# Supplementary material for: Designed active-site library reveals thousands of functional GFP variants
Source: Nat Commun. 2023 May 20;14:2890. doi: 10.1038/s41467-023-38099-z (PMC10199939; doi:10.1038/s41467-023-38099-z)
Supplement: Supplementary file 4 — Supplementary Dataset 1. [file 41467_2023_38099_MOESM4_ESM.xlsx]

## Sheet: Sheet1
Neighborhood center	Neighborhood members	Number of combinations tested	Total number of combinations
14	14: IV 16: VILMT 42: LIMV 44: LIMV 68: VACILMQST 119: LFMVY	1080	7200
16	14: IV 16: VILMT 18: LFI 44: LIMV 46: FY 64: L 68: VACILMQST 119: LFMVY 123: IFLMTV	9720	64800
18	16: VILMT 18: LFI 46: FY 64: L 108: TACEFILMPQSVY 123: IFLMTV	2340	2340
42	14: IV 42: LIMV 44: LIMV 68: VACILMQST 220: LITV 224: VIMSTY	1036	6912
44	14: IV 16: VILMT 42: LIMV 44: LIMV 46: FY 64: L 68: VACILMQST 220: LITV	1728	11520
46	16: VILMT 44: LIMV 46: FY 64: L 68: VACILMQST 123: IFLMTV 220: LITV	1296	8640
61	46: FY 61: VALMQT 64: L 66: YAFHLMNQSW 145: YACEFHIMQSTV 220: LITV	5760	5760
64	16: VILMT 18: LFI 44: LIMV 46: FY 61: VALMQT 64: L 123: IFLMTV 220: LITV	2592	17280
66	66: YAFHLMNQSW 145: YACEFHIMQSTV 150: VILMT 165: FVY 167: TACSV 220: LITV	5400	36000
68	14: IV 42: LIMV 44: LIMV 68: VACILMQST 112: VCILT 119: LFMVY 224: VIMSTY	6480	43200
69	69: QADEHILMNPSTVWY 72: SACFGINTV 150: VILMT 163: VP 165: FVY 185: NADMV 201: LFMQ	12150	81000
72	42: LIMV 72: SACFGINTV 201: LFMQ 224: VIMSTY	864	864
108	18: LFI 108: TACEFILMPQSVY 110: ACHLMY 123: IFLMTV	1404	1404
110	108: TACEFILMPQSVY 110: ACHLMY 112: VCILT 123: IFLMTV	2340	2340
112	68: VACILMQST 110: ACHLMY 112: VCILT 119: LFMVY 185: NADMV	1012	6750
119	14: IV 16: VILMT 68: VACILMQST 112: VCILT 119: LFMVY	2250	2250
123	16: VILMT 18: LFI 64: L 108: TACEFILMPQSVY 110: ACHLMY 112: VCILT 123: IFLMTV	5265	35100
145	61: VALMQT 66: YAFHLMNQSW 145: YACEFHIMQSTV 167: TACSV 181: HEFILTVY 220: LITV	17280	115200
150	66: YAFHLMNQSW 69: QADEHILMNPSTVWY 150: VILMT 163: VP 165: FVY 167: TACSV 201: LFMQ 224: VIMSTY	81000	540000
163	69: QADEHILMNPSTVWY 150: VILMT 163: VP 165: FVY 181: HEFILTVY 185: NADMV 201: LFMQ	10800	72000
165	69: QADEHILMNPSTVWY 150: VILMT 163: VP 165: FVY 167: TACSV 181: HEFILTVY	2700	18000
167	66: YAFHLMNQSW 145: YACEFHIMQSTV 165: FVY 167: TACSV 181: HEFILTVY	2160	14400
181	145: YACEFHIMQSTV 150: VILMT 165: FVY 167: TACSV 181: HEFILTVY	1080	7200
185	69: QADEHILMNPSTVWY 112: VCILT 163: VP 185: NADMV	750	750
201	69: QADEHILMNPSTVWY 72: SACFGINTV 150: VILMT 163: VP 201: LFMQ 224: VIMSTY	4860	32400
220	42: LIMV 44: LIMV 46: FY 61: VALMQT 64: L 66: YAFHLMNQSW 68: VACILMQST 145: YACEFHIMQSTV 220: LITV	124416	829440
224	42: LIMV 68: VACILMQST 69: QADEHILMNPSTVWY 72: SACFGINTV 201: LFMQ 224: VIMSTY	17496	116640
