# Supplementary material for: Designed active-site library reveals thousands of functional GFP variants
Source: Nat Commun. 2023 May 20;14:2890. doi: 10.1038/s41467-023-38099-z (PMC10199939; doi:10.1038/s41467-023-38099-z)
Supplement: Supplementary file 5 — Supplementary Dataset 2. [file 41467_2023_38099_MOESM5_ESM.xlsx]

## Sheet: Sheet1
Neighborhood center	Neighborhood members	Number of combinations tested	Total number of combinations
42	145: FHMY 150: VCIMQ 167: ITV 205: SDENQT 222: EILMQ 224: VILMQ	1350	9000
44	42: LFIMQ 220: LMQ 222: EILMQ	75	75
61	42: LFIMQ 44: LEIMQ 61: VIMY 145: FHMY 205: SDENQT 222: EILMQ	1800	12000
62	42: LFIMQ 44: LEIMQ 69: QCILM 203: TCFHNS 205: SDENQT 220: LMQ 224: VILMQ	10125	67500
69	42: LFIMQ 69: QCILM 203: TCFHNS 205: SDENQT 222: EILMQ	4500	4500
92	42: LFIMQ 92: YHN 94: QILM 96: R 121: NI 150: VCIMQ 163: V 165: FY 183: QE 185: NDI 203: TCFHNS 222: EILMQ	32400	216000
94	44: LEIMQ 69: QCILM 220: LMQ 222: EILMQ 224: VILMQ	1875	1875
96	61: VIMY 145: FHMY 148: HCENST 203: TCFHNS 220: LMQ 222: EILMQ 224: VILMQ	6480	43200
112	61: VIMY 62: TACS 145: FHMY 148: HCENST 150: VCIMQ 165: FY 181: HN 203: TCFHNS	6912	46080
121	61: VIMY 62: TACS 148: HCENST 165: FY 167: ITV 181: HN 203: TCFHNS 205: SDENQT 220: LMQ	18662	124416
145	61: VIMY 69: QCILM 96: R 145: FHMY 148: HCENST 165: FY 167: ITV 181: HN	5760	5760
148	62: TACS 145: FHMY 150: VCIMQ 165: FY 167: ITV 203: TCFHNS 205: SDENQT	2592	17280
150	62: TACS 145: FHMY 167: ITV 205: SDENQT 220: LMQ 222: EILMQ	4320	4320
163	62: TACS 69: QCILM 148: HCENST 163: V 165: FY 183: QE 203: TCFHNS	2880	2880
165	62: TACS 69: QCILM 94: QILM 163: V 165: FY 181: HN 183: QE	640	640
167	62: TACS 69: QCILM 96: R 148: HCENST 150: VCIMQ 163: V 167: ITV 181: HN 183: QE	1080	7200
181	62: TACS 96: R 163: V 165: FY 167: ITV 183: QE	48	48
183	69: QCILM 92: YHN 94: QILM 96: R 112: VILMNQ 163: V 183: QE	720	720
185	69: QCILM 92: YHN 94: QILM 96: R 150: VCIMQ 163: V 165: FY 181: HN 185: NDI	3600	3600
203	69: QCILM 92: YHN 96: R 112: VILMNQ 121: NI 183: QE 185: NDI	1080	1080
205	69: QCILM 94: QILM 112: VILMNQ 121: NI 183: QE 185: NDI	1440	1440
220	69: QCILM 94: QILM 96: R 150: VCIMQ 165: FY 181: HN 183: QE 185: NDI	2400	2400
222	92: YHN 94: QILM 112: VILMNQ	72	72
224	92: YHN 94: QILM 121: NI 185: NDI	72	72
