# Supplementary material for: Designed active-site library reveals thousands of functional GFP variants
Source: Nat Commun. 2023 May 20;14:2890. doi: 10.1038/s41467-023-38099-z (PMC10199939; doi:10.1038/s41467-023-38099-z)
Supplement: Supplementary file 6 — Supplementary Dataset 3. [file 41467_2023_38099_MOESM6_ESM.xlsx]

## Sheet: Sheet1
Position	Amino acids after filtering	# amino acids after filtering	Amino acids in library	# amino acids in EpiNNet enriched librarya
14	IV	2		1
16	VILMT	5	VI	2
18	LFI	3		1
42	LIMV	4	LV	2
44	LIMV	4		1
46	FY	2		1
61	VALMQT	6	VAL	3
64	L	1		1
65b	TS	2	TS
66	YAFHLMNQSW	10		1
68	VACILMQST	9	VMA	3
69	QADEHILMNPSTVWY	15	QPLA	4
72	SACFGINTV	9	SCTAV	5
108	TACEFILMPQSVY	13	TLEIV	5
110	ACHLMY	6		1
112	VCILT	5	VI	2
119	LFMVY	5		1
123	IFLMTV	6		1
145	YACEFHIMQSTV	12	YMSTAIFV	8
150	VILMT	5	VI	2
163	VP	2		1
165	FVY	3		1
167	TACSV	5	TV	2
181	HEFILTVY	8	HYLIFV	6
185	NADMV	5		1
201	LFMQ	4		1
220	LITV	4	LV	2
224	VIMSTY	6	VI	2
	Total number of all combinations	1x1019		11059200
