# Supplementary material for: Designed active-site library reveals thousands of functional GFP variants
Source: Nat Commun. 2023 May 20;14:2890. doi: 10.1038/s41467-023-38099-z (PMC10199939; doi:10.1038/s41467-023-38099-z)
Supplement: Supplementary file 7 — Supplementary Dataset 4. [file 41467_2023_38099_MOESM7_ESM.xlsx]

## Sheet: Sheet1
Position	Amino acids after filtering	# amino acids after filtering	Amino acids in library	# amino acids in EpiNNet enriched librarya
42	LFIMQ	5	LI	2
44	LEIMQ	5	LIM	3
61	VIMY	4		1
62	TACS	4		1
65b	TS	2	TS	2
69	QCILM	5	QLM	3
92	YHN	3		1
94	QILM	4	QILM	4
96	R	1		1
112	VILMNQ	6	VIL	3
121	NI	2	NI	2
145	FHMY	4		1
148	HCENST	6	HST	3
150	VCIMQ	5		1
163	V	1		1
165	FY	2		1
167	ITV	3	ITV	3
181	HN	2		1
183	QE	2		1
185	NDI	3	NI	2
203	TCFHNS	6	THFCW	5
205	SDENQT	6	SDT	3
220	LMQ	3		1
222	EILMQ	5	ELQM	4
224	VILMQ	5	VI	2
	Total number of all combinations	6x1012		933120
