# Supplementary material for: Designed active-site library reveals thousands of functional GFP variants
Source: Nat Commun. 2023 May 20;14:2890. doi: 10.1038/s41467-023-38099-z (PMC10199939; doi:10.1038/s41467-023-38099-z)
Supplement: Supplementary file 8 — Supplementary Dataset 5. [file 41467_2023_38099_MOESM8_ESM.xlsx]

## Sheet: Sheet1
Position	PROSS-eGFP amino acid	nohbonds	hbonds
16	V	VI
42	L	LV	LI
44	L		LIM
61	V	VAL
65	T	TS	TS
68	V	VMA
69	Q	QPLA	QLM
72	S	SCTAV
94	Q		QILM
108	T	TLEIV
112	V	VI	VIL
121	N		NI
145	Y	YMSTAIFV
148	H		HST
150	V	VI
167	T	TV	TIV
181	H	HYLIFV
185	N		NI
203	T		THFCW
205	S		SDT
220	L	LV
222	E		ELQM
224	V	VI	VI
