# Supplementary material for: Designed active-site library reveals thousands of functional GFP variants
Source: Nat Commun. 2023 May 20;14:2890. doi: 10.1038/s41467-023-38099-z (PMC10199939; doi:10.1038/s41467-023-38099-z)
Supplement: Supplementary file 9 — Supplementary Dataset 6. [file 41467_2023_38099_MOESM9_ESM.xlsx]

## Sheet: Sheet1
		nohbonds	hbonds
Position	Amino acid	Total	Functional	Functional Frequency	Total	Functional	Functional Frequency
L42	L	367063	11636	0.03	20156	1891	0.09
L42	V	226468	2606	0.01
L42	I				179	22	0.12
L44	L	593531	14242	0.02	19959	1883	0.09
L44	M				318	26	0.08
L44	I				58	4	0.07
V61	A	261368	3422	0.01
V61	L	104551	1694	0.02
V61	V	227612	9126	0.04	20335	1913	0.09
T65	S	363217	8536	0.02
T65	T	230314	5706	0.02	20335	1913	0.09
V68	A	258462	2053	0.01
V68	M	127481	1544	0.01
V68	V	207588	10645	0.05	20335	1913	0.09
Q69	A	239915	1806	0.01
Q69	L	143256	1948	0.01	6396	532	0.08
Q69	P	82078	1013	0.01
Q69	Q	128282	9475	0.07	7243	767	0.11
Q69	M				6696	614	0.09
S72	A	137573	5736	0.04
S72	S	101580	3080	0.03	20335	1913	0.09
S72	V	176068	1540	0.01
S72	T	62959	1487	0.02
S72	C	115351	2399	0.02
Q94	Q	593531	14242	0.02	5911	730	0.12
Q94	L				4996	438	0.09
Q94	I				4613	367	0.08
Q94	M				4815	378	0.08
T108	T	148714	8769	0.06	20335	1913	0.09
T108	E	161665	795	0
T108	I	111234	1406	0.01
T108	L	74790	874	0.01
T108	V	97128	2398	0.02
V112	V	382532	12106	0.03	8277	903	0.11
V112	I	210999	2136	0.01	5878	510	0.09
V112	L				6180	500	0.08
N121	N	593531	14242	0.02	10593	1094	0.1
N121	I				9742	819	0.08
Y145	I	67163	1831	0.03
Y145	M	65798	5555	0.08
Y145	S	71924	770	0.01
Y145	Y	150237	2586	0.02	20335	1913	0.09
Y145	V	70897	1168	0.02
Y145	F	92946	1217	0.01
Y145	A	37083	237	0.01
Y145	T	37483	878	0.02
H148	H	593531	14242	0.02	8131	869	0.11
H148	S				6537	567	0.09
H148	T				5667	477	0.08
V150	V	345895	11767	0.03	20335	1913	0.09
V150	I	247636	2475	0.01
T167	V	384448	6782	0.02	6740	645	0.1
T167	T	209083	7460	0.04	7591	735	0.1
T167	I				6004	533	0.09
H181	H	151700	9203	0.06	20335	1913	0.09
H181	V	133739	1750	0.01
H181	Y	59555	726	0.01
H181	L	57981	1424	0.02
H181	F	79104	365	0
H181	I	111452	774	0.01
N185	N	593531	14242	0.02	10689	1132	0.11
N185	I				9646	781	0.08
T203	T	593531	14242	0.02	4605	482	0.1
T203	H				4200	569	0.14
T203	W				3690	286	0.08
T203	F				4149	294	0.07
T203	C				3691	282	0.08
S205	S	593531	14242	0.02	7082	670	0.09
S205	T				6099	600	0.1
S205	D				7154	643	0.09
L220	L	315182	8802	0.03	20335	1913	0.09
L220	V	278349	5440	0.02
E222	E	593531	14242	0.02	19861	1891	0.1
E222	Q				216	12	0.06
E222	L				105	8	0.08
E222	M				153	2	0.01
V224	V	259722	4877	0.02	18875	1795	0.1
V224	I	333809	9365	0.03	1460	118	0.08
