# Supplementary material for: Designed active-site library reveals thousands of functional GFP variants
Source: Nat Commun. 2023 May 20;14:2890. doi: 10.1038/s41467-023-38099-z (PMC10199939; doi:10.1038/s41467-023-38099-z)
Supplement: Supplementary file 10 — Supplementary Dataset 7. [file 41467_2023_38099_MOESM10_ESM.xlsx]

## Sheet: Supplementary Dataset 7
Name	Source	# Mutations	Functional Thermostability (C)	Photostability (488 nm)	Photostability (395 nm)	Quantum Yield (Fluorescein)	Quantum Yield (1AMA)	Fluorescence Lifetime (ns)	Excitation peak (low, nm)	Excitation peak (high, nm)	Emission peak (nm)	Stokes shift (nm)	pKa under 405 nm	pKa under 480 nm	Protein Sequence
fast.2	Random Forest	6	47.5¬±1.8	18.1¬±1.7		0.3¬±0.0		0.68¬±0.01		483	508	25		5.7¬±0.0	MGSSHHHHHHVSKGEELFTGVVPILVELDGDVNGHKFSVRGEGEGDATYGKLTLKFICTTGKLPVPWPTLVTTLTYGVQCFVRYPDHMKQHDFFKSAMPEGYVQERTIFFKDDGCYKTRAEIKFEGDTLVNRIELHGIDFKEDGNILGHKLEYNMNSHNIYIMPDKQNNGIKVNFKVRHNIEDGSVQLADHYQQNTPIGDGPVLLPDYHYLHTWSELSKDPNEKRDHMVVLEFVEAAGITLGMDELYK
slow.3	NGS	6	50.1¬±0.6	18.6¬±1.8		0.4¬±0.1		1.37¬±0.01		483	506	23		5.4¬±0.1	MGSSHHHHHHVSKGEELFTGVVPILVELDGDVNGHKFSVRGEGEGDATYGKLTLKFICTTGKLPVPWPTLVTTLTYGVLCFVRYPDHMKQHDFFKSAMPEGYVQERTIFFKDDGCYKTRAEVKFEGDTLVNRIELHGIDFKEDGNILGHKLEYNSNSHNVYIMPDKQNNGIKVNFKVRHNIEDGSVQLADHYQQNTPIGDGPVLLPDYHYLHTWSELSKDPNEKRDHMVVLEFIEAAGITLGMDELYK
fast.3	NGS	8	64.9¬±0.4	39.6¬±8.2		0.2¬±0.0	0.6¬±nan	0.69¬±0.00	398	470	503	33	5.2¬±0.0	5.6¬±nan	MGSSHHHHHHVSKGEELFTGVVPILVELDGDVNGHKFSVRGEGEGDATYGKLTLKFICTTGKLPVPWPTLATTLSYGVPCFARYPDHMKQHDFFKSAMPEGYVQERTIFFKDDGCYKTRAEVKFEGDTLVNRIELHGIDFKEDGNILGHKLEYNMNSHNVYIMPDKQNNGIKVNFKVRHNIEDGSVQLADHYQQNTPIGDGPVLLPDYHYLHTWSELSKDPNEKRDHMVVLEFIEAAGITLGMDELYK
bleach.2	Random Forest	7	80.9¬±0.2	42.5¬±3.1	15.5¬±2.3		0.8¬±0.1	1.27¬±0.01	392	471	504	33	4.8¬±0.0	4.7¬±0.2	MGSSHHHHHHVSKGEELFTGVVPILVELDGDVNGHKFSVRGEGEGDATYGKLTLKFICTTGKLPVPWPTLLTTLSYGAQCFARYPDHMKQHDFFKSAMPEGYVQERTIFFKDDGCYKTRAEIKFEGDTLVNRIELHGIDFKEDGNILGHKLEYNMNSHNVYIMPDKQNNGIKVNFKTRHNIEDGSVQLADHYQQNTPIGDGPVLLPDYHYLHTWSELSKDPNEKRDHMVLLEFVEAAGITLGMDELYK
bleach.6	Random Forest	6	59.9¬±0.5	20.7¬±2.0		0.4¬±0.0		1.05¬±0.02		500	513	13	4.9¬±0.1	5.5¬±0.1	MGSSHHHHHHVSKGEELFTGVVPILVELDGDVNGHKFSVRGEGEGDATYGKLTLKFICTTGKLPVPWPTLLTTLTYGVQCFCRYPDHMKQHDFFKSAMPEGYVQERTIFFKDDGCYKTRAEVKFEGDTLVNRIELHGIDFKEDGNILGHKLEYNMNSHNVYIMPDKQNNGIKVNFKTRHNIEDGSVQLADLYQQNTPIGDGPVLLPDYHYLHTWSELSKDPNEKRDHMVLLEFIEAAGITLGMDELYK
mid.2	NGS	3	53.5¬±0.3	27.7¬±3.3		0.4¬±0.0		1.17¬±0.04		476	510	34	5.0¬±0.0	5.8¬±nan	MGSSHHHHHHVSKGEELFTGVVPILVELDGDVNGHKFSVRGEGEGDATYGKLTLKFICTTGKLPVPWPTLVTTLTYGVQCFSRYPDHMKQHDFFKSAMPEGYVQERTIFFKDDGCYKIRAEVKFEGDTLVNRIELHGIDFKEDGNILGHKLEYNINSHNVYIMPDKQNNGIKVNFKTRHNIEDGSVQLADHYQQNTPIGDGPVLLPDYHYLHTWSELSKDPNEKRDHMVLLEFVEAAGITLGMDELYK
basic.3	NGS	7	54.5¬±0.5	47.2¬±1.7		0.2¬±0.0	0.4¬±0.0	0.46¬±0.01	397	476	503	27	5.7¬±0.1	6.2¬±0.0	MGSSHHHHHHVSKGEELFTGVVPILVELDGDVNGHKFSVRGEGEGDATYGKLTLKFICTTGKLPVPWPTLVTTLSYGAQCFARYPDHMKQHDFFKSAMPEGYVQERTIFFKDDGCYKTRAEVKFEGDTLVNRIELHGIDFKEDGNILGHKLEYNSNSHNVYIMPDKQNNGIKVNFKTRHNIEDGSVQLADHYQQNTPIGDGPVLLPDYHYLHTWSELSKDPNEKRDHMVVLEFIEAAGITLGMDELYK
thermo.9	NGS	4	90.6¬±1.1	44.4¬±1.3		0.4¬±0.0		1.27¬±0.01		503	519	16	4.3¬±0.0	6.0¬±0.1	MGSSHHHHHHVSKGEELFTGVVPILVELDGDVNGHKFSVRGEGEGDATYGKLTLKFICTTGKLPVPWPTLVTTLTYGVQCFSRYPDHMKQHDFFKSAMPEGYVQERTIFFKDDGCYKTRAEVKFEGDTLVNRIELHGIDFKEDGNILGHKLEYNYNSHNVYIMPDKQNNGIKVNFKVRHNIEDGSVQLADHYQQNTPIGDGPVLLPDYHYLHHWSELSKDPNEKRDHMVLLQFVEAAGITLGMDELYK
bleach.4	Random Forest	5	51.0¬±2.4	18.3¬±6.6		0.4¬±0.0		0.89¬±0.02		480	505	25	5.4¬±0.0	5.4¬±0.0	MGSSHHHHHHVSKGEELFTGVVPILVELDGDVNGHKFSVRGEGEGDATYGKLTLKFICTTGKLPVPWPTLVTTLTYGVPCFTRYPDHMKQHDFFKSAMPEGYVQERTIFFKDDGCYKTRAEIKFEGDTLVNRIELHGIDFKEDGNILGHKLEYNMNSHNVYIMPDKQNNGIKVNFKTRHNIEDGSVQLADHYQQNTPIGDGPVLLPDYHYLHTWSELSKDPNEKRDHMVLLEFVEAAGITLGMDELYK
mid.3	Random Forest	6	48.6¬±0.7	28.0¬±4.3		0.4¬±0.1		1.04¬±0.01		501	513	12			MGSSHHHHHHVSKGEELFTGVVPILVELDGDVNGHKFSVRGEGEGDATYGKLTLKFICTTGKLPVPWPTLVTTLTYGVQCFARYPDHMKQHDFFKSAMPEGYVQERTIFFKDDGCYKVRAEVKFEGDTLVNRIELHGIDFKEDGNILGHKLEYNMNSHNVYIMPDKQNNGIKVNFKVRHNIEDGSVQLADIYQQNTPIGDGPVLLPDYHYLHTWSELSKDPNEKRDHMVLLEFIEAAGITLGMDELYK
photostable.2	Random Forest	7	65.6¬±2.3	67.0¬±9.1		0.2¬±0.0		0.62¬±0.00		507	515	8	4.2¬±0.0	5.0¬±0.1	MGSSHHHHHHVSKGEELFTGVVPILVELDGDVNGHKFSVRGEGEGDATYGKLTLKFICTTGKLPVPWPTLLTTLTYGVACFARYPDHMKQHDFFKSAMPEGYVQERTIFFKDDGCYKTRAEVKFEGDTLVNRIELHGIDFKEDGNILGHKLEYNMNSHNVYIMPDKQNNGIKVNFKTRHNIEDGSVQLADHYQQNTPIGDGPVLLPDYHYLHTWSELSKDPNEKRDHMVVLEFIEAAGITLGMDELYK
bleach.1	NGS	4	69.1¬±0.1	11.4¬±1.2		0.5¬±0.0		0.98¬±0.03		483	508	25		5.2¬±0.0	MGSSHHHHHHVSKGEELFTGVVPILVELDGDVNGHKFSVRGEGEGDATYGKLTLKFICTTGKLPVPWPTLVTTLTYGVQCFSRYPDHMKQHDFFKSAMPEGYVQERTIFFKDDGCYKLRAEVKFEGDTLVNRIELHGIDFKEDGNILGHKLEYNMNSHNVYIMPDKQNNGIKVNFKVRHNIEDGSVQLADHYQQNTPIGDGPVLLPDYHYLHTWSELSKDPNEKRDHMVVLEFVEAAGITLGMDELYK
fast.4	NGS	6	58.6¬±2.0	6.9¬±1.1		0.3¬±0.0		0.72¬±0.01	410	477	506	29	5.3¬±0.0	5.7¬±0.0	MGSSHHHHHHVSKGEELFTGVVPILVELDGDVNGHKFSVRGEGEGDATYGKLTLKFICTTGKLPVPWPTLVTTLSYGVACFARYPDHMKQHDFFKSAMPEGYVQERTIFFKDDGCYKTRAEVKFEGDTLVNRIELHGIDFKEDGNILGHKLEYNVNSHNVYIMPDKQNNGIKVNFKTRHNIEDGSVQLADHYQQNTPIGDGPVLLPDYHYLHTWSELSKDPNEKRDHMVLLEFIEAAGITLGMDELYK
thermo.5	Spectral shift AmCyan	6	92.2¬±0.1			0.3¬±nan	0.7¬±0.1	1.06¬±0.04	397		510	113	3.9¬±0.0		MGSSHHHHHHVSKGEELFTGVVPILIELDGDVNGHKFSVRGEGEGDATYGKLTLKFICTTGKLPVPWPTLATTLSYGVQCFARYPDHMKQHDFFKSAMPEGYVQERTIFFKDDGCYKTRAEVKFEGDTLVNRIELHGIDFKEDGNILGHKLEYNMNSHNVYIMPDKQNNGIKVNFKIRHNIEDGSVQLADHYQRNTPIGDGPVLLPDYHYLHTWSELSKDPNEKRDHMVVLEFIEAAGITLGMDELYK
basic.6	Spectral shift AmCyan	5	89.4¬±0.4	55.7¬±0.9	20.8¬±1.7	0.6¬±0.0	0.8¬±0.2	1.20¬±0.03	396	487	506	19	5.6¬±0.2	5.7¬±0.0	MGSSHHHHHHVSKGEELFTGVVPILVELDGDVNGHKFSVCGEGEGDATYGKLTLKFICTTGKLPVPWPTLVTTLSYGVQCFARYPDHMKQHDFFKSAMPEGYVQERTIFFKDDGCYKTRAEVKFEGDTLVNRIELHGIDFKEDGNILGHKLEYNINSHNVYIMPDKQNNGIKVNFKVRHNIEDGSVQLADHYQQNTPIGDGPVLLPDYHYLHTWSELSKDPNEKRDHMVLLEFIEAAGITLGMDELYK
acid.1	Spectral shift AmCyan	5	84.2¬±1.1	52.7¬±3.1	23.4¬±2.5	0.5¬±0.0	0.7¬±0.0	1.08¬±0.02	397	486	508	22	5.1¬±0.7	4.4¬±1.1	MGSSHHHHHHVSKGEELFTGVVPILVELDGDVNGHKFSVRGEGEGDATYGKLTLKFICTTGKLPVPWPTLVTTLSYGVQCFARYPDHMKQHDFFKSAMPEGYVQERTIFFKDDGCYKTRAEVKFEGDTLVNRIELHGIDFKEDGNILGHKLEYNFNSHNVYIMPDKQNNGIKVNFKVRHNIEDGSVQLADLYQQNTPIGDGPVLLPDYHYLHTWSELSKDPNEKRDHMVLLEFIEAAGITLGMDELYK
thermo.4	Spectral shift AmCyan	4	92.6¬±1.4	20.6¬±0.3	30.9¬±1.8		0.2¬±0.0	1.14¬±0.03	396		507	111	4.2¬±0.0		MGSSHHHHHHVSKGEELFTGVVPILVELDGDVNGHKFSVSGEGEGDATYGKLTLKFICTTGKLPVPWPTLVTTLTYGVMCFSRYPDHMKQHDFFKSAMPEGYVQERTIFFKDDGCYKTRAEVKFEGDTLVNRIELHGIDFKEDGNILGHKLEYNFNSHNVYIMPDKQNNGIKANFKVRHNIEDGSVQLADHYQQNTPIGDGPVLLPDYHYLHHWDELSKDPNEKRDHMVLLEFVEAAGITLGMDELYK
acid.2	Spectral shift AmCyan	4	86.1¬±0.7	58.3¬±1.4	21.3¬±1.5	0.7¬±0.1	0.8¬±0.1	1.07¬±0.03	398	489	509	20	5.0¬±0.0	4.0¬±0.0	MGSSHHHHHHVSKGEELFTGVVPILIELDGDVNGHKFSVRGEGEGDATYGKLTLKFICTTGKLPVPWPTLVTTLSYGVQCFARYPDHMKQHDFFKSAMPEGYVQERTIFFKDDGCYKTRAEVKFEGDTLVNRIELHGIDFKEDGNILGHKLEYNFNSHNVYIMPDKQNNGIKVNFKIRHNIEDGSVQLADIYQQNTPIGDGPVLLPDYHYLHTWSELSKDPNEKRDHMVLLEFIEAAGITLGMDELYK
thermo.6	Spectral shift AmCyan	6	91.7¬±0.1	59.4¬±5.6	20.5¬±2.2		0.7¬±0.1	1.08¬±0.03	398		510	112	3.8¬±0.0		MGSSHHHHHHVSKGEELFTGVVPILIELDGDVNGHKFSVRGEGEGDATYGKLTLKFICTTGKLPVPWPTLATTLSYGVQCFARYPDHMKQHDFFKSAMPEGYVQERTIFFKDDGCYKTRAEVKFEGDTLVNRIELHGIDFKEDGNILGHKLEYNMNSHNVYIMPDKQNNGIKVNFKIRHNIEDGSVQLADHYQQNTPIGDGPVLLPDYHYLHTWSELSKDPNEKRDHMVVLEFIEAAGITLGMDELYK
bleach.5	Spectral shift AmCyan	4	85.2¬±0.2		19.6¬±2.7		0.7¬±0.1	1.07¬±0.04	396	474	510	36	5.0¬±0.0	4.9¬±0.0	MGSSHHHHHHVSKGEELFTGVVPILIELDGDVNGHKFSVRGEGEGDATYGKLTLKFICTTGKLPVPWPTLVTTLSYGVQCFVRYPDHMKQHDFFKSAMPEGYVQERTIFFKDDGCYKTRAEVKFEGDTLVNRIELHGIDFKEDGNILGHKLEYNMNSHNVYIMPDKQNNGIKVNFKIRHNIEDGSAQLADHYQQNTPIGDGPVLLPDYHYLHTWSELSKDPNEKRDHMVLLEFIEAAGITLGMDELYK
slow.5	Spectral shift AmCyan	5	84.3¬±0.1		14.5¬±2.3		0.6¬±0.0	1.27¬±0.01	396	492	510	18	5.5¬±0.0	5.4¬±0.0	MGSSHHHHHHVSKGEELFTGVVPILVELDGDVNGHKFSVRGEGEGDATYGKLTLKFICTTGKLPVPWPTLVTTLSYGVQCFARYPDHMKQHDFFKSAMPEGYVQERTIFFKDDGCYKTRAEVKFEGDTLVNRIELHGIDFKEDGNILGHKLEYNMNSHNVYIMPDKQNNGIKVNFKIRHNIEDGSVQLXDHYQQNTPIGDGPVLLPDYHYLHTWSELSKDPNEKRDHMVVPEFIEAAGITLGMDELYK
thermo.8	Spectral shift AmCyan	4	91.1¬±0.1		19.6¬±2.3		0.7¬±0.2	0.96¬±0.02	400		510	110	5.4¬±0.0	4.6¬±0.0	MGSSHHHHHHVSKGEELFTGVVPILVELDGDVNGHKFSVRGEGEGDATYGKLTLKFICTTGKLPVPWPTLVTTLSYGVQCFCRYPDHMKQHDFFKSAMPEGYVQERTIFFKDDGCYKTRAEVKFEGDTLVNRIELHGIDFKEDGNILGHKLEYNINSHNVYIMPDKQNNGIKVNFKIRHNIEDGSVQLADHYQQNTPIGDGPVLLPDYHYLHTWSELSKDPNEKRDHMVLLEFIEAAGITLGMDELYK
slow.4	Spectral shift AmCyan	3	84.8¬±0.1		28.5¬±0.8		0.3¬±0.0	1.32¬±0.03	393		509	116	4.4¬±0.0		MGSSHHHHHHVSKGEELFTGVVPILVELDGDVNGHKFSVSGEGEGDATYGKLTLKFICTTGKLPVPWPTLVTTLTYGVQCFSRYPDHMKQHDFFKSAMPEGYVQERTIFFKDDGCYKTRAEVKFEGDTLVNRIELHGIDFKEDGNILGHKLEYNFNSHNVYIMPDKQNNGIKMNFKTRHNIEDGSVQLADHYQENTPIGDGPVLLPDYHYLHHWDELSKDPNEKRDHMVLLEFVEAAGITLGMDELYK
slow.2	Random Forest	8	52.7¬±0.3	31.0¬±3.1		0.4¬±0.0		1.59¬±0.03		483	507	24	4.3¬±0.1	5.2¬±0.0	MGSSHHHHHHVSKGEELFTGVVPILVELDGDVNGHKFSVRGEGEGDATYGKLTLKFICTTGKLPVPWPTLVTTLTYGMLCFTRYPDHMKQHDFFKSAMPEGYVQERTIFFKDDGCYKTRAEIKFEGDTLVNRIELHGIDFKEDGNILGHKLEYNMNSHNVYIMPDKQNNGIKVNFKVRHNIEDGSVQLADHYQQNTPIGDGPVLLPDYHYLHTWSELSKDPNEKRDHMVVLEFIEAAGITLGMDELYK
mid.4	Random Forest	5	54.7¬±1.1	25.7¬±1.9		0.5¬±0.1		1.10¬±0.01		498	512	14			MGSSHHHHHHVSKGEELFTGVVPILVELDGDVNGHKFSVRGEGEGDATYGKLTLKFICTTGKLPVPWPTLVTTLTYGAQCFARYPDHMKQHDFFKSAMPEGYVQERTIFFKDDGCYKTRAEVKFEGDTLVNRIELHGIDFKEDGNILGHKLEYNMNSHNVYIMPDKQNNGIKVNFKTRHNIEDGSVQLADHYQQNTPIGDGPVLLPDYHYLHTWSELSKDPNEKRDHMVVLEFVEAAGITLGMDELYK
mid.5	NGS	5	56.5¬±0.6	25.2¬±3.6		0.4¬±0.0		1.01¬±0.01	406	501	513	12	4.6¬±0.1	5.5¬±0.1	MGSSHHHHHHVSKGEELFTGVVPILVELDGDVNGHKFSVRGEGEGDATYGKLTLKFICTTGKLPVPWPTLVTTLTYGVQCFSRYPDHMKQHDFFKSAMPEGYVQERTIFFKDDGCYKTRAEVKFEGDTLVNRIELHGIDFKEDGNILGHKLEYNMNSHNVYIMPDKQNNGIKVNFKVRHNIEDGSVQLADYYQQNTPIGDGPVLLPDYHYLHTWSELSKDPNEKRDHMVVLEFIEAAGITLGMDELYK
acid.3	NGS	7	85.7¬±1.1	20.9¬±1.9		0.7¬±0.0		1.06¬±0.03		472	502	30	3.9¬±0.0	4.3¬±0.1	MGSSHHHHHHVSKGEELFTGVVPILVELDGDVNGHKFSVRGEGEGDATYGKLTLKFICTTGKLPVPWPTLVTTLSYGVLCFARYPDHMKQHDFFKSAMPEGYVQERTIFFKDDGCYKVRAEVKFEGDTLVNRIELHGIDFKEDGNILGHKLEYNMNSHNVYIMPDKQNNGIKVNFKTRHNIEDGSVQLADHYQQNTPIGDGPVLLPDYHYLHTWSELSKDPNEKRDHMVLLEFIEAAGITLGMDELYK
acid.4	Random Forest	5	83.1¬±1.7	19.7¬±3.8		0.5¬±0.1		0.73¬±0.01		490	511	21		4.4¬±0.0	MGSSHHHHHHVSKGEELFTGVVPILVELDGDVNGHKFSVRGEGEGDATYGKLTLKFICTTGKLPVPWPTLLTTLTYGVLCFSRYPDHMKQHDFFKSAMPEGYVQERTIFFKDDGCYKTRAEVKFEGDTLVNRIELHGIDFKEDGNILGHKLEYNMNSHNVYIMPDKQNNGIKVNFKTRHNIEDGSVQLADHYQQNTPIGDGPVLLPDYHYLHTWSELSKDPNEKRDHMVVLEFVEAAGITLGMDELYK
mid.6	Random Forest	5	60.7¬±2.1	21.3¬±2.8		0.4¬±0.0		0.80¬±0.01		501	514	13	4.4¬±0.0	5.2¬±0.0	MGSSHHHHHHVSKGEELFTGVVPILVELDGDVNGHKFSVRGEGEGDATYGKLTLKFICTTGKLPVPWPTLVTTLTYGMQCFTRYPDHMKQHDFFKSAMPEGYVQERTIFFKDDGCYKTRAEVKFEGDTLVNRIELHGIDFKEDGNILGHKLEYNMNSHNVYIMPDKQNNGIKVNFKTRHNIEDGSVQLADHYQQNTPIGDGPVLLPDYHYLHTWSELSKDPNEKRDHMVLLEFIEAAGITLGMDELYK
mid.7	NGS	3	84.4¬±0.6	32.1¬±1.7		0.6¬±0.1		1.10¬±0.01		491	511	20	4.4¬±0.0	5.1¬±0.1	MGSSHHHHHHVSKGEELFTGVVPILVELDGDVNGHKFSVRGEGEGDATYGKLTLKFICTTGKLPVPWPTLVTTLTYGVQCFTRYPDHMKQHDFFKSAMPEGYVQERTIFFKDDGCYKTRAEVKFEGDTLVNRIELHGIDFKEDGNILGHKLEYNFNSHNVYIMPDKQNNGIKVNFKTRHNIEDGSVQLADHYQQNTPIGDGPVLLPDYHYLHTWSELSKDPNEKRDHMVLLEFIEAAGITLGMDELYK
basic.4	NGS	8	46.4¬±1.3	21.8¬±3.5		0.3¬±0.0		0.95¬±0.01		464	501	37	6.2¬±0.1	6.2¬±0.1	MGSSHHHHHHVSKGEELFTGVVPILVELDGDVNGHKFSVRGEGEGDATYGKLTLKFICTTGKLPVPWPTLVTTLSYGVPCFARYPDHMKQHDFFKSAMPEGYVQERTIFFKDDGCYKVRAEVKFEGDTLVNRIELHGIDFKEDGNILGHKLEYNMNSHNVYIMPDKQNNGIKVNFKTRHNIEDGSVQLADHYQQNTPIGDGPVLLPDYHYLHTWSELSKDPNEKRDHMVVLEFIEAAGITLGMDELYK
em-blue-shift.2	Random Forest	5	74.5¬±1.2	23.5¬±1.2		0.5¬±0.0	0.6¬±0.0	0.99¬±0.02	397	469	503	34	5.0¬±0.0	5.3¬±0.1	MGSSHHHHHHVSKGEELFTGVVPILVELDGDVNGHKFSVRGEGEGDATYGKLTLKFICTTGKLPVPWPTLVTTLSYGVQCFARYPDHMKQHDFFKSAMPEGYVQERTIFFKDDGCYKIRAEVKFEGDTLVNRIELHGIDFKEDGNILGHKLEYNFNSHNIYIMPDKQNNGIKVNFKTRHNIEDGSVQLADHYQQNTPIGDGPVLLPDYHYLHTWSELSKDPNEKRDHMVLLEFVEAAGITLGMDELYK
mid.8	Random Forest	5	51.4¬±0.9	33.4¬±0.8		0.4¬±0.1		0.80¬±0.01		484	508	24	5.0¬±0.0	5.0¬±0.1	MGSSHHHHHHVSKGEELFTGVVPILVELDGDVNGHKFSVRGEGEGDATYGKLTLKFICTTGKLPVPWPTLATTLTYGVQCFTRYPDHMKQHDFFKSAMPEGYVQERTIFFKDDGCYKTRAEVKFEGDTLVNRIELHGIDFKEDGNILGHKLEYNMNSHNVYIMPDKQNNGIKVNFKTRHNIEDGSVQLADHYQQNTPIGDGPVLLPDYHYLHTWSELSKDPNEKRDHMVVLEFVEAAGITLGMDELYK
acid.5	NGS	4	60.6¬±2.3	38.5¬±1.7		0.6¬±0.0		0.90¬±0.01		485	508	23	3.9¬±nan	4.8¬±0.1	MGSSHHHHHHVSKGEELFTGVVPILVELDGDVNGHKFSVRGEGEGDATYGKLTLKFICTTGKLPVPWPTLVTTLTYGVQCFTRYPDHMKQHDFFKSAMPEGYVQERTIFFKDDGCYKTRAEVKFEGDTLVNRIELHGIDFKEDGNILGHKLEYNMNSHNVYIMPDKQNNGIKVNFKVRHNIEDGSVQLADVYQQNTPIGDGPVLLPDYHYLHTWSELSKDPNEKRDHMVLLEFVEAAGITLGMDELYK
em-blue-shift.1	NGS	7	57.4¬±0.9	22.7¬±2.9		0.3¬±0.0		0.84¬±0.01		465	502	37	5.3¬±0.1	5.7¬±0.0	MGSSHHHHHHVSKGEELFTGVVPILVELDGDVNGHKFSVRGEGEGDATYGKLTLKFICTTGKLPVPWPTLVTTLSYGVPCFARYPDHMKQHDFFKSAMPEGYVQERTIFFKDDGCYKVRAEVKFEGDTLVNRIELHGIDFKEDGNILGHKLEYNMNSHNVYIMPDKQNNGIKVNFKVRHNIEDGSVQLADHYQQNTPIGDGPVLLPDYHYLHTWSELSKDPNEKRDHMVLLEFIEAAGITLGMDELYK
mid.9	Sort for brightness	3	88.7¬±1.4	43.3¬±1.8		0.5¬±0.0		1.14¬±0.02		493	511	18	4.3¬±0.0	5.6¬±0.1	MGSSHHHHHHVSKGEELFTGVVPILIELDGDVNGHKFSVRGEGEGDATYGKLTLKFICTTGKLPVPWPTLVTTLTYGVQCFSRYPDHMKQHDFFKSAMPEGYVQERTIFFKDDGCYKTRAEVKFEGDTLVNRIELHGIDFKEDGNILGHKLEYNFNSHNVYIMPDKQNNGIKVNFKVRHNIEDGSVQLADHYQQNTPIGDGPVLLPDYHYLHTWSELSKDPNEKRDHMVVLEFIEAAGITLGMDELYK
mid.10	Sort for brightness	5	85.9¬±1.7	35.8¬±0.9		0.5¬±0.0		0.85¬±0.02		489	508	19	4.8¬±0.1	5.3¬±0.1	MGSSHHHHHHVSKGEELFTGVVPILVELDGDVNGHKFSVRGEGEGDATYGKVTLKFICTTGKLPVPWPTLVTTLTYGVLCFARYPDHMKQHDFFKSAMPEGYVQERTIFFKDDGCYKTRAEVKFEGDTLVNRIELHGIDFKEDGNILGHKLEYNFNSHNVYIMPDKQNNGIKVNFKIRHNIEDGSVQLADHYQQNTPIGDGPVLLPDYHYLHTWSELSKDPNEKRDHMVVLEFIEAAGITLGMDELYK
mid.11	Sort for brightness	3	88.9¬±1.4	53.6¬±3.8		0.4¬±0.0		0.88¬±0.01		488	509	21	4.5¬±0.0	5.5¬±0.0	MGSSHHHHHHVSKGEELFTGVVPILVELDGDVNGHKFSVSGEGEGDATYGKLTLKFICTTGKLPVPWPTLVTTLTYGVMCFSRYPDHMKQHDFFKSAMPEGYVQERTIFFKDDGCYKTRAEVKFEGDTLVNRIELHGIDFKEDGNILGHKLEYNFNSHNVYIMPDKQNNGIKVNFKIRHNIEDGSVQLADHYQQNTPIGDGPVLLPDYHYLHTWSELSKDPNEKRDHMVVLEFIEAAGITLGMDELYK
thermo.2	Sort for brightness	4	95.1¬±0.3	60.0¬±1.2		0.6¬±0.1		1.48¬±0.01		511	525	14	4.1¬±0.0	5.9¬±0.1	MGSSHHHHHHVSKGEELFTGVVPILVELDGDVNGHKFSVSGEGEGDATYGKLTLKFICTTGKLPVPWPTLVTTLTYGVQCFSRYPDHMKQHDFFKSAMPEGYVQERTIFFKDDGCYKTRAEVKFEGDTLVNRIELHGIDFKEDGNILGHKLEYNFNSHNVYIMPDKQNNGIKVNFKIRHNIEDGSVQLADHYQQNTPIGDGPVLLPDYHYLHHWTELSKDPNEKRDHMVVLEFIEAAGITLGMDELYK
slow.1	Spectral shift GFP	3	86.6¬±0.2	18.2¬±1.7		0.6¬±0.0		1.68¬±0.03		506	522	16		5.6¬±0.0	MGSSHHHHHHVSKGEELFTGVVPLLVELDGDVNGHKFSVSGEGEGDATYGKLTLKFICTTGKLPVPWPTLVTTLTYGVQCFSRYPDHMKQHDFFKSAMPEGYVQERTIFFKDDGCYKTRAEVKFEGDTLVNRIELHGIDFKEDGNILGHKLEYNFNSHNVYIMPDKQNNGIKVNFKTRHNIEDGSVQLADHYQQNTPIGDGPVLLPDYHYLHHWTEPSKDPDEKRDHMVLLEFVEAAGITLGMDELYK
thermo.1	Spectral shift GFP	3	96.1¬±0.2	43.7¬±5.5		0.6¬±0.0		1.53¬±0.09		509	523	14	4.1¬±0.0	5.6¬±0.1	MGSSHHHHHHVSKGEELFTGVVPILVELDGDVNGHKFSVSGEGEGDATYGKLTLKFICTTGKLPVPWPTLVTTLTYGVQCFSRYPDHMKQHDFFKSAMPEGYVQERTIFFKDDGCYKTRAEVKFEGDTLVNRIELHGIDFKEDGNILGHKLEYNFNSHNVYIMPDKQNNGIKVNFKVRHNIEDGSVQLADHYQQNTPIGDGPVLLPDYHYLHHWTELSKDPNEKRDHMVLLEFVEAAGITLGMDELYK
thermo.3	Spectral shift GFP	2	93.2¬±0.2	31.2¬±1.6		0.6¬±0.0		1.53¬±0.10		508	524	16	4.4¬±0.0	5.4¬±0.1	MGSSHHHHHHVSKGEELFTGVVPILVELDGDVNGHKFSVSGEGEGDATYGKLTLKFICTTGKLPVPWPTLVTTLTYGVQCFSRYPDHMKQHDFFKSAMPEGYVQERTIFFKDDGCYKTRAEVKFEGDTLVNRIELHGIDFKEDGNILGHKLEYNFNSHNVYIMPDKQNNGIKVNFKTRHNIEDGSVQLADHYQQNTPIGDGPVLLPDYHYLHHWSELSKDPNEKRDHMVLLEFVEAAGITLGMDELYK
basic.2	Random Forest	6	52.0¬±1.7	23.7¬±1.3		0.3¬±0.0		0.77¬±0.01		496	512	16	5.5¬±0.1	6.3¬±0.1	MGSSHHHHHHVSKGEELFTGVVPILVELDGDVNGHKFSVRGEGEGDATYGKLTLKFICTTGKLPVPWPTLVTTLTYGVQCFARYPDHMKQHDFFKSAMPEGYVQERTIFFKDDGCYKTRAEIKFEGDTLVNRIELHGIDFKEDGNILGHKLEYNVNSHNVYIMPDKQNNGIKVNFKTRHNIEDGSVQLADHYQQNTPIGDGPVLLPDYHYLHTWSELSKDPNEKRDHMVVLEFIEAAGITLGMDELYK
acid.6	NGS	5	49.5¬±1.6	37.3¬±4.3		0.4¬±0.0		0.73¬±0.01		489	509	20	3.6¬±0.0	4.9¬±0.1	MGSSHHHHHHVSKGEELFTGVVPILVELDGDVNGHKFSVRGEGEGDATYGKLTLKFICTTGKLPVPWPTLVTTLTYGVLCFARYPDHMKQHDFFKSAMPEGYVQERTIFFKDDGCYKTRAEVKFEGDTLVNRIELHGIDFKEDGNILGHKLEYNMNSHNVYIMPDKQNNGIKVNFKVRHNIEDGSVQLADLYQQNTPIGDGPVLLPDYHYLHTWSELSKDPNEKRDHMVLLEFVEAAGITLGMDELYK
mid.12	NGS	6	64.0¬±0.5	29.7¬±1.6		0.4¬±0.1	0.7¬±0.1	1.03¬±0.01	396	470	504	34			MGSSHHHHHHVSKGEELFTGVVPILVELDGDVNGHKFSVRGEGEGDATYGKLTLKFICTTGKLPVPWPTLVTTLSYGVQCFVRYPDHMKQHDFFKSAMPEGYVQERTIFFKDDGCYKTRAEVKFEGDTLVNRIELHGIDFKEDGNILGHKLEYNMNSHNVYIMPDKQNNGIKVNFKVRHNIEDGSVQLADIYQQNTPIGDGPVLLPDYHYLHTWSELSKDPNEKRDHMVLLEFIEAAGITLGMDELYK
basic.1	Random Forest	6	78.5¬±0.4	70.8¬±6.4	34.3¬±2.0	0.2¬±nan		0.73¬±0.00	396	467	507	40	4.7¬±0.2	7.3¬±1.4	MGSSHHHHHHVSKGEELFTGVVPILVELDGDVNGHKFSVRGEGEGDATYGKLTLKFICTTGKLPVPWPTLATTLSYGVQCFSRYPDHMKQHDFFKSAMPEGYVQERTIFFKDDGCYKTRAEVKFEGDTLVNRIELHGIDFKEDGNILGHKLEYNINSHNVYIMPDKQNNGIKVNFKTRHNIEDGSVQLADIYQQNTPIGDGPVLLPDYHYLHTWSELSKDPNEKRDHMVLLEFIEAAGITLGMDELYK
bleach.3	Random Forest	6	70.8¬±2.8	24.4¬±1.2	17.9¬±1.7	0.5¬±0.1		0.99¬±0.01		502	514	12		5.3¬±0.1	MGSSHHHHHHVSKGEELFTGVVPILVELDGDVNGHKFSVRGEGEGDATYGKLTLKFICTTGKLPVPWPTLVTTLTYGVQCFARYPDHMKQHDFFKSAMPEGYVQERTIFFKDDGCYKTRAEIKFEGDTLVNRIELHGIDFKEDGNILGHKLEYNMNSHNVYIMPDKQNNGIKVNFKVRHNIEDGSVQLADIYQQNTPIGDGPVLLPDYHYLHTWSELSKDPNEKRDHMVLLEFIEAAGITLGMDELYK
mid.13	NGS	4	50.3¬±0.7	34.0¬±1.1		0.4¬±0.0		0.84¬±0.02		480	506	26	4.8¬±0.1	5.0¬±0.1	MGSSHHHHHHVSKGEELFTGVVPILVELDGDVNGHKFSVRGEGEGDATYGKLTLKFICTTGKLPVPWPTLVTTLTYGVLCFVRYPDHMKQHDFFKSAMPEGYVQERTIFFKDDGCYKTRAEVKFEGDTLVNRIELHGIDFKEDGNILGHKLEYNSNSHNVYIMPDKQNNGIKVNFKTRHNIEDGSVQLADHYQQNTPIGDGPVLLPDYHYLHTWSELSKDPNEKRDHMVLLEFVEAAGITLGMDELYK
photostable.1	NGS	7	86.6¬±0.2	75.1¬±1.3		0.2¬±nan		1.00¬±0.01	394		505	111	5.2¬±0.0		MGSSHHHHHHVSKGEELFTGVVPILVELDGDVNGHKFSVRGEGEGDATYGKLTLKFICTTGKLPVPWPTLATTLSYGAQCFCRYPDHMKQHDFFKSAMPEGYVQERTIFFKDDGCYKTRAEVKFEGDTLVNRIELHGIDFKEDGNILGHKLEYNMNSHNIYIMPDKQNNGIKVNFKVRHNIEDGSVQLADHYQQNTPIGDGPVLLPDYHYLHTWSELSKDPNEKRDHMVLLEFVEAAGITLGMDELYK
fast.1	NGS	6	48.6¬±0.7	27.6¬±6.1		0.2¬±0.0		0.61¬±0.01		465	500	35	5.3¬±0.1	5.6¬±0.1	MGSSHHHHHHVSKGEELFTGVVPILVELDGDVNGHKFSVRGEGEGDATYGKLTLKFICTTGKLPVPWPTLVTTLSYGVPCFARYPDHMKQHDFFKSAMPEGYVQERTIFFKDDGCYKTRAEVKFEGDTLVNRIELHGIDFKEDGNILGHKLEYNSNSHNVYIMPDKQNNGIKVNFKTRHNIEDGSVQLADHYQQNTPIGDGPVLLPDYHYLHTWSELSKDPNEKRDHMVLLEFIEAAGITLGMDELYK
PROSS-eGFP		0	60.1¬±2.0	37.2¬±2.6		0.6¬±0.0		0.89¬±0.00		488	509	21	4.8¬±0.1	5.4¬±0.1	MGSSHHHHHHVSKGEELFTGVVPILVELDGDVNGHKFSVRGEGEGDATYGKLTLKFICTTGKLPVPWPTLVTTLTYGVQCFSRYPDHMKQHDFFKSAMPEGYVQERTIFFKDDGCYKTRAEVKFEGDTLVNRIELHGIDFKEDGNILGHKLEYNFNSHNVYIMPDKQNNGIKVNFKIRHNIEDGSVQLADHYQQNTPIGDGPVLLPDYHYLHTWSELSKDPNEKRDHMVLLEFVEAAGITLGMDELYK
eGFP	Prior	1	83.5¬±1.8	59.6¬±10.2	77.6¬±7.6	0.5¬±0.0		1.01¬±0.01		490	510	20	5.3¬±0.0	5.6¬±0.0	MGSSHHHHHHVSKGEELFTGVVPILVELDGDVNGHKFSVSGEGEGDATYGKLTLKFICTTGKLPVPWPTLVTTLTYGVQCFSRYPDHMKQHDFFKSAMPEGYVQERTIFFKDDGNYKTRAEVKFEGDTLVNRIELKGIDFKEDGNILGHKLEYNYNSHNVYIMADKQKNGIKVNFKIRHNIEDGSVQLADHYQQNTPIGDGPVLLPDNHYLSTQSKLSKDPNEKRDHMVLLEFVTAAGITLGMDELYK
sf:acid.4	Superfolder	5	78.6¬±1.5	23.8¬±1.2		0.4¬±0.0		0.70¬±0.01		490	512	22	4.2¬±0.1	4.9¬±0.1	MGSSHHHHHHVSKGEELFTGVVPILVELDGDVNGHKFSVRGEGEGDATNGKLTLKFICTTGKLPVPWPTLLTTLTYGVLCFSRYPDHMKRHDFFKSAMPEGYVQERTISFKDDGTYKTRAEVKFEGDTLVNRIELKGIDFKEDGNILGHKLEYNMNSHNVYITADKQKNGIKANFKTRHNVEDGSVQLADHYQQNTPIGDGPVLLPDNHYLSTQSVLSKDPNEKRDHMVVLEFVVTAAGITLGMDELYK
sf:acid.5	Superfolder	4	78.1¬±1.7	23.9¬±0.8		0.5¬±0.1		0.95¬±0.01		487	510	23	4.5¬±0.1	5.3¬±0.1	MGSSHHHHHHVSKGEELFTGVVPILVELDGDVNGHKFSVRGEGEGDATNGKLTLKFICTTGKLPVPWPTLVTTLTYGVQCFTRYPDHMKRHDFFKSAMPEGYVQERTISFKDDGTYKTRAEVKFEGDTLVNRIELKGIDFKEDGNILGHKLEYNMNSHNVYITADKQKNGIKANFKVRHNVEDGSVQLADVYQQNTPIGDGPVLLPDNHYLSTQSVLSKDPNEKRDHMVLLEFVVTAAGITLGMDELYK
sf:mid.9	Superfolder	3	94.6¬±0.5	31.6¬±1.8		0.5¬±0.0		1.01¬±0.01	397	497	511	14	5.8¬±0.0	5.9¬±0.1	MGSSHHHHHHVSKGEELFTGVVPILVELDGDVNGHKFSVRGEGEGDATNGKLTLKFICTTGKLPVPWPTLVTTLTYGVQCFSRYPDHMKRHDFFKSAMPEGYVQERTISFKDDGTYKTRAEVKFEGDTLVNRIELKGIDFKEDGNILGHKLEYNFNSHNVYITADKQKNGIKANFKVRHNVEDGSVQLADHYQQNTPIGDGPVLLPDNHYLSTQSVLSKDPNEKRDHMVVLEFIVTAAGITLGMDELYK
sf:em-blue-shift.2	Superfolder	5	79.6¬±2.2	30.9¬±1.4		0.5¬±0.0	0.7¬±0.0	0.95¬±0.01	394	476	506	30	4.8¬±0.1	5.4¬±0.2	MGSSHHHHHHVSKGEELFTGVVPILVELDGDVNGHKFSVRGEGEGDATNGKLTLKFICTTGKLPVPWPTLVTTLSYGVQCFARYPDHMKRHDFFKSAMPEGYVQERTISFKDDGTYKIRAEVKFEGDTLVNRIELKGIDFKEDGNILGHKLEYNFNSHNIYITADKQKNGIKANFKTRHNVEDGSVQLADHYQQNTPIGDGPVLLPDNHYLSTQSVLSKDPNEKRDHMVLLEFVVTAAGITLGMDELYK
sf:photostable.1	Superfolder	7	72.3¬±0.9	39.1¬±3.8		0.5¬±0.0		0.80¬±0.00	397	488	508	20	4.7¬±0.1	5.6¬±0.3	MGSSHHHHHHVSKGEELFTGVVPILVELDGDVNGHKFSVRGEGEGDATNGKLTLKFICTTGKLPVPWPTLATTLSYGAQCFCRYPDHMKRHDFFKSAMPEGYVQERTISFKDDGTYKTRAEVKFEGDTLVNRIELKGIDFKEDGNILGHKLEYNMNSHNIYITADKQKNGIKANFKVRHNVEDGSVQLADHYQQNTPIGDGPVLLPDNHYLSTQSVLSKDPNEKRDHMVLLEFVVTAAGITLGMDELYK
sf:mid.11	Superfolder	3	69.4¬±1.6	36.4¬±1.4		0.4¬±0.0		0.73¬±0.01		488	509	21	5.2¬±0.1	5.6¬±0.1	MGSSHHHHHHVSKGEELFTGVVPILVELDGDVNGHKFSVRGEGEGDATNGKLTLKFICTTGKLPVPWPTLVTTLTYGVMCFSRYPDHMKRHDFFKSAMPEGYVQERTISFKDDGTYKTRAEVKFEGDTLVNRIELKGIDFKEDGNILGHKLEYNFNSHNVYITADKQKNGIKANFKIRHNVEDGSVQLADHYQQNTPIGDGPVLLPDNHYLSTQSVLSKDPNEKRDHMVVLEFIVTAAGITLGMDELYK
sf:bleach.2	Superfolder	7	74.4¬±2.1	37.7¬±2.5		0.5¬±0.1	0.6¬±0.0	0.84¬±0.01	394	488	508	20	4.5¬±0.1	5.4¬±0.1	MGSSHHHHHHVSKGEELFTGVVPILVELDGDVNGHKFSVRGEGEGDATNGKLTLKFICTTGKLPVPWPTLLTTLSYGAQCFARYPDHMKRHDFFKSAMPEGYVQERTISFKDDGTYKTRAEIKFEGDTLVNRIELKGIDFKEDGNILGHKLEYNMNSHNVYITADKQKNGIKANFKTRHNVEDGSVQLADHYQQNTPIGDGPVLLPDNHYLSTQSVLSKDPNEKRDHMVLLEFVVTAAGITLGMDELYK
sf:fast.3	Superfolder	8	71.0¬±2.8	34.6¬±3.7		0.4¬±0.0		0.71¬±0.01		488	509	21	4.9¬±0.1	5.3¬±0.0	MGSSHHHHHHVSKGEELFTGVVPILVELDGDVNGHKFSVRGEGEGDATNGKLTLKFICTTGKLPVPWPTLATTLSYGVPCFARYPDHMKRHDFFKSAMPEGYVQERTISFKDDGTYKTRAEVKFEGDTLVNRIELKGIDFKEDGNILGHKLEYNMNSHNVYITADKQKNGIKANFKVRHNVEDGSVQLADHYQQNTPIGDGPVLLPDNHYLSTQSVLSKDPNEKRDHMVVLEFIVTAAGITLGMDELYK
sf:thermo.2	Superfolder	4	81.1¬±0.4	47.0¬±3.4		0.5¬±0.0		1.06¬±0.00		509	516	7	4.2¬±0.1	5.7¬±0.1	MGSSHHHHHHVSKGEELFTGVVPILVELDGDVNGHKFSVRGEGEGDATNGKLTLKFICTTGKLPVPWPTLVTTLTYGVQCFSRYPDHMKRHDFFKSAMPEGYVQERTISFKDDGTYKTRAEVKFEGDTLVNRIELKGIDFKEDGNILGHKLEYNFNSHNVYITADKQKNGIKANFKIRHNVEDGSVQLADHYQQNTPIGDGPVLLPDNHYLSHQTVLSKDPNEKRDHMVVLEFIVTAAGITLGMDELYK
sf:bleach.3	Superfolder	6	66.2¬±1.9	34.7¬±3.0		0.4¬±0.0		0.94¬±0.01		493	511	18	4.9¬±0.1	5.5¬±0.1	MGSSHHHHHHVSKGEELFTGVVPILVELDGDVNGHKFSVRGEGEGDATNGKLTLKFICTTGKLPVPWPTLVTTLTYGVQCFARYPDHMKRHDFFKSAMPEGYVQERTISFKDDGTYKTRAEIKFEGDTLVNRIELKGIDFKEDGNILGHKLEYNMNSHNVYITADKQKNGIKANFKVRHNVEDGSVQLADIYQQNTPIGDGPVLLPDNHYLSTQSVLSKDPNEKRDHMVLLEFIVTAAGITLGMDELYK
sf:acid.3	Superfolder	7	82.6¬±0.7	28.0¬±1.5		0.6¬±0.1		0.83¬±0.00		474	504	30	4.1¬±0.0	4.7¬±0.0	MGSSHHHHHHVSKGEELFTGVVPILVELDGDVNGHKFSVRGEGEGDATNGKLTLKFICTTGKLPVPWPTLVTTLSYGVLCFARYPDHMKRHDFFKSAMPEGYVQERTISFKDDGTYKVRAEVKFEGDTLVNRIELKGIDFKEDGNILGHKLEYNMNSHNVYITADKQKNGIKANFKTRHNVEDGSVQLADHYQQNTPIGDGPVLLPDNHYLSTQSVLSKDPNEKRDHMVLLEFIVTAAGITLGMDELYK
sfGFP	Superfolder	0	84.3¬±1.9	37.1¬±3.6		0.6¬±0.1		0.89¬±0.01		490	510	20	5.9¬±0.2	5.9¬±0.1	MGSSHHHHHHVSKGEELFTGVVPILVELDGDVNGHKFSVRGEGEGDATNGKLTLKFICTTGKLPVPWPTLVTTLTYGVQCFSRYPDHMKRHDFFKSAMPEGYVQERTISFKDDGTYKTRAEVKFEGDTLVNRIELKGIDFKEDGNILGHKLEYNFNSHNVYITADKQKNGIKANFKIRHNVEDGSVQLADHYQQNTPIGDGPVLLPDNHYLSTQSVLSKDPNEKRDHMVLLEFVVTAAGITLGMDELYK
sf:photostable.2	Superfolder	7	67.2¬±0.9	36.7¬±2.9		0.5¬±0.0		0.85¬±0.01		496	511	15	4.9¬±0.2	5.6¬±0.2	MGSSHHHHHHVSKGEELFTGVVPILVELDGDVNGHKFSVRGEGEGDATNGKLTLKFICTTGKLPVPWPTLLTTLTYGVACFARYPDHMKRHDFFKSAMPEGYVQERTISFKDDGTYKTRAEVKFEGDTLVNRIELKGIDFKEDGNILGHKLEYNMNSHNVYITADKQKNGIKANFKTRHNVEDGSVQLADHYQQNTPIGDGPVLLPDNHYLSTQSVLSKDPNEKRDHMVVLEFIVTAAGITLGMDELYK
sf:em-blue-shift.1	Superfolder	7	70.8¬±1.0	11.8¬±4.0		0.3¬±0.0	0.4¬±0.0	0.49¬±0.00	397	473	506	33	5.1¬±0.0	6.0¬±0.0	MGSSHHHHHHVSKGEELFTGVVPILVELDGDVNGHKFSVRGEGEGDATNGKLTLKFICTTGKLPVPWPTLVTTLSYGVPCFARYPDHMKRHDFFKSAMPEGYVQERTISFKDDGTYKVRAEVKFEGDTLVNRIELKGIDFKEDGNILGHKLEYNMNSHNVYITADKQKNGIKANFKVRHNVEDGSVQLADHYQQNTPIGDGPVLLPDNHYLSTQSVLSKDPNEKRDHMVLLEFIVTAAGITLGMDELYK
sf:bleach.1	Superfolder	4	74.1¬±2.3	26.7¬±0.9		0.5¬±0.0		0.92¬±0.01		488	510	22	5.0¬±0.0	5.5¬±0.1	MGSSHHHHHHVSKGEELFTGVVPILVELDGDVNGHKFSVRGEGEGDATNGKLTLKFICTTGKLPVPWPTLVTTLTYGVQCFSRYPDHMKRHDFFKSAMPEGYVQERTISFKDDGTYKLRAEVKFEGDTLVNRIELKGIDFKEDGNILGHKLEYNMNSHNVYITADKQKNGIKANFKVRHNVEDGSVQLADHYQQNTPIGDGPVLLPDNHYLSTQSVLSKDPNEKRDHMVVLEFVVTAAGITLGMDELYK
sf:mid.12	Superfolder	6	75.3¬±2.3	40.1¬±4.1		0.5¬±0.0	0.6¬±0.0	0.94¬±0.01	396	488	508	20	5.0¬±0.0	5.5¬±0.1	MGSSHHHHHHVSKGEELFTGVVPILVELDGDVNGHKFSVRGEGEGDATNGKLTLKFICTTGKLPVPWPTLVTTLSYGVQCFVRYPDHMKRHDFFKSAMPEGYVQERTISFKDDGTYKTRAEVKFEGDTLVNRIELKGIDFKEDGNILGHKLEYNMNSHNVYITADKQKNGIKANFKVRHNVEDGSVQLADIYQQNTPIGDGPVLLPDNHYLSTQSVLSKDPNEKRDHMVLLEFIVTAAGITLGMDELYK
sf:mid.5	Superfolder	5	77.3¬±1.9	26.6¬±0.8		0.4¬±0.0		0.77¬±0.01	398	498	512	14	5.1¬±0.1	5.5¬±0.1	MGSSHHHHHHVSKGEELFTGVVPILVELDGDVNGHKFSVRGEGEGDATNGKLTLKFICTTGKLPVPWPTLVTTLTYGVQCFSRYPDHMKRHDFFKSAMPEGYVQERTISFKDDGTYKTRAEVKFEGDTLVNRIELKGIDFKEDGNILGHKLEYNMNSHNVYITADKQKNGIKANFKVRHNVEDGSVQLADYYQQNTPIGDGPVLLPDNHYLSTQSVLSKDPNEKRDHMVVLEFIVTAAGITLGMDELYK
sf:thermo.9	Superfolder	4	82.5¬±2.0	25.3¬±2.1		0.5¬±0.0		1.05¬±0.02		502	515	13		5.8¬±0.0	MGSSHHHHHHVSKGEELFTGVVPILVELDGDVNGHKFSVRGEGEGDATNGKLTLKFICTTGKLPVPWPTLVTTLTYGVQCFSRYPDHMKRHDFFKSAMPEGYVQERTISFKDDGTYKTRAEVKFEGDTLVNRIELKGIDFKEDGNILGHKLEYNYNSHNVYITADKQKNGIKANFKVRHNVEDGSVQLADHYQQNTPIGDGPVLLPDNHYLSHQSVLSKDPNEKRDHMVLLQFVVTAAGITLGMDELYK
sf:mid.7	Superfolder	3	73.0¬±2.1	36.5¬±1.7		0.5¬±0.0		0.89¬±0.01		489	509	20	5.1¬±0.1	5.5¬±0.1	MGSSHHHHHHVSKGEELFTGVVPILVELDGDVNGHKFSVRGEGEGDATNGKLTLKFICTTGKLPVPWPTLVTTLTYGVQCFTRYPDHMKRHDFFKSAMPEGYVQERTISFKDDGTYKTRAEVKFEGDTLVNRIELKGIDFKEDGNILGHKLEYNFNSHNVYITADKQKNGIKANFKTRHNVEDGSVQLADHYQQNTPIGDGPVLLPDNHYLSTQSVLSKDPNEKRDHMVLLEFIVTAAGITLGMDELYK
sf:mid.10	Superfolder	5	83.7¬±2.5	30.4¬±0.7		0.6¬±0.1		0.73¬±0.01		488	509	21	5.2¬±0.2	5.8¬±0.2	MGSSHHHHHHVSKGEELFTGVVPILVELDGDVNGHKFSVRGEGEGDATNGKVTLKFICTTGKLPVPWPTLVTTLTYGVLCFARYPDHMKRHDFFKSAMPEGYVQERTISFKDDGTYKTRAEVKFEGDTLVNRIELKGIDFKEDGNILGHKLEYNFNSHNVYITADKQKNGIKANFKIRHNVEDGSVQLADHYQQNTPIGDGPVLLPDNHYLSTQSVLSKDPNEKRDHMVVLEFIVTAAGITLGMDELYK
