# Supplementary material for: Designed active-site library reveals thousands of functional GFP variants
Source: Nat Commun. 2023 May 20;14:2890. doi: 10.1038/s41467-023-38099-z (PMC10199939; doi:10.1038/s41467-023-38099-z)
Supplement: Supplementary file 11 — Supplementary Dataset 8. [file 41467_2023_38099_MOESM11_ESM.xlsx]

## Sheet: Sheet1
library	name	full_oligo_dna
nohbonds	-1-37.wt_dna	GTTAGCAAGGGCGAGGAGCTGTTCACCGGGGTGGTGCCCATTGAGACCAACGACGCCGTACTCTTTGTCAAC
nohbonds	37-54.wt_dna	GACATTGGTCTCACCATCCTGGTCGAGCTGGACGTGAGACCAACGACGCCGTACTCTTTGTCAAC
nohbonds	37-58.1	GACATTGGTCTCACCATCCTGRTTGAGCTGGACGTGAGACCAACGACGCCGTACTCTTTGTCAAC
nohbonds	54-115.wt_dna	GACATTGGTCTCAGACGGCGACGTAAACGGCCACAAGTTCAGCGTGCGCGGCGAGGGCGAGGGCGATGCCACCTACGGTGAGACCAACGACGCCGTACTCTTTGTCAAC
nohbonds	115-132.wt_dna	GACATTGGTCTCAACGGCAAGCTGACCCTGAAGTTGAGACCAACGACGCCGTACTCTTTGTCAAC
nohbonds	115-136.1	GACATTGGTCTCAACGGCAAGSTGACCCTGAAGTTGAGACCAACGACGCCGTACTCTTTGTCAAC
nohbonds	132-171.wt_dna	GACATTGGTCTCAAAGTTCATCTGCACCACCGGCAAGCTGCCCGTGCCCTGGCCCATGAGACCAACGACGCCGTACTCTTTGTCAAC
nohbonds	171-188.wt_dna	GACATTGGTCTCACCCACCCTCGTGACCACCCTGTGAGACCAACGACGCCGTACTCTTTGTCAAC
nohbonds	171-192.1	GACATTGGTCTCACCCACCCTCSTGACCACCCTGTGAGACCAACGACGCCGTACTCTTTGTCAAC
nohbonds	171-192.2	GACATTGGTCTCACCCACCCTCGCAACCACCCTGTGAGACCAACGACGCCGTACTCTTTGTCAAC
nohbonds	188-216.wt_dna	GACATTGGTCTCACCTGACCTACGGCGTCCAGTGCTTCAGCCGCTTGAGACCAACGACGCCGTACTCTTTGTCAAC
nohbonds	188-220.1	GACATTGGTCTCACCTGASCTACGGCRTGGCATGCTTCGTTCGCTTGAGACCAACGACGCCGTACTCTTTGTCAAC
nohbonds	188-220.2	GACATTGGTCTCACCTGASCTACGGCRTGGCATGCTTCWGCCGCTTGAGACCAACGACGCCGTACTCTTTGTCAAC
nohbonds	188-220.3	GACATTGGTCTCACCTGASCTACGGCRTGGCATGCTTCRCCCGCTTGAGACCAACGACGCCGTACTCTTTGTCAAC
nohbonds	188-220.4	GACATTGGTCTCACCTGASCTACGGCRTGCHGTGCTTCGTTCGCTTGAGACCAACGACGCCGTACTCTTTGTCAAC
nohbonds	188-220.5	GACATTGGTCTCACCTGASCTACGGCRTGCHGTGCTTCWGCCGCTTGAGACCAACGACGCCGTACTCTTTGTCAAC
nohbonds	188-220.6	GACATTGGTCTCACCTGASCTACGGCRTGCHGTGCTTCRCCCGCTTGAGACCAACGACGCCGTACTCTTTGTCAAC
nohbonds	188-220.7	GACATTGGTCTCACCTGASCTACGGCGCAGCATGCTTCGTTCGCTTGAGACCAACGACGCCGTACTCTTTGTCAAC
nohbonds	188-220.8	GACATTGGTCTCACCTGASCTACGGCGCAGCATGCTTCWGCCGCTTGAGACCAACGACGCCGTACTCTTTGTCAAC
nohbonds	188-220.9	GACATTGGTCTCACCTGASCTACGGCGCAGCATGCTTCRCCCGCTTGAGACCAACGACGCCGTACTCTTTGTCAAC
nohbonds	188-220.10	GACATTGGTCTCACCTGASCTACGGCGCACHGTGCTTCGTTCGCTTGAGACCAACGACGCCGTACTCTTTGTCAAC
nohbonds	188-220.11	GACATTGGTCTCACCTGASCTACGGCGCACHGTGCTTCWGCCGCTTGAGACCAACGACGCCGTACTCTTTGTCAAC
nohbonds	188-220.12	GACATTGGTCTCACCTGASCTACGGCGCACHGTGCTTCRCCCGCTTGAGACCAACGACGCCGTACTCTTTGTCAAC
nohbonds	216-317.wt_dna	GACATTGGTCTCACGCTACCCCGACCACATGAAGCAGCACGACTTCTTCAAGTCCGCCATGCCCGAAGGCTACGTCCAGGAGCGCACCATCTTCTTCAAGGACGACGGCTGCTACAAGTGAGACCAACGACGCCGTACTCTTTGTCAAC
nohbonds	317-339.wt_dna	GACATTGGTCTCACAAGACCCGCGCCGAGGTGAAGTTCGTGAGACCAACGACGCCGTACTCTTTGTCAAC
nohbonds	317-343.1	GACATTGGTCTCACAAGAYTCGCGCCGAGRTTAAGTTCGTGAGACCAACGACGCCGTACTCTTTGTCAAC
nohbonds	317-343.2	GACATTGGTCTCACAAGSTGCGCGCCGAGRTTAAGTTCGTGAGACCAACGACGCCGTACTCTTTGTCAAC
nohbonds	317-343.3	GACATTGGTCTCACAAGGAACGCGCCGAGRTTAAGTTCGTGAGACCAACGACGCCGTACTCTTTGTCAAC
nohbonds	339-369.wt_dna	GACATTGGTCTCATTCGAGGGCGACACCCTGGTGAACCGCATCGAGCTGAGACCAACGACGCCGTACTCTTTGTCAAC
nohbonds	369-426.wt_dna	GACATTGGTCTCAGAGCTGCACGGCATCGACTTCAAGGAGGACGGCAACATCCTGGGGCACAAGCTGGAGTACATGAGACCAACGACGCCGTACTCTTTGTCAAC
nohbonds	426-443.wt_dna	GACATTGGTCTCATACAACTTCAACAGCCACAACTGAGACCAACGACGCCGTACTCTTTGTCAAC
nohbonds	426-447.1	GACATTGGTCTCATACAACTWTAACAGCCACAACTGAGACCAACGACGCCGTACTCTTTGTCAAC
nohbonds	426-447.2	GACATTGGTCTCATACAACRYGAACAGCCACAACTGAGACCAACGACGCCGTACTCTTTGTCAAC
nohbonds	426-447.3	GACATTGGTCTCATACAACAKTAACAGCCACAACTGAGACCAACGACGCCGTACTCTTTGTCAAC
nohbonds	443-472.wt_dna	GACATTGGTCTCACAACGTCTATATCATGCCCGACAAGCAGAACAATGAGACCAACGACGCCGTACTCTTTGTCAAC
nohbonds	443-476.1	GACATTGGTCTCACAACRTTTATATCATGCCCGACAAGCAGAACAATGAGACCAACGACGCCGTACTCTTTGTCAAC
nohbonds	472-502.wt_dna	GACATTGGTCTCAACAACGGCATCAAGGTGAACTTCAAGATCCGCCATGAGACCAACGACGCCGTACTCTTTGTCAAC
nohbonds	472-506.1	GACATTGGTCTCAACAACGGCATCAAGGTGAACTTCAAGGTTCGCCATGAGACCAACGACGCCGTACTCTTTGTCAAC
nohbonds	472-506.2	GACATTGGTCTCAACAACGGCATCAAGGTGAACTTCAAGACCCGCCATGAGACCAACGACGCCGTACTCTTTGTCAAC
nohbonds	502-536.wt_dna	GACATTGGTCTCAGCCACAACATCGAGGACGGCAGCGTGCAGCTCGCCGACTGAGACCAACGACGCCGTACTCTTTGTCAAC
nohbonds	536-555.wt_dna	GACATTGGTCTCACGACCACTACCAGCAGAACACCCTGAGACCAACGACGCCGTACTCTTTGTCAAC
nohbonds	536-559.1	GACATTGGTCTCACGACYWTTACCAGCAGAACACCCTGAGACCAACGACGCCGTACTCTTTGTCAAC
nohbonds	536-559.2	GACATTGGTCTCACGACRTTTACCAGCAGAACACCCTGAGACCAACGACGCCGTACTCTTTGTCAAC
nohbonds	555-653.wt_dna	GACATTGGTCTCAACCCCCATCGGCGACGGCCCCGTGCTGCTGCCCGACTACCACTACCTGCACACCTGGTCCGAGCTGAGCAAAGACCCCAACGAGAAGCGCGATCACATGGTCTGAGACCAACGACGCCGTACTCTTTGTCAAC
nohbonds	653-672.wt_dna	GACATTGGTCTCAGGTCCTGCTGGAGTTCGTGGAGGTGAGACCAACGACGCCGTACTCTTTGTCAAC
nohbonds	653-676.1	GACATTGGTCTCAGGTCSTGCTGGAGTTCRTTGAGGTGAGACCAACGACGCCGTACTCTTTGTCAAC
nohbonds	672-718.wt_dna	GACATTGGTCTCAGAGGCCGCCGGGATCACTCTCGGCATGGACGAGCTGTATAAGTAA
hbonds	-1-119.wt_dna	GTTAGCAAGGGCGAGGAGCTGTTCACCGGGGTGGTGCCCATCCTGGTCGAGCTGGACGGCGACGTAAACGGCCACAAGTTCAGCGTGCGCGGCGAGGGCGAGGGCGATGCCACCTACGGCAAGTGAGACCAACGACGCCGTACTCTTTGTCAAC
hbonds	119-136.wt_dna	GACATTGGTCTCACAAGCTGACCCTGAAGTTCATTGAGACCAACGACGCCGTACTCTTTGTCAAC
hbonds	119-140.1	GACATTGGTCTCACAAGMTTACCMTGAAGTTCATTGAGACCAACGACGCCGTACTCTTTGTCAAC
hbonds	119-140.2	GACATTGGTCTCACAAGMTTACCATTAAGTTCATTGAGACCAACGACGCCGTACTCTTTGTCAAC
hbonds	136-190.wt_dna	GACATTGGTCTCATCATCTGCACCACCGGCAAGCTGCCCGTGCCCTGGCCCACCCTCGTGACCACCCTGACTGAGACCAACGACGCCGTACTCTTTGTCAAC
hbonds	190-207.wt_dna	GACATTGGTCTCATGACCTACGGCGTCCAGTGCTTGAGACCAACGACGCCGTACTCTTTGTCAAC
hbonds	190-211.1	GACATTGGTCTCATGACCTACGGCGTCCWGTGCTTGAGACCAACGACGCCGTACTCTTTGTCAAC
hbonds	190-211.2	GACATTGGTCTCATGACCTACGGCGTCATGTGCTTGAGACCAACGACGCCGTACTCTTTGTCAAC
hbonds	207-272.wt_dna	GACATTGGTCTCATGCTTCAGCCGCTACCCCGACCACATGAAGCAGCACGACTTCTTCAAGTCCGCCATGCCCGAAGGCTACTGAGACCAACGACGCCGTACTCTTTGTCAAC
hbonds	272-289.wt_dna	GACATTGGTCTCACTACGTCCAGGAGCGCACCATTGAGACCAACGACGCCGTACTCTTTGTCAAC
hbonds	272-293.1	GACATTGGTCTCACTACGTCCWGGAGCGCACCATTGAGACCAACGACGCCGTACTCTTTGTCAAC
hbonds	272-293.2	GACATTGGTCTCACTACGTCATKGAGCGCACCATTGAGACCAACGACGCCGTACTCTTTGTCAAC
hbonds	289-329.wt_dna	GACATTGGTCTCACCATCTTCTTCAAGGACGACGGCTGCTACAAGACCCGCGCCGAGTGAGACCAACGACGCCGTACTCTTTGTCAAC
hbonds	329-346.wt_dna	GACATTGGTCTCACGAGGTGAAGTTCGAGGGCGATGAGACCAACGACGCCGTACTCTTTGTCAAC
hbonds	329-350.1	GACATTGGTCTCACGAGVTTAAGTTCGAGGGCGATGAGACCAACGACGCCGTACTCTTTGTCAAC
hbonds	346-363.wt_dna	GACATTGGTCTCAGCGACACCCTGGTGAACCGCATGAGACCAACGACGCCGTACTCTTTGTCAAC
hbonds	346-367.1	GACATTGGTCTCAGCGACACCCTGGTGAWTCGCATGAGACCAACGACGCCGTACTCTTTGTCAAC
hbonds	363-427.wt_dna	GACATTGGTCTCACGCATCGAGCTGCACGGCATCGACTTCAAGGAGGACGGCAACATCCTGGGGCACAAGCTGGAGTACAATGAGACCAACGACGCCGTACTCTTTGTCAAC
hbonds	427-444.wt_dna	GACATTGGTCTCAACAACTTCAACAGCCACAACGTGAGACCAACGACGCCGTACTCTTTGTCAAC
hbonds	427-448.1	GACATTGGTCTCAACAACTTCAACAGCCATAACGTGAGACCAACGACGCCGTACTCTTTGTCAAC
hbonds	427-448.2	GACATTGGTCTCAACAACTTCAACAGCASCAACGTGAGACCAACGACGCCGTACTCTTTGTCAAC
hbonds	444-485.wt_dna	GACATTGGTCTCAAACGTCTATATCATGCCCGACAAGCAGAACAACGGCATCAAGGTGTGAGACCAACGACGCCGTACTCTTTGTCAAC
hbonds	485-502.wt_dna	GACATTGGTCTCAGGTGAACTTCAAGATCCGCCATGAGACCAACGACGCCGTACTCTTTGTCAAC
hbonds	485-506.1	GACATTGGTCTCAGGTGAACTTCAAGRTTCGCCATGAGACCAACGACGCCGTACTCTTTGTCAAC
hbonds	485-506.2	GACATTGGTCTCAGGTGAACTTCAAGACCCGCCATGAGACCAACGACGCCGTACTCTTTGTCAAC
hbonds	502-541.wt_dna	GACATTGGTCTCAGCCACAACATCGAGGACGGCAGCGTGCAGCTCGCCGACCACTATGAGACCAACGACGCCGTACTCTTTGTCAAC
hbonds	541-558.wt_dna	GACATTGGTCTCAACTACCAGCAGAACACCCCCATGAGACCAACGACGCCGTACTCTTTGTCAAC
hbonds	541-562.1	GACATTGGTCTCAACTACCAGCAGAWTACCCCCATGAGACCAACGACGCCGTACTCTTTGTCAAC
hbonds	558-598.wt_dna	GACATTGGTCTCACCCATCGGCGACGGCCCCGTGCTGCTGCCCGACTACCACTACCTTGAGACCAACGACGCCGTACTCTTTGTCAAC
hbonds	598-615.wt_dna	GACATTGGTCTCAACCTGCACACCTGGTCCGAGCTGAGACCAACGACGCCGTACTCTTTGTCAAC
hbonds	598-619.1	GACATTGGTCTCAACCTGCACACCTGGGATGAGCTGAGACCAACGACGCCGTACTCTTTGTCAAC
hbonds	598-619.2	GACATTGGTCTCAACCTGCACACCTGGASCGAGCTGAGACCAACGACGCCGTACTCTTTGTCAAC
hbonds	598-619.3	GACATTGGTCTCAACCTGCACCATTGGGATGAGCTGAGACCAACGACGCCGTACTCTTTGTCAAC
hbonds	598-619.4	GACATTGGTCTCAACCTGCACCATTGGASCGAGCTGAGACCAACGACGCCGTACTCTTTGTCAAC
hbonds	598-619.5	GACATTGGTCTCAACCTGCACTGKTGGGATGAGCTGAGACCAACGACGCCGTACTCTTTGTCAAC
hbonds	598-619.6	GACATTGGTCTCAACCTGCACTGKTGGASCGAGCTGAGACCAACGACGCCGTACTCTTTGTCAAC
hbonds	598-619.7	GACATTGGTCTCAACCTGCACTTTTGGGATGAGCTGAGACCAACGACGCCGTACTCTTTGTCAAC
hbonds	598-619.8	GACATTGGTCTCAACCTGCACTTTTGGASCGAGCTGAGACCAACGACGCCGTACTCTTTGTCAAC
hbonds	615-655.wt_dna	GACATTGGTCTCAGAGCTGAGCAAAGACCCCAACGAGAAGCGCGATCACATGGTCCTTGAGACCAACGACGCCGTACTCTTTGTCAAC
hbonds	655-672.wt_dna	GACATTGGTCTCATCCTGCTGGAGTTCGTGGAGGTGAGACCAACGACGCCGTACTCTTTGTCAAC
hbonds	655-676.1	GACATTGGTCTCATCCTGCTGMTGTTCRTTGAGGTGAGACCAACGACGCCGTACTCTTTGTCAAC
hbonds	655-676.2	GACATTGGTCTCATCCTGCTGSAGTTCRTTGAGGTGAGACCAACGACGCCGTACTCTTTGTCAAC
hbonds	672-718.wt_dna	GACATTGGTCTCAGAGGCCGCCGGGATCACTCTCGGCATGGACGAGCTGTATAAGTAA
