# Supplementary material for: Designed active-site library reveals thousands of functional GFP variants
Source: Nat Commun. 2023 May 20;14:2890. doi: 10.1038/s41467-023-38099-z (PMC10199939; doi:10.1038/s41467-023-38099-z)
Supplement: Supplementary file 13 — Source Data [file 41467_2023_38099_MOESM13_ESM.xlsx]

## Sheet: Fig2AB
Sum(single point ‚àÜ‚àÜG)	ddG_combinations-Sum(single point ddG)	dR.E.U.	Library	Library type
0	-688.843	0	nohbonds	WT
-2.547	2.528	-0.019	nohbonds	EpiNNet enriched
-2.556	0.732	-1.824	nohbonds	EpiNNet enriched
-11.649	1.595	-10.054	nohbonds	EpiNNet enriched
-7.198	0.567	-6.631	nohbonds	EpiNNet enriched
-10.724	4.448	-6.276	nohbonds	EpiNNet enriched
-9.07	-2.235	-11.305	nohbonds	EpiNNet enriched
-7.253	2.706	-4.547	nohbonds	EpiNNet enriched
-7.808	4.168	-3.64	nohbonds	EpiNNet enriched
-6.629	-4.394	-11.023	nohbonds	EpiNNet enriched
-6.744	-1.043	-7.787	nohbonds	EpiNNet enriched
-1.38	-0.453	-1.833	nohbonds	EpiNNet enriched
-9.028	0.447	-8.581	nohbonds	EpiNNet enriched
-4.681	0.754	-3.927	nohbonds	EpiNNet enriched
-4.07	0.274	-3.796	nohbonds	EpiNNet enriched
-3.3	-0.371	-3.671	nohbonds	EpiNNet enriched
-1.618	-3.384	-5.002	nohbonds	EpiNNet enriched
-8.685	-3.113	-11.798	nohbonds	EpiNNet enriched
-5.551	-0.311	-5.862	nohbonds	EpiNNet enriched
-7.112	3.314	-3.798	nohbonds	EpiNNet enriched
-4.985	1.461	-3.524	nohbonds	EpiNNet enriched
-8.648	-0.519	-9.167	nohbonds	EpiNNet enriched
-7.577	4.737	-2.84	nohbonds	EpiNNet enriched
-6.26	2.935	-3.325	nohbonds	EpiNNet enriched
-3.982	-1.028	-5.01	nohbonds	EpiNNet enriched
-7.69	-0.124	-7.814	nohbonds	EpiNNet enriched
-5.391	-1.015	-6.406	nohbonds	EpiNNet enriched
-12.378	4.505	-7.873	nohbonds	EpiNNet enriched
-10.355	2.132	-8.223	nohbonds	EpiNNet enriched
-6.008	1.409	-4.599	nohbonds	EpiNNet enriched
-4.691	1.247	-3.444	nohbonds	EpiNNet enriched
-4.423	-1.966	-6.389	nohbonds	EpiNNet enriched
-10.662	1.721	-8.941	nohbonds	EpiNNet enriched
-5.704	0.685	-5.019	nohbonds	EpiNNet enriched
-4.998	-0.216	-5.214	nohbonds	EpiNNet enriched
-4.205	-1.267	-5.472	nohbonds	EpiNNet enriched
-2.888	-0.028	-2.916	nohbonds	EpiNNet enriched
-2.612	-1.279	-3.891	nohbonds	EpiNNet enriched
-6.87	-1.436	-8.306	nohbonds	EpiNNet enriched
-1.912	1.245	-0.667	nohbonds	EpiNNet enriched
-4.276	-5.983	-10.259	nohbonds	EpiNNet enriched
-0.576	1.947	1.371	nohbonds	EpiNNet enriched
-2.551	-3.125	-5.676	nohbonds	EpiNNet enriched
-4.684	-4.066	-8.75	nohbonds	EpiNNet enriched
-1.851	-3.981	-5.832	nohbonds	EpiNNet enriched
-4.397	-1.026	-5.423	nohbonds	EpiNNet enriched
-3.831	-0.656	-4.487	nohbonds	EpiNNet enriched
-5.106	0.593	-4.513	nohbonds	EpiNNet enriched
-3.576	-3.528	-7.104	nohbonds	EpiNNet enriched
-2.459	-4.815	-7.274	nohbonds	EpiNNet enriched
-1.148	1.835	0.687	nohbonds	EpiNNet enriched
-4.851	-4.293	-9.144	nohbonds	EpiNNet enriched
-1.717	-2.957	-4.674	nohbonds	EpiNNet enriched
-2.833	-0.171	-3.004	nohbonds	EpiNNet enriched
-5.602	1.375	-4.227	nohbonds	EpiNNet enriched
-5.425	-0.457	-5.882	nohbonds	EpiNNet enriched
-4.108	-1.515	-5.623	nohbonds	EpiNNet enriched
-6.266	-1.721	-7.987	nohbonds	EpiNNet enriched
-5.56	-0.44	-6	nohbonds	EpiNNet enriched
-4.443	2.802	-1.641	nohbonds	EpiNNet enriched
-3.126	0.122	-3.004	nohbonds	EpiNNet enriched
-8.09	1.598	-6.492	nohbonds	EpiNNet enriched
-2.426	0	-2.426	nohbonds	EpiNNet enriched
-4.449	4.347	-0.102	nohbonds	EpiNNet enriched
-3.743	3.083	-0.66	nohbonds	EpiNNet enriched
-3.132	0.289	-2.843	nohbonds	EpiNNet enriched
-8.441	-3.397	-11.838	nohbonds	EpiNNet enriched
-5.605	-3.315	-8.92	nohbonds	EpiNNet enriched
-7.486	-2.112	-9.598	nohbonds	EpiNNet enriched
-7.446	-1.524	-8.97	nohbonds	EpiNNet enriched
-7.039	1.016	-6.023	nohbonds	EpiNNet enriched
-5.722	-0.561	-6.283	nohbonds	EpiNNet enriched
-2.333	-3.878	-6.211	nohbonds	EpiNNet enriched
-1.767	1.087	-0.68	nohbonds	EpiNNet enriched
-4.724	-1.798	-6.522	nohbonds	EpiNNet enriched
-6.176	-3.207	-9.383	nohbonds	EpiNNet enriched
-3.042	0.412	-2.63	nohbonds	EpiNNet enriched
-0.018	-6.128	-6.146	nohbonds	EpiNNet enriched
-1.293	-6.23	-7.523	nohbonds	EpiNNet enriched
-5.685	-2.781	-8.466	nohbonds	EpiNNet enriched
-4.43	-7.46	-11.89	nohbonds	EpiNNet enriched
-2.613	-1.876	-4.489	nohbonds	EpiNNet enriched
-1.296	-2.019	-3.315	nohbonds	EpiNNet enriched
-11.602	-0.332	-11.934	nohbonds	EpiNNet enriched
-5.938	-0.849	-6.787	nohbonds	EpiNNet enriched
-7.503	-4.849	-12.352	nohbonds	EpiNNet enriched
-10.739	2.362	-8.377	nohbonds	EpiNNet enriched
-5.686	0.815	-4.871	nohbonds	EpiNNet enriched
-4.369	0.409	-3.96	nohbonds	EpiNNet enriched
-3.967	-4.178	-8.145	nohbonds	EpiNNet enriched
-6.535	-5.312	-11.847	nohbonds	EpiNNet enriched
-6.358	-3.001	-9.359	nohbonds	EpiNNet enriched
-5.382	0.51	-4.872	nohbonds	EpiNNet enriched
-4.676	-2.399	-7.075	nohbonds	EpiNNet enriched
-5.839	-4.633	-10.472	nohbonds	EpiNNet enriched
-0.315	1.757	1.442	nohbonds	EpiNNet enriched
-3.272	-4.811	-8.083	nohbonds	EpiNNet enriched
-1.584	-4.722	-6.306	nohbonds	EpiNNet enriched
-6.548	-4.195	-10.743	nohbonds	EpiNNet enriched
-0.884	-2.694	-3.578	nohbonds	EpiNNet enriched
-2.502	-6.864	-9.366	nohbonds	EpiNNet enriched
-3.211	-4.509	-7.72	nohbonds	EpiNNet enriched
-3.656	-5.776	-9.432	nohbonds	EpiNNet enriched
-2.846	-3.971	-6.817	nohbonds	EpiNNet enriched
-1.529	-3.628	-5.157	nohbonds	EpiNNet enriched
-7.783	-0.425	-8.208	nohbonds	EpiNNet enriched
-6.466	-2.233	-8.699	nohbonds	EpiNNet enriched
-7.918	-3.465	-11.383	nohbonds	EpiNNet enriched
-6.801	-3.471	-10.272	nohbonds	EpiNNet enriched
-5.484	-3.359	-8.843	nohbonds	EpiNNet enriched
-5.784	-3.444	-9.228	nohbonds	EpiNNet enriched
-4.529	-7.286	-11.815	nohbonds	EpiNNet enriched
-7.059	-4.381	-11.44	nohbonds	EpiNNet enriched
-1.395	-2.901	-4.296	nohbonds	EpiNNet enriched
-6.493	0.915	-5.578	nohbonds	EpiNNet enriched
-2.146	-1.319	-3.465	nohbonds	EpiNNet enriched
-0.829	-0.805	-1.634	nohbonds	EpiNNet enriched
-3.786	-2.819	-6.605	nohbonds	EpiNNet enriched
-5.238	-5.404	-10.642	nohbonds	EpiNNet enriched
-2.804	-2.495	-5.299	nohbonds	EpiNNet enriched
-7.768	-2.97	-10.738	nohbonds	EpiNNet enriched
-4.231	0.306	-3.925	nohbonds	EpiNNet enriched
-2.104	0	-2.104	nohbonds	EpiNNet enriched
-4.127	-1.244	-5.371	nohbonds	EpiNNet enriched
-3.421	-2.013	-5.434	nohbonds	EpiNNet enriched
-2.81	-2.376	-5.186	nohbonds	EpiNNet enriched
-9.497	1.495	-8.002	nohbonds	EpiNNet enriched
-6.363	-1.704	-8.067	nohbonds	EpiNNet enriched
-6.074	-4.607	-10.681	nohbonds	EpiNNet enriched
-1.44	-0.859	-2.299	nohbonds	EpiNNet enriched
-1.954	-2.787	-4.741	nohbonds	EpiNNet enriched
-6.627	-2.59	-9.217	nohbonds	EpiNNet enriched
-0.545	-3.955	-4.5	nohbonds	EpiNNet enriched
-5.973	1.724	-4.249	nohbonds	EpiNNet enriched
-2.529	-1.693	-4.222	nohbonds	EpiNNet enriched
-0.074	-4.82	-4.894	nohbonds	EpiNNet enriched
-2.642	-1.859	-4.501	nohbonds	EpiNNet enriched
-0.208	-3.875	-4.083	nohbonds	EpiNNet enriched
-1.483	-1.43	-2.913	nohbonds	EpiNNet enriched
-6.447	-3.736	-10.183	nohbonds	EpiNNet enriched
-0.783	-2.998	-3.781	nohbonds	EpiNNet enriched
-8.601	1.89	-6.711	nohbonds	EpiNNet enriched
-7.552	0.783	-6.769	nohbonds	EpiNNet enriched
-5.425	-1.111	-6.536	nohbonds	EpiNNet enriched
-2.581	-2.282	-4.863	nohbonds	EpiNNet enriched
-5.538	-3.783	-9.321	nohbonds	EpiNNet enriched
-5.879	0.958	-4.921	nohbonds	EpiNNet enriched
-5.173	1.128	-4.045	nohbonds	EpiNNet enriched
-3.856	0.092	-3.764	nohbonds	EpiNNet enriched
-6.332	-2.674	-9.006	nohbonds	EpiNNet enriched
-2.888	-2.133	-5.021	nohbonds	EpiNNet enriched
-4.163	-0.368	-4.531	nohbonds	EpiNNet enriched
0.338	-5.049	-4.711	nohbonds	EpiNNet enriched
-6.035	-2.071	-8.106	nohbonds	EpiNNet enriched
-3.204	-2.906	-6.11	nohbonds	EpiNNet enriched
-1.688	-2.702	-4.39	nohbonds	EpiNNet enriched
-1.077	-2.112	-3.189	nohbonds	EpiNNet enriched
-0.371	-3.91	-4.281	nohbonds	EpiNNet enriched
-0.441	-1.996	-2.437	nohbonds	EpiNNet enriched
-6.68	-3.547	-10.227	nohbonds	EpiNNet enriched
-2.333	-0.629	-2.962	nohbonds	EpiNNet enriched
-1.016	-3.418	-4.434	nohbonds	EpiNNet enriched
-3.562	-2.342	-5.904	nohbonds	EpiNNet enriched
-9.935	1.621	-8.314	nohbonds	EpiNNet enriched
-5.588	0.281	-5.307	nohbonds	EpiNNet enriched
-4.271	-0.427	-4.698	nohbonds	EpiNNet enriched
-0.307	-4.95	-5.257	nohbonds	EpiNNet enriched
-2.564	-3.33	-5.894	nohbonds	EpiNNet enriched
-1.582	-1.934	-3.516	nohbonds	EpiNNet enriched
-0.316	-2.426	-2.742	nohbonds	EpiNNet enriched
-3.273	-1.438	-4.711	nohbonds	EpiNNet enriched
-5.431	-0.321	-5.752	nohbonds	EpiNNet enriched
-4.725	-3.58	-8.305	nohbonds	EpiNNet enriched
-2.291	-0.404	-2.695	nohbonds	EpiNNet enriched
-7.255	-0.118	-7.373	nohbonds	EpiNNet enriched
-1.591	0	-1.591	nohbonds	EpiNNet enriched
-2.908	2.1	-0.808	nohbonds	EpiNNet enriched
-2.297	0.342	-1.955	nohbonds	EpiNNet enriched
0.168	-5.175	-5.007	nohbonds	EpiNNet enriched
-7.158	0.573	-6.585	nohbonds	EpiNNet enriched
-6.458	-1.373	-7.831	nohbonds	EpiNNet enriched
-4.889	-1.631	-6.52	nohbonds	EpiNNet enriched
-7.213	5.801	-1.412	nohbonds	EpiNNet enriched
-5.902	-1.258	-7.16	nohbonds	EpiNNet enriched
-7.068	-3.39	-10.458	nohbonds	EpiNNet enriched
-3.731	-4.619	-8.35	nohbonds	EpiNNet enriched
-2.049	-4.883	-6.932	nohbonds	EpiNNet enriched
-7.692	0.384	-7.308	nohbonds	EpiNNet enriched
-8.438	-2.539	-10.977	nohbonds	EpiNNet enriched
-8.748	0.145	-8.603	nohbonds	EpiNNet enriched
-2.624	0.073	-2.551	nohbonds	EpiNNet enriched
0.397	-3.394	-2.997	nohbonds	EpiNNet enriched
-1.584	-1.069	-2.653	nohbonds	EpiNNet enriched
-0.878	-3.409	-4.287	nohbonds	EpiNNet enriched
-9.971	-2.164	-12.135	nohbonds	EpiNNet enriched
-7.647	2.045	-5.602	nohbonds	EpiNNet enriched
-6.226	-2.386	-8.612	nohbonds	EpiNNet enriched
-5.52	-2.012	-7.532	nohbonds	EpiNNet enriched
-1.967	-4.995	-6.962	nohbonds	EpiNNet enriched
-2.676	-1.233	-3.909	nohbonds	EpiNNet enriched
-5.268	-0.525	-5.793	nohbonds	EpiNNet enriched
-3.951	-0.73	-4.681	nohbonds	EpiNNet enriched
-6.281	-0.346	-6.627	nohbonds	EpiNNet enriched
-4.258	-3.144	-7.402	nohbonds	EpiNNet enriched
-1.074	1.087	0.013	nohbonds	EpiNNet enriched
-0.463	-6.373	-6.836	nohbonds	EpiNNet enriched
0.243	-6.052	-5.809	nohbonds	EpiNNet enriched
-6.13	-3.673	-9.803	nohbonds	EpiNNet enriched
-1.172	-2.556	-3.728	nohbonds	EpiNNet enriched
-0.466	-3.978	-4.444	nohbonds	EpiNNet enriched
-6.066	-4.999	-11.065	nohbonds	EpiNNet enriched
-2.793	-7.297	-10.09	nohbonds	EpiNNet enriched
-3.238	-4.798	-8.036	nohbonds	EpiNNet enriched
-1.817	-1.39	-3.207	nohbonds	EpiNNet enriched
-10.03	-1.608	-11.638	nohbonds	EpiNNet enriched
-5.683	-1.039	-6.722	nohbonds	EpiNNet enriched
-4.366	-2.239	-6.605	nohbonds	EpiNNet enriched
-1.384	-1.726	-3.11	nohbonds	EpiNNet enriched
0.298	-5.649	-5.351	nohbonds	EpiNNet enriched
-2.659	-3.75	-6.409	nohbonds	EpiNNet enriched
-6.134	-4.92	-11.054	nohbonds	EpiNNet enriched
-1.683	-1.61	-3.293	nohbonds	EpiNNet enriched
-6.075	0.923	-5.152	nohbonds	EpiNNet enriched
-2.538	-2.117	-4.655	nohbonds	EpiNNet enriched
-0.411	-2.318	-2.729	nohbonds	EpiNNet enriched
-6.137	-3.765	-9.902	nohbonds	EpiNNet enriched
-4.82	-2.273	-7.093	nohbonds	EpiNNet enriched
-2.386	-1.922	-4.308	nohbonds	EpiNNet enriched
-8.056	-2.06	-10.116	nohbonds	EpiNNet enriched
-7.35	-2.336	-9.686	nohbonds	EpiNNet enriched
-3.813	-3.15	-6.963	nohbonds	EpiNNet enriched
-1.686	-3.064	-4.75	nohbonds	EpiNNet enriched
-3.003	-1.969	-4.972	nohbonds	EpiNNet enriched
-2.392	-0.469	-2.861	nohbonds	EpiNNet enriched
-4.519	0.932	-3.587	nohbonds	EpiNNet enriched
-5.794	-1.617	-7.411	nohbonds	EpiNNet enriched
-0.836	0.822	-0.014	nohbonds	EpiNNet enriched
-0.13	-0.724	-0.854	nohbonds	EpiNNet enriched
-4.063	2.223	-1.84	nohbonds	EpiNNet enriched
-10.478	7.271	-3.207	nohbonds	EpiNNet enriched
-7.771	3.117	-4.654	nohbonds	EpiNNet enriched
-9.929	0.888	-9.041	nohbonds	EpiNNet enriched
-5.472	3.495	-1.977	nohbonds	EpiNNet enriched
-4.772	0.093	-4.679	nohbonds	EpiNNet enriched
-4.885	0.938	-3.947	nohbonds	EpiNNet enriched
-3.903	-0.888	-4.791	nohbonds	EpiNNet enriched
-2.226	-0.846	-3.072	nohbonds	EpiNNet enriched
-4.362	-1.955	-6.317	nohbonds	EpiNNet enriched
-2.235	4.493	2.258	nohbonds	EpiNNet enriched
-4.916	1.518	-3.398	nohbonds	EpiNNet enriched
-4.21	1.027	-3.183	nohbonds	EpiNNet enriched
-4.216	1.07	-3.146	nohbonds	EpiNNet enriched
-3.51	0.717	-2.793	nohbonds	EpiNNet enriched
0.285	-2.9	-2.615	nohbonds	EpiNNet enriched
-0.125	1.165	1.04	nohbonds	EpiNNet enriched
-1.4	-2.938	-4.338	nohbonds	EpiNNet enriched
0.282	-0.923	-0.641	nohbonds	EpiNNet enriched
-1.781	-4.579	-6.36	nohbonds	EpiNNet enriched
0.912	-3.692	-2.78	nohbonds	EpiNNet enriched
-1.063	-4.387	-5.45	nohbonds	EpiNNet enriched
-6.733	0.187	-6.546	nohbonds	EpiNNet enriched
-1.68	-0.288	-1.968	nohbonds	EpiNNet enriched
-7.062	-0.219	-7.281	nohbonds	EpiNNet enriched
-3.618	1.117	-2.501	nohbonds	EpiNNet enriched
-2.356	-0.231	-2.587	nohbonds	EpiNNet enriched
-0.369	1.899	1.53	nohbonds	EpiNNet enriched
0.337	1.222	1.559	nohbonds	EpiNNet enriched
-3.326	0.092	-3.234	nohbonds	EpiNNet enriched
-2.62	2.162	-0.458	nohbonds	EpiNNet enriched
-4.072	-1.937	-6.009	nohbonds	EpiNNet enriched
-6.602	2.159	-4.443	nohbonds	EpiNNet enriched
-3.065	-0.494	-3.559	nohbonds	EpiNNet enriched
-0.938	0	-0.938	nohbonds	EpiNNet enriched
-2.255	3.624	1.369	nohbonds	EpiNNet enriched
0	0	0	nohbonds	EpiNNet enriched
-2.633	-4.467	-7.1	nohbonds	EpiNNet enriched
0.2	-0.689	-0.489	nohbonds	EpiNNet enriched
0.811	-2.536	-1.725	nohbonds	EpiNNet enriched
1.517	-2.371	-0.854	nohbonds	EpiNNet enriched
-2.368	4.623	2.255	nohbonds	EpiNNet enriched
0.766	5.762	6.528	nohbonds	EpiNNet enriched
2.083	2.403	4.486	nohbonds	EpiNNet enriched
-0.874	-2.424	-3.298	nohbonds	EpiNNet enriched
-2.326	-4.671	-6.997	nohbonds	EpiNNet enriched
-0.598	-2.724	-3.322	nohbonds	EpiNNet enriched
0.108	-1.374	-1.266	nohbonds	EpiNNet enriched
-4.856	-1.925	-6.781	nohbonds	EpiNNet enriched
-2.636	-2.379	-5.015	nohbonds	EpiNNet enriched
0.808	0	0.808	nohbonds	EpiNNet enriched
-0.509	0.074	-0.435	nohbonds	EpiNNet enriched
0.102	-0.732	-0.63	nohbonds	EpiNNet enriched
-3.256	-2.39	-5.646	nohbonds	EpiNNet enriched
-6.259	-2.364	-8.623	nohbonds	EpiNNet enriched
-8.789	0.801	-7.988	nohbonds	EpiNNet enriched
-5.252	0.812	-4.44	nohbonds	EpiNNet enriched
-3.125	2.181	-0.944	nohbonds	EpiNNet enriched
-3.259	2.556	-0.703	nohbonds	EpiNNet enriched
-5.392	3.99	-1.402	nohbonds	EpiNNet enriched
-3.876	4.99	1.114	nohbonds	EpiNNet enriched
-2.559	3.555	0.996	nohbonds	EpiNNet enriched
-6.222	0.636	-5.586	nohbonds	EpiNNet enriched
-5.516	0.152	-5.364	nohbonds	EpiNNet enriched
-7.674	0.571	-7.103	nohbonds	EpiNNet enriched
-6.968	-0.966	-7.934	nohbonds	EpiNNet enriched
-3.834	-0.631	-4.465	nohbonds	EpiNNet enriched
-5.151	0.88	-4.271	nohbonds	EpiNNet enriched
-4.54	0.792	-3.748	nohbonds	EpiNNet enriched
-3.238	-2.138	-5.376	nohbonds	EpiNNet enriched
-3.683	-1.237	-4.92	nohbonds	EpiNNet enriched
-1.556	2.668	1.112	nohbonds	EpiNNet enriched
-2.672	-0.453	-3.125	nohbonds	EpiNNet enriched
-4.124	-3.127	-7.251	nohbonds	EpiNNet enriched
-6.654	1.077	-5.577	nohbonds	EpiNNet enriched
-0.99	-0.815	-1.805	nohbonds	EpiNNet enriched
-3.947	2.313	-1.634	nohbonds	EpiNNet enriched
-6.716	-0.693	-7.409	nohbonds	EpiNNet enriched
-5.399	-0.789	-6.188	nohbonds	EpiNNet enriched
-4.282	-0.955	-5.237	nohbonds	EpiNNet enriched
-5.709	0.575	-5.134	nohbonds	EpiNNet enriched
-4.392	-0.999	-5.391	nohbonds	EpiNNet enriched
-2.265	0	-2.265	nohbonds	EpiNNet enriched
-3.582	0.408	-3.174	nohbonds	EpiNNet enriched
-2.971	3.085	0.114	nohbonds	EpiNNet enriched
-0.588	3.465	2.877	nohbonds	EpiNNet enriched
-6.961	3.949	-3.012	nohbonds	EpiNNet enriched
-2.614	-1.086	-3.7	nohbonds	EpiNNet enriched
-1.297	-0.04	-1.337	nohbonds	EpiNNet enriched
-4.254	-2.35	-6.604	nohbonds	EpiNNet enriched
-6.412	-0.552	-6.964	nohbonds	EpiNNet enriched
-5.706	-1.046	-6.752	nohbonds	EpiNNet enriched
-8.236	0.644	-7.592	nohbonds	EpiNNet enriched
-4.699	-0.916	-5.615	nohbonds	EpiNNet enriched
-2.572	0	-2.572	nohbonds	EpiNNet enriched
-3.889	0.536	-3.353	nohbonds	EpiNNet enriched
-3.278	1.714	-1.564	nohbonds	EpiNNet enriched
-5.052	-1.928	-6.98	nohbonds	EpiNNet enriched
-0.198	1.919	1.721	nohbonds	EpiNNet enriched
1.929	-3.739	-1.81	nohbonds	EpiNNet enriched
-3.169	0.308	-2.861	nohbonds	EpiNNet enriched
2.495	-1.766	0.729	nohbonds	EpiNNet enriched
-1.168	-3.552	-4.72	nohbonds	EpiNNet enriched
-0.462	0.236	-0.226	nohbonds	EpiNNet enriched
-3.231	-3.878	-7.109	nohbonds	EpiNNet enriched
-1.914	-4.576	-6.49	nohbonds	EpiNNet enriched
0.52	-0.996	-0.476	nohbonds	EpiNNet enriched
-4.444	-2.038	-6.482	nohbonds	EpiNNet enriched
-0.907	-3.064	-3.971	nohbonds	EpiNNet enriched
1.22	0	1.22	nohbonds	EpiNNet enriched
-0.097	-0.61	-0.707	nohbonds	EpiNNet enriched
-0.274	-5.625	-5.899	nohbonds	EpiNNet enriched
-1.85	-5.475	-7.325	nohbonds	EpiNNet enriched
1.284	-0.364	0.92	nohbonds	EpiNNet enriched
-3.307	0.23	-3.077	nohbonds	EpiNNet enriched
1.85	1.397	3.247	nohbonds	EpiNNet enriched
-1.813	-3.55	-5.363	nohbonds	EpiNNet enriched
-1.107	-3.466	-4.573	nohbonds	EpiNNet enriched
-3.265	-4.607	-7.872	nohbonds	EpiNNet enriched
-2.559	-4.829	-7.388	nohbonds	EpiNNet enriched
-0.125	-3.109	-3.234	nohbonds	EpiNNet enriched
-5.795	1.024	-4.771	nohbonds	EpiNNet enriched
0.575	0	0.575	nohbonds	EpiNNet enriched
-1.448	-0.223	-1.671	nohbonds	EpiNNet enriched
-0.742	3.598	2.856	nohbonds	EpiNNet enriched
-0.131	0.304	0.173	nohbonds	EpiNNet enriched
-6.36	-2.426	-8.786	nohbonds	EpiNNet enriched
-0.696	1.505	0.809	nohbonds	EpiNNet enriched
-3.988	-3.735	-7.723	nohbonds	EpiNNet enriched
-2.671	-3.143	-5.814	nohbonds	EpiNNet enriched
-2.677	2.705	0.028	nohbonds	EpiNNet enriched
-1.971	0.68	-1.291	nohbonds	EpiNNet enriched
-4.404	0.242	-4.162	nohbonds	EpiNNet enriched
-1.405	3.51	2.105	nohbonds	EpiNNet enriched
-4.362	1.143	-3.219	nohbonds	EpiNNet enriched
-7.131	1.206	-5.925	nohbonds	EpiNNet enriched
-6.52	1.671	-4.849	nohbonds	EpiNNet enriched
-5.814	-1.264	-7.078	nohbonds	EpiNNet enriched
-4.086	0.156	-3.93	nohbonds	EpiNNet enriched
-3.38	1.427	-1.953	nohbonds	EpiNNet enriched
-9.661	2.19	-7.471	nohbonds	EpiNNet enriched
-8.344	1.843	-6.501	nohbonds	EpiNNet enriched
-4.807	-0.589	-5.396	nohbonds	EpiNNet enriched
-2.68	0	-2.68	nohbonds	EpiNNet enriched
-3.997	5.697	1.7	nohbonds	EpiNNet enriched
-3.386	2.165	-1.221	nohbonds	EpiNNet enriched
-0.143	-1.745	-1.888	nohbonds	EpiNNet enriched
1.278	-0.064	1.214	nohbonds	EpiNNet enriched
1.984	-2.615	-0.631	nohbonds	EpiNNet enriched
-0.973	-1.833	-2.806	nohbonds	EpiNNet enriched
-3.742	-3.296	-7.038	nohbonds	EpiNNet enriched
-1.308	-0.805	-2.113	nohbonds	EpiNNet enriched
0.009	-1.368	-1.359	nohbonds	EpiNNet enriched
-6.272	1.686	-4.586	nohbonds	EpiNNet enriched
-4.955	0.058	-4.897	nohbonds	EpiNNet enriched
-1.418	-2.177	-3.595	nohbonds	EpiNNet enriched
0.709	0	0.709	nohbonds	EpiNNet enriched
-0.608	0.457	-0.151	nohbonds	EpiNNet enriched
0.003	1.966	1.969	nohbonds	EpiNNet enriched
-0.407	1.752	1.345	nohbonds	EpiNNet enriched
-3.176	1.809	-1.367	nohbonds	EpiNNet enriched
-1.859	2.361	0.502	nohbonds	EpiNNet enriched
-5.706	3.087	-2.619	nohbonds	EpiNNet enriched
-4.389	3.196	-1.193	nohbonds	EpiNNet enriched
-1.558	0.877	-0.681	nohbonds	EpiNNet enriched
-0.852	4.153	3.301	nohbonds	EpiNNet enriched
1.275	0	1.275	nohbonds	EpiNNet enriched
-0.748	2.655	1.907	nohbonds	EpiNNet enriched
-0.042	1.827	1.785	nohbonds	EpiNNet enriched
-11.131	0.959	-10.172	nohbonds	EpiNNet enriched
-5.92	-5.617	-11.537	nohbonds	EpiNNet enriched
-2.593	-3.585	-6.178	nohbonds	EpiNNet enriched
-7.585	-1.914	-9.499	nohbonds	EpiNNet enriched
-3.238	-3.965	-7.203	nohbonds	EpiNNet enriched
-5.583	-0.845	-6.428	nohbonds	EpiNNet enriched
-3.202	-0.302	-3.504	nohbonds	EpiNNet enriched
-2.496	-1.079	-3.575	nohbonds	EpiNNet enriched
-5.783	-6.653	-12.436	nohbonds	EpiNNet enriched
-3.112	-1.793	-4.905	nohbonds	EpiNNet enriched
-5.108	-8.642	-13.75	nohbonds	EpiNNet enriched
-7.687	-2.376	-10.063	nohbonds	EpiNNet enriched
-7.566	1.936	-5.63	nohbonds	EpiNNet enriched
-10.459	-5.817	-16.276	nohbonds	EpiNNet enriched
-4.746	-3.706	-8.452	nohbonds	EpiNNet enriched
-1.654	-0.256	-1.91	nohbonds	EpiNNet enriched
-0.324	-0.267	-0.591	nohbonds	EpiNNet enriched
-5.56	-2.445	-8.005	nohbonds	EpiNNet enriched
-3.856	-2.63	-6.486	nohbonds	EpiNNet enriched
-4.191	-2.436	-6.627	nohbonds	EpiNNet enriched
-9.155	-3.166	-12.321	nohbonds	EpiNNet enriched
-2.174	-2.741	-4.915	nohbonds	EpiNNet enriched
-7.455	-3.724	-11.179	nohbonds	EpiNNet enriched
-14.12	0.751	-13.369	nohbonds	EpiNNet enriched
-4.017	-4.224	-8.241	nohbonds	EpiNNet enriched
-2.599	-2.243	-4.842	nohbonds	EpiNNet enriched
-2.712	-5.199	-7.911	nohbonds	EpiNNet enriched
-6.913	-3.283	-10.196	nohbonds	EpiNNet enriched
-6.195	-0.131	-6.326	nohbonds	EpiNNet enriched
-5.943	-3.466	-9.409	nohbonds	EpiNNet enriched
-6.053	-5.139	-11.192	nohbonds	EpiNNet enriched
-7.364	-2.475	-9.839	nohbonds	EpiNNet enriched
-0.441	-3.004	-3.445	nohbonds	EpiNNet enriched
-6.75	-5.052	-11.802	nohbonds	EpiNNet enriched
-3.213	-5.763	-8.976	nohbonds	EpiNNet enriched
-3.34	-4.039	-7.379	nohbonds	EpiNNet enriched
-3.343	-2.514	-5.857	nohbonds	EpiNNet enriched
-4.795	-3.743	-8.538	nohbonds	EpiNNet enriched
-5.105	-1.317	-6.422	nohbonds	EpiNNet enriched
-1.661	-4.316	-5.977	nohbonds	EpiNNet enriched
-2.586	0.716	-1.87	nohbonds	EpiNNet enriched
-2.694	-2.819	-5.513	nohbonds	EpiNNet enriched
-2.63	-4.807	-7.437	nohbonds	EpiNNet enriched
-6.29	-4.436	-10.726	nohbonds	EpiNNet enriched
-5.034	-1.237	-6.271	nohbonds	EpiNNet enriched
-4.328	-5.099	-9.427	nohbonds	EpiNNet enriched
0.033	0.135	0.168	nohbonds	EpiNNet enriched
0.103	-4.165	-4.062	nohbonds	EpiNNet enriched
-0.606	-2.422	-3.028	nohbonds	EpiNNet enriched
-6.845	-4.685	-11.53	nohbonds	EpiNNet enriched
-9.433	-6.119	-15.552	nohbonds	EpiNNet enriched
-3.438	-5.396	-8.834	nohbonds	EpiNNet enriched
-7.42	-4.505	-11.925	nohbonds	EpiNNet enriched
-1.756	-3.492	-5.248	nohbonds	EpiNNet enriched
-6.524	0.559	-5.965	nohbonds	EpiNNet enriched
-5.542	1.089	-4.453	nohbonds	EpiNNet enriched
-4.842	-0.765	-5.607	nohbonds	EpiNNet enriched
-7.113	-3.056	-10.169	nohbonds	EpiNNet enriched
-1.47	-3.678	-5.148	nohbonds	EpiNNet enriched
-1.75	-0.796	-2.546	nohbonds	EpiNNet enriched
-3.025	0.276	-2.749	nohbonds	EpiNNet enriched
-7.989	1.527	-6.462	nohbonds	EpiNNet enriched
-1.008	-0.218	-1.226	nohbonds	EpiNNet enriched
2.722	-5.554	-2.832	nohbonds	EpiNNet enriched
-3.71	-2.616	-6.326	nohbonds	EpiNNet enriched
-2.396	-6.02	-8.416	nohbonds	EpiNNet enriched
-1.279	-3.513	-4.792	nohbonds	EpiNNet enriched
-0.579	2.914	2.335	nohbonds	EpiNNet enriched
0.738	-0.218	0.52	nohbonds	EpiNNet enriched
-1.92	-0.478	-2.398	nohbonds	EpiNNet enriched
-4.877	-3.323	-8.2	nohbonds	EpiNNet enriched
-3.195	-2.851	-6.046	nohbonds	EpiNNet enriched
-2.629	0.172	-2.457	nohbonds	EpiNNet enriched
-9.061	-2.165	-11.226	nohbonds	EpiNNet enriched
-5.921	0.94	-4.981	nohbonds	EpiNNet enriched
-4.604	0.426	-4.178	nohbonds	EpiNNet enriched
-4.61	-1.766	-6.376	nohbonds	EpiNNet enriched
-3.904	-1.232	-5.136	nohbonds	EpiNNet enriched
-4.194	-3.059	-7.253	nohbonds	EpiNNet enriched
-2.335	-1.232	-3.567	nohbonds	EpiNNet enriched
-3.049	-4.209	-7.258	nohbonds	EpiNNet enriched
-2.684	-2.111	-4.795	nohbonds	EpiNNet enriched
-3.342	2.311	-1.031	nohbonds	EpiNNet enriched
-4.769	-3.155	-7.924	nohbonds	EpiNNet enriched
2.425	-2.769	-0.344	nohbonds	EpiNNet enriched
0.45	-4.107	-3.657	nohbonds	EpiNNet enriched
-5.22	-1.502	-6.722	nohbonds	EpiNNet enriched
-0.873	-2.277	-3.15	nohbonds	EpiNNet enriched
1.15	-4.064	-2.914	nohbonds	EpiNNet enriched
2.489	-7.897	-5.408	nohbonds	EpiNNet enriched
1.214	-1.509	-0.295	nohbonds	EpiNNet enriched
1.08	-5.162	-4.082	nohbonds	EpiNNet enriched
1.074	-1.415	-0.341	nohbonds	EpiNNet enriched
0.505	-3.948	-3.443	nohbonds	EpiNNet enriched
-4.058	-3.633	-7.691	nohbonds	EpiNNet enriched
-5.884	-4.249	-10.133	nohbonds	EpiNNet enriched
-3.45	4.449	0.999	nohbonds	EpiNNet enriched
-3.456	0.401	-3.055	nohbonds	EpiNNet enriched
-2.75	-0.424	-3.174	nohbonds	EpiNNet enriched
-4.456	-1.545	-6.001	nohbonds	EpiNNet enriched
-2.36	-0.992	-3.352	nohbonds	EpiNNet enriched
-1.043	-3.676	-4.719	nohbonds	EpiNNet enriched
-0.061	-3.327	-3.388	nohbonds	EpiNNet enriched
-0.067	-1.164	-1.231	nohbonds	EpiNNet enriched
0.639	-1.341	-0.702	nohbonds	EpiNNet enriched
-0.477	-1.051	-1.528	nohbonds	EpiNNet enriched
-1.929	-2.539	-4.468	nohbonds	EpiNNet enriched
0.499	-1.124	-0.625	nohbonds	EpiNNet enriched
1.205	-0.449	0.756	nohbonds	EpiNNet enriched
-2.458	-1.6	-4.058	nohbonds	EpiNNet enriched
-1.752	-0.967	-2.719	nohbonds	EpiNNet enriched
-3.204	-4.337	-7.541	nohbonds	EpiNNet enriched
-0.77	-1.537	-2.307	nohbonds	EpiNNet enriched
-6.44	-1.592	-8.032	nohbonds	EpiNNet enriched
-5.734	-0.558	-6.292	nohbonds	EpiNNet enriched
-2.197	-1.474	-3.671	nohbonds	EpiNNet enriched
-0.07	0	-0.07	nohbonds	EpiNNet enriched
-0.776	-1.829	-2.605	nohbonds	EpiNNet enriched
-4.48	-2.57	-7.05	nohbonds	EpiNNet enriched
-2.254	-9.764	-12.018	nohbonds	EpiNNet enriched
1.409	-5.482	-4.073	nohbonds	EpiNNet enriched
-3.347	-10.197	-13.544	nohbonds	EpiNNet enriched
-1.772	-5.388	-7.16	nohbonds	EpiNNet enriched
0.094	-5.493	-5.399	nohbonds	EpiNNet enriched
-2.286	-4.462	-6.748	nohbonds	EpiNNet enriched
0.435	-1.785	-1.35	nohbonds	EpiNNet enriched
-1.906	-4.538	-6.444	nohbonds	EpiNNet enriched
0.934	-5.959	-5.025	nohbonds	EpiNNet enriched
-0.194	-3.892	-4.086	nohbonds	EpiNNet enriched
2.489	-3.265	-0.776	nohbonds	EpiNNet enriched
-0.513	-3.027	-3.54	nohbonds	EpiNNet enriched
1.786	-4.097	-2.311	nohbonds	EpiNNet enriched
0.463	-3.206	-2.743	nohbonds	EpiNNet enriched
2.486	-5.06	-2.574	nohbonds	EpiNNet enriched
2.608	-11.225	-8.617	nohbonds	EpiNNet enriched
5.801	-10.352	-4.551	nohbonds	EpiNNet enriched
4.526	-7.515	-2.989	nohbonds	EpiNNet enriched
-1.585	-14.453	-16.038	nohbonds	EpiNNet enriched
0.453	-4.873	-4.42	nohbonds	EpiNNet enriched
5.054	-15.241	-10.187	nohbonds	EpiNNet enriched
-0.09	-4.252	-4.342	nohbonds	EpiNNet enriched
-9.099	-7.956	-17.055	nohbonds	EpiNNet enriched
-4.572	-6.815	-11.387	nohbonds	EpiNNet enriched
-1.649	-10.271	-11.92	nohbonds	EpiNNet enriched
1.735	-3.643	-1.908	nohbonds	EpiNNet enriched
3.149	-9.143	-5.994	nohbonds	EpiNNet enriched
2.344	-11.782	-9.438	nohbonds	EpiNNet enriched
2.003	-7.285	-5.282	nohbonds	EpiNNet enriched
2.196	-11.264	-9.068	nohbonds	EpiNNet enriched
2.742	-8.142	-5.4	nohbonds	EpiNNet enriched
2.746	-11.016	-8.27	nohbonds	EpiNNet enriched
2.458	-13.636	-11.178	nohbonds	EpiNNet enriched
-4.585	-9.981	-14.566	nohbonds	EpiNNet enriched
-2.768	-4.645	-7.413	nohbonds	EpiNNet enriched
5.104	-11.106	-6.002	nohbonds	EpiNNet enriched
0.836	-5.564	-4.728	nohbonds	EpiNNet enriched
5.03	-6.911	-1.881	nohbonds	EpiNNet enriched
3.755	-3.335	0.42	nohbonds	EpiNNet enriched
2.039	-5.795	-3.756	nohbonds	EpiNNet enriched
-1.837	-11.148	-12.985	nohbonds	EpiNNet enriched
-1.545	-6.197	-7.742	nohbonds	EpiNNet enriched
-6.116	-4.63	-10.746	nohbonds	EpiNNet enriched
2.649	-7.56	-4.911	nohbonds	EpiNNet enriched
-3.429	-7.778	-11.207	nohbonds	EpiNNet enriched
-2.676	-2.827	-5.503	nohbonds	EpiNNet enriched
-8.26	-9.383	-17.643	nohbonds	EpiNNet enriched
-5.546	-8.043	-13.589	nohbonds	EpiNNet enriched
0.229	-6.844	-6.615	nohbonds	EpiNNet enriched
-3.86	-6.025	-9.885	nohbonds	EpiNNet enriched
0.394	-5.96	-5.566	nohbonds	EpiNNet enriched
-0.29	-7.907	-8.197	nohbonds	EpiNNet enriched
-6.441	-7.918	-14.359	nohbonds	EpiNNet enriched
-5.368	-8.86	-14.228	nohbonds	EpiNNet enriched
-0.493	-6.243	-6.736	nohbonds	EpiNNet enriched
-0.697	-6.992	-7.689	nohbonds	EpiNNet enriched
-9.476	-2.136	-11.612	nohbonds	EpiNNet enriched
-2.649	-7.2	-9.849	nohbonds	EpiNNet enriched
-4.866	-2.265	-7.131	nohbonds	EpiNNet enriched
-5.348	-13.217	-18.565	nohbonds	EpiNNet enriched
-8.021	-6.018	-14.039	nohbonds	EpiNNet enriched
-9.577	-3.895	-13.472	nohbonds	EpiNNet enriched
-7.607	-8.131	-15.738	nohbonds	EpiNNet enriched
-5.691	-5.244	-10.935	nohbonds	EpiNNet enriched
-7.319	-7.237	-14.556	nohbonds	EpiNNet enriched
-8.39	-8.316	-16.706	nohbonds	EpiNNet enriched
-4.503	-10.482	-14.985	nohbonds	EpiNNet enriched
-2.354	-3.534	-5.888	nohbonds	EpiNNet enriched
-6.153	-4.9	-11.053	nohbonds	EpiNNet enriched
-3.262	-8.339	-11.601	nohbonds	EpiNNet enriched
-1.135	-7.576	-8.711	nohbonds	EpiNNet enriched
-7.913	-4.715	-12.628	nohbonds	EpiNNet enriched
-7.207	-4.109	-11.316	nohbonds	EpiNNet enriched
-0.723	-8.181	-8.904	nohbonds	EpiNNet enriched
-5.323	-8.054	-13.377	nohbonds	EpiNNet enriched
-1.943	-5.214	-7.157	nohbonds	EpiNNet enriched
-1.998	-3.388	-5.386	nohbonds	EpiNNet enriched
-4.639	-9.26	-13.899	nohbonds	EpiNNet enriched
-6.313	-7.3	-13.613	nohbonds	EpiNNet enriched
-4.741	-4.014	-8.755	nohbonds	EpiNNet enriched
-9.541	-5.176	-14.717	nohbonds	EpiNNet enriched
-9.39	-9.495	-18.885	nohbonds	EpiNNet enriched
0.59	-10.281	-9.691	nohbonds	EpiNNet enriched
-3.98	-6.854	-10.834	nohbonds	EpiNNet enriched
-7.009	-8.421	-15.43	nohbonds	EpiNNet enriched
2.557	-13.97	-11.413	nohbonds	EpiNNet enriched
2.393	-5.771	-3.378	nohbonds	EpiNNet enriched
0.659	-4.957	-4.298	nohbonds	EpiNNet enriched
0.759	-3.109	-2.35	nohbonds	EpiNNet enriched
1.552	-8.778	-7.226	nohbonds	EpiNNet enriched
-0.749	-4.787	-5.536	nohbonds	EpiNNet enriched
-2.664	-9.289	-11.953	nohbonds	EpiNNet enriched
2.199	-9.58	-7.381	nohbonds	EpiNNet enriched
4.868	-10.472	-5.604	nohbonds	EpiNNet enriched
-5.913	-3.51	-9.423	nohbonds	EpiNNet enriched
-1.487	-10.021	-11.508	nohbonds	EpiNNet enriched
-2.247	-8.215	-10.462	nohbonds	EpiNNet enriched
-3.768	-5.621	-9.389	nohbonds	EpiNNet enriched
-3.265	-7.63	-10.895	nohbonds	EpiNNet enriched
0.775	-14.143	-13.368	nohbonds	EpiNNet enriched
1.829	-5.549	-3.72	nohbonds	EpiNNet enriched
-3.414	-6.342	-9.756	nohbonds	EpiNNet enriched
-1.149	-4.553	-5.702	nohbonds	EpiNNet enriched
-4.223	-7.242	-11.465	nohbonds	EpiNNet enriched
-5.49	-5.815	-11.305	nohbonds	EpiNNet enriched
-4.474	-10.624	-15.098	nohbonds	EpiNNet enriched
2.693	-6.993	-4.3	nohbonds	EpiNNet enriched
-0.458	-3.006	-3.464	nohbonds	EpiNNet enriched
2.692	-5.33	-2.638	nohbonds	EpiNNet enriched
2.114	-2.309	-0.195	nohbonds	EpiNNet enriched
-6.677	-5.381	-12.058	nohbonds	EpiNNet enriched
-2.666	-4.702	-7.368	nohbonds	EpiNNet enriched
-9.635	-4.644	-14.279	nohbonds	EpiNNet enriched
-9.911	-4.675	-14.586	nohbonds	EpiNNet enriched
-3.802	-4.754	-8.556	nohbonds	EpiNNet enriched
-1.179	-5.127	-6.306	nohbonds	EpiNNet enriched
-1.827	-6.267	-8.094	nohbonds	EpiNNet enriched
-2.878	-6.044	-8.922	nohbonds	EpiNNet enriched
-1.935	-9.558	-11.493	nohbonds	EpiNNet enriched
1.912	-3.928	-2.016	nohbonds	EpiNNet enriched
-1.751	-6.898	-8.649	nohbonds	EpiNNet enriched
-4.857	-10.269	-15.126	nohbonds	EpiNNet enriched
-2.429	-7.823	-10.252	nohbonds	EpiNNet enriched
-2.99	-10.386	-13.376	nohbonds	EpiNNet enriched
-6.701	-3.509	-10.21	nohbonds	EpiNNet enriched
-3.288	-4.344	-7.632	nohbonds	EpiNNet enriched
2.103	-8.57	-6.467	nohbonds	EpiNNet enriched
-2.223	-8.498	-10.721	nohbonds	EpiNNet enriched
-0.067	-9.157	-9.224	nohbonds	EpiNNet enriched
-2.582	-3.063	-5.645	nohbonds	EpiNNet enriched
-4.91	-5.159	-10.069	nohbonds	EpiNNet enriched
0.995	-11.113	-10.118	nohbonds	EpiNNet enriched
-3.429	-8.274	-11.703	nohbonds	EpiNNet enriched
-0.941	-10.945	-11.886	nohbonds	EpiNNet enriched
-1.094	-2.959	-4.053	nohbonds	EpiNNet enriched
-5.456	-4.879	-10.335	nohbonds	EpiNNet enriched
-8.354	-6.593	-14.947	nohbonds	EpiNNet enriched
-0.118	-8.642	-8.76	nohbonds	EpiNNet enriched
-3.73	-3.351	-7.081	nohbonds	EpiNNet enriched
0.728	-6.796	-6.068	nohbonds	EpiNNet enriched
-7.485	-5.396	-12.881	nohbonds	EpiNNet enriched
-3.824	-6.913	-10.737	nohbonds	EpiNNet enriched
-0.373	-5.765	-6.138	nohbonds	EpiNNet enriched
-0.71	-7.891	-8.601	nohbonds	EpiNNet enriched
-1.743	-7.029	-8.772	nohbonds	EpiNNet enriched
-3.638	-7.215	-10.853	nohbonds	EpiNNet enriched
-1.948	-13.833	-15.781	nohbonds	EpiNNet enriched
-0.057	-4.021	-4.078	nohbonds	EpiNNet enriched
4.944	-3.176	1.768	nohbonds	EpiNNet enriched
1.011	-6.096	-5.085	nohbonds	EpiNNet enriched
-2.29	-1.524	-3.814	nohbonds	EpiNNet enriched
1.296	-9.757	-8.461	nohbonds	EpiNNet enriched
4.136	-3.538	0.598	nohbonds	EpiNNet enriched
0.89	-5.679	-4.789	nohbonds	EpiNNet enriched
-0.279	-0.733	-1.012	nohbonds	EpiNNet enriched
3.561	-4.137	-0.576	nohbonds	EpiNNet enriched
-5.401	-6.606	-12.007	nohbonds	EpiNNet enriched
-4.511	-4.042	-8.553	nohbonds	EpiNNet enriched
-0.658	-2.582	-3.24	nohbonds	EpiNNet enriched
0.161	-4.198	-4.037	nohbonds	EpiNNet enriched
-2.353	-0.609	-2.962	nohbonds	EpiNNet enriched
-3.885	-3.676	-7.561	nohbonds	EpiNNet enriched
-1.817	-3.697	-5.514	nohbonds	EpiNNet enriched
-5.771	-2.216	-7.987	nohbonds	EpiNNet enriched
-5.16	-1.285	-6.445	nohbonds	EpiNNet enriched
-2.423	-7.074	-9.497	nohbonds	EpiNNet enriched
-10.25	-3.883	-14.133	nohbonds	EpiNNet enriched
-3.427	-2.296	-5.723	nohbonds	EpiNNet enriched
-7.584	-8.85	-16.434	nohbonds	EpiNNet enriched
-1.975	-8.699	-10.674	nohbonds	EpiNNet enriched
-0.304	-10.46	-10.764	nohbonds	EpiNNet enriched
-8.46	-7.467	-15.927	nohbonds	EpiNNet enriched
-4.549	-1.794	-6.343	nohbonds	EpiNNet enriched
-12.114	-10.407	-22.521	nohbonds	EpiNNet enriched
-4.957	-8.529	-13.486	nohbonds	EpiNNet enriched
-2.875	-12.729	-15.604	nohbonds	EpiNNet enriched
-3.359	-4.304	-7.663	nohbonds	EpiNNet enriched
-2.891	-3.945	-6.836	nohbonds	EpiNNet enriched
5.551	-5.068	0.483	nohbonds	EpiNNet enriched
4.688	-6.407	-1.719	nohbonds	EpiNNet enriched
0.721	-8.586	-7.865	nohbonds	EpiNNet enriched
-0.025	-7.023	-7.048	nohbonds	EpiNNet enriched
4.926	-8.598	-3.672	nohbonds	EpiNNet enriched
-3.075	-13.206	-16.281	nohbonds	EpiNNet enriched
0.326	-8.152	-7.826	nohbonds	EpiNNet enriched
0.093	-7.438	-7.345	nohbonds	EpiNNet enriched
-3.781	-10.576	-14.357	nohbonds	EpiNNet enriched
-4.088	-6.429	-10.517	nohbonds	EpiNNet enriched
4.148	-2.448	1.7	nohbonds	EpiNNet enriched
0.783	-10.65	-9.867	nohbonds	EpiNNet enriched
2.999	-12.438	-9.439	nohbonds	EpiNNet enriched
2.675	-13.862	-11.187	nohbonds	EpiNNet enriched
-4.284	-11.274	-15.558	nohbonds	EpiNNet enriched
2.62	-8.61	-5.99	nohbonds	EpiNNet enriched
-4.559	-8.292	-12.851	nohbonds	EpiNNet enriched
1.146	-12.917	-11.771	nohbonds	EpiNNet enriched
1.52	-14.802	-13.282	nohbonds	EpiNNet enriched
0.499	-14.046	-13.547	nohbonds	EpiNNet enriched
-1.545	-13.716	-15.261	nohbonds	EpiNNet enriched
4.628	-7.114	-2.486	nohbonds	EpiNNet enriched
-1.266	-7.584	-8.85	nohbonds	EpiNNet enriched
2.28	-12.483	-10.203	nohbonds	EpiNNet enriched
-3.113	-2.375	-5.488	nohbonds	EpiNNet enriched
-4.234	-7.66	-11.894	nohbonds	EpiNNet enriched
-0.72	-4.426	-5.146	nohbonds	EpiNNet enriched
-0.089	-7.606	-7.695	nohbonds	EpiNNet enriched
-2.637	-0.39	-3.027	nohbonds	EpiNNet enriched
-3.018	-10.551	-13.569	nohbonds	EpiNNet enriched
-2.175	-5.359	-7.534	nohbonds	EpiNNet enriched
-1.204	-10.352	-11.556	nohbonds	EpiNNet enriched
-0.533	-6.601	-7.134	nohbonds	EpiNNet enriched
-0.703	-9.166	-9.869	nohbonds	EpiNNet enriched
-3.094	-5.059	-8.153	nohbonds	EpiNNet enriched
-3.951	-2.201	-6.152	nohbonds	EpiNNet enriched
-11.926	-2.027	-13.953	nohbonds	EpiNNet enriched
-7.288	-1.077	-8.365	nohbonds	EpiNNet enriched
-0.618	-2.207	-2.825	nohbonds	EpiNNet enriched
1.159	-7.979	-6.82	nohbonds	EpiNNet enriched
-3.809	-3.469	-7.278	nohbonds	EpiNNet enriched
-2.088	-6.927	-9.015	nohbonds	EpiNNet enriched
-2.503	-4.991	-7.494	nohbonds	EpiNNet enriched
-1.108	-11.794	-12.902	nohbonds	EpiNNet enriched
-1.025	-12.951	-13.976	nohbonds	EpiNNet enriched
-0.067	-14.931	-14.998	nohbonds	EpiNNet enriched
1.88	-7.734	-5.854	nohbonds	EpiNNet enriched
-3.377	-9.435	-12.812	nohbonds	EpiNNet enriched
-7.133	-1.491	-8.624	nohbonds	EpiNNet enriched
-0.278	-4.227	-4.505	nohbonds	EpiNNet enriched
0.044	-4.361	-4.317	nohbonds	EpiNNet enriched
-0.242	-13.898	-14.14	nohbonds	EpiNNet enriched
-2.409	-9.872	-12.281	nohbonds	EpiNNet enriched
1.877	-12.384	-10.507	nohbonds	EpiNNet enriched
-0.119	-6.562	-6.681	nohbonds	EpiNNet enriched
-1.286	-11.904	-13.19	nohbonds	EpiNNet enriched
-1.708	-8.934	-10.642	nohbonds	EpiNNet enriched
-2.065	-3.424	-5.489	nohbonds	EpiNNet enriched
3.599	-4.901	-1.302	nohbonds	EpiNNet enriched
-3.752	-7.84	-11.592	nohbonds	EpiNNet enriched
-0.564	-12.264	-12.828	nohbonds	EpiNNet enriched
-4.288	-3.084	-7.372	nohbonds	EpiNNet enriched
-1.9	1.795	-0.105	nohbonds	EpiNNet enriched
-4.063	-7.898	-11.961	nohbonds	EpiNNet enriched
1.268	-13.081	-11.813	nohbonds	EpiNNet enriched
1.178	-13.853	-12.675	nohbonds	EpiNNet enriched
-3.363	-2.884	-6.247	nohbonds	EpiNNet enriched
-0.33	-13.903	-14.233	nohbonds	EpiNNet enriched
-4.072	-7.704	-11.776	nohbonds	EpiNNet enriched
-1.101	-3.468	-4.569	nohbonds	EpiNNet enriched
1.178	-11.127	-9.949	nohbonds	EpiNNet enriched
-0.386	-1.7	-2.086	nohbonds	EpiNNet enriched
-1.217	-1.97	-3.187	nohbonds	EpiNNet enriched
0.361	-11.049	-10.688	nohbonds	EpiNNet enriched
-2.782	-7.521	-10.303	nohbonds	EpiNNet enriched
-0.563	-5.293	-5.856	nohbonds	EpiNNet enriched
-1.637	-6.776	-8.413	nohbonds	EpiNNet enriched
3.131	-7.193	-4.062	nohbonds	EpiNNet enriched
0.192	-5.114	-4.922	nohbonds	EpiNNet enriched
-0.216	-1.779	-1.995	nohbonds	EpiNNet enriched
2.617	-0.303	2.314	nohbonds	EpiNNet enriched
-8.16	-4.133	-12.293	nohbonds	EpiNNet enriched
1.234	1.818	3.052	nohbonds	EpiNNet enriched
0.525	3.599	4.124	nohbonds	EpiNNet enriched
2.753	-6.901	-4.148	nohbonds	EpiNNet enriched
-3.656	-10.764	-14.42	nohbonds	EpiNNet enriched
-2.406	-7.66	-10.066	nohbonds	EpiNNet enriched
-8.793	-11.178	-19.971	nohbonds	EpiNNet enriched
-10.494	-1.444	-11.938	nohbonds	EpiNNet enriched
-6.999	-7.654	-14.653	nohbonds	EpiNNet enriched
-7.328	-7.158	-14.486	nohbonds	EpiNNet enriched
-5.775	-4.779	-10.554	nohbonds	EpiNNet enriched
-4.975	-4.772	-9.747	nohbonds	EpiNNet enriched
-4.271	-5.69	-9.961	nohbonds	EpiNNet enriched
-4.013	-9.702	-13.715	nohbonds	EpiNNet enriched
-5.53	-2.215	-7.745	nohbonds	EpiNNet enriched
-7.89	-5.704	-13.594	nohbonds	EpiNNet enriched
-6.632	-4.177	-10.809	nohbonds	EpiNNet enriched
-4.384	-6.044	-10.428	nohbonds	EpiNNet enriched
-2.103	-13.847	-15.95	nohbonds	EpiNNet enriched
-3.891	-7.005	-10.896	nohbonds	EpiNNet enriched
-12.966	0.383	-12.583	nohbonds	EpiNNet enriched
-10.824	-8.619	-19.443	nohbonds	EpiNNet enriched
-9.679	-7.056	-16.735	nohbonds	EpiNNet enriched
-9.272	-4.694	-13.966	nohbonds	EpiNNet enriched
-2.954	-12.184	-15.138	nohbonds	EpiNNet enriched
-3.177	-11.195	-14.372	nohbonds	EpiNNet enriched
-10.641	-4.128	-14.769	nohbonds	EpiNNet enriched
-3.936	-9.832	-13.768	nohbonds	EpiNNet enriched
-8.648	-0.675	-9.323	nohbonds	EpiNNet enriched
2.679	-9.767	-7.088	nohbonds	EpiNNet enriched
-3.08	-10.015	-13.095	nohbonds	EpiNNet enriched
-0.607	-4.552	-5.159	nohbonds	EpiNNet enriched
-0.61	-2.59	-3.2	nohbonds	EpiNNet enriched
-2.797	-6.64	-9.437	nohbonds	EpiNNet enriched
1.548	-11.707	-10.159	nohbonds	EpiNNet enriched
-4.314	-9.808	-14.122	nohbonds	EpiNNet enriched
-7.238	-3.609	-10.847	nohbonds	EpiNNet enriched
-4.936	-0.722	-5.658	nohbonds	EpiNNet enriched
-3.108	-0.315	-3.423	nohbonds	EpiNNet enriched
-1.426	-1.983	-3.409	nohbonds	EpiNNet enriched
2.429	-15.098	-12.669	nohbonds	EpiNNet enriched
-3.702	-5.022	-8.724	nohbonds	EpiNNet enriched
0.82	-3.505	-2.685	nohbonds	EpiNNet enriched
-10.089	-1.438	-11.527	nohbonds	EpiNNet enriched
-1.498	-9.818	-11.316	nohbonds	EpiNNet enriched
-1.259	-5.335	-6.594	nohbonds	EpiNNet enriched
0.257	-11.779	-11.522	nohbonds	EpiNNet enriched
-8.344	-4.775	-13.119	nohbonds	EpiNNet enriched
-0.717	-12.411	-13.128	nohbonds	EpiNNet enriched
-1.292	-3.797	-5.089	nohbonds	EpiNNet enriched
-3.649	-6.296	-9.945	nohbonds	EpiNNet enriched
-3.467	0.152	-3.315	nohbonds	EpiNNet enriched
-2.43	-8.612	-11.042	nohbonds	EpiNNet enriched
-0.087	-4.452	-4.539	nohbonds	EpiNNet enriched
-3.472	-7.789	-11.261	nohbonds	EpiNNet enriched
-6.01	-3.379	-9.389	nohbonds	EpiNNet enriched
0.36	-5.708	-5.348	nohbonds	EpiNNet enriched
-1.193	-11.307	-12.5	nohbonds	EpiNNet enriched
-2.645	0.188	-2.457	nohbonds	EpiNNet enriched
-4.728	-7.779	-12.507	nohbonds	EpiNNet enriched
-0.663	-3.361	-4.024	nohbonds	EpiNNet enriched
1.143	-17.124	-15.981	nohbonds	EpiNNet enriched
-10.33	1.14	-9.19	nohbonds	EpiNNet enriched
1.158	-10.222	-9.064	nohbonds	EpiNNet enriched
-1.018	-14.253	-15.271	nohbonds	EpiNNet enriched
-9.197	-4.9	-14.097	nohbonds	EpiNNet enriched
-4.272	-5.215	-9.487	nohbonds	EpiNNet enriched
1.399	-10.364	-8.965	nohbonds	EpiNNet enriched
-1.373	-13.33	-14.703	nohbonds	EpiNNet enriched
-3.216	-2.494	-5.71	nohbonds	EpiNNet enriched
-3.054	-8.825	-11.879	nohbonds	EpiNNet enriched
-4.843	-4.042	-8.885	nohbonds	EpiNNet enriched
-8.29	0.37	-7.92	nohbonds	EpiNNet enriched
-2.626	-12.625	-15.251	nohbonds	EpiNNet enriched
0.496	-8.141	-7.645	nohbonds	EpiNNet enriched
-0.775	-4.827	-5.602	nohbonds	EpiNNet enriched
1.037	-8.63	-7.593	nohbonds	EpiNNet enriched
-1.59	-2.958	-4.548	nohbonds	EpiNNet enriched
-0.963	-5.421	-6.384	nohbonds	EpiNNet enriched
-0.623	-6.646	-7.269	nohbonds	EpiNNet enriched
2.08	-11.093	-9.013	nohbonds	EpiNNet enriched
0.486	-1.468	-0.982	nohbonds	EpiNNet enriched
0.973	-1.616	-0.643	nohbonds	EpiNNet enriched
1.338	-3.549	-2.211	nohbonds	EpiNNet enriched
-6.208	-1.957	-8.165	nohbonds	EpiNNet enriched
-0.692	-3.015	-3.707	nohbonds	EpiNNet enriched
0.99	-1.556	-0.566	nohbonds	EpiNNet enriched
-5.373	-5.121	-10.494	nohbonds	EpiNNet enriched
-3.557	-2.871	-6.428	nohbonds	EpiNNet enriched
-5.153	-4.59	-9.743	nohbonds	EpiNNet enriched
-5.309	-4.388	-9.697	nohbonds	EpiNNet enriched
-7.424	-3.269	-10.693	nohbonds	EpiNNet enriched
-7.025	-1.905	-8.93	nohbonds	EpiNNet enriched
-5.724	1.519	-4.205	nohbonds	EpiNNet enriched
-4.726	-2.135	-6.861	nohbonds	EpiNNet enriched
-4.554	-2.846	-7.4	nohbonds	EpiNNet enriched
-1.345	-6.331	-7.676	nohbonds	EpiNNet enriched
-2.671	-1.186	-3.857	nohbonds	EpiNNet enriched
-11.104	-0.633	-11.737	nohbonds	EpiNNet enriched
-4.734	-2.104	-6.838	nohbonds	EpiNNet enriched
-5.393	-3.85	-9.243	nohbonds	EpiNNet enriched
-6.524	0.59	-5.934	nohbonds	EpiNNet enriched
-4.55	1.013	-3.537	nohbonds	EpiNNet enriched
-4.185	-0.17	-4.355	nohbonds	EpiNNet enriched
-2.162	-1.767	-3.929	nohbonds	EpiNNet enriched
-6.877	-3.601	-10.478	nohbonds	EpiNNet enriched
-5.98	1.879	-4.101	nohbonds	EpiNNet enriched
-7.31	-3.737	-11.047	nohbonds	EpiNNet enriched
-8.759	1.152	-7.607	nohbonds	EpiNNet enriched
-7.958	-5.036	-12.994	nohbonds	EpiNNet enriched
-4.935	3.352	-1.583	nohbonds	EpiNNet enriched
-1.117	4.545	3.428	nohbonds	EpiNNet enriched
-0.733	-7.705	-8.438	nohbonds	EpiNNet enriched
-3.34	3.476	0.136	nohbonds	EpiNNet enriched
-12.471	-1.653	-14.124	nohbonds	EpiNNet enriched
-10.463	1.237	-9.226	nohbonds	EpiNNet enriched
-11.721	4.484	-7.237	nohbonds	EpiNNet enriched
-6.953	6.216	-0.737	nohbonds	EpiNNet enriched
-5.388	-1.262	-6.65	nohbonds	EpiNNet enriched
-0.135	-4.336	-4.471	nohbonds	EpiNNet enriched
-8.882	-0.489	-9.371	nohbonds	EpiNNet enriched
-8.016	-0.255	-8.271	nohbonds	EpiNNet enriched
-2.136	-2.646	-4.782	nohbonds	EpiNNet enriched
-3.466	-8.14	-11.606	nohbonds	EpiNNet enriched
-9.343	-3.347	-12.69	nohbonds	EpiNNet enriched
-8.046	-3.412	-11.458	nohbonds	EpiNNet enriched
-6.666	-1.405	-8.071	nohbonds	EpiNNet enriched
-6.121	-4.618	-10.739	nohbonds	EpiNNet enriched
-8.013	-4.776	-12.789	nohbonds	EpiNNet enriched
-7.225	2.566	-4.659	nohbonds	EpiNNet enriched
-4.438	-5.608	-10.046	nohbonds	EpiNNet enriched
-3.929	-4.056	-7.985	nohbonds	EpiNNet enriched
-4.638	-0.106	-4.744	nohbonds	EpiNNet enriched
-6.477	-4.743	-11.22	nohbonds	EpiNNet enriched
-8.815	-2.281	-11.096	nohbonds	EpiNNet enriched
-6.658	-2.975	-9.633	nohbonds	EpiNNet enriched
-4.661	0.253	-4.408	nohbonds	EpiNNet enriched
-4.698	-7.472	-12.17	nohbonds	EpiNNet enriched
-3.492	-1.523	-5.015	nohbonds	EpiNNet enriched
-5.458	-1.267	-6.725	nohbonds	EpiNNet enriched
-7.474	0.47	-7.004	nohbonds	EpiNNet enriched
-11.18	-3.32	-14.5	nohbonds	EpiNNet enriched
-11.857	-1.182	-13.039	nohbonds	EpiNNet enriched
-7.05	3.807	-3.243	nohbonds	EpiNNet enriched
-6.138	-4.435	-10.573	nohbonds	EpiNNet enriched
-1.755	-9.494	-11.249	nohbonds	EpiNNet enriched
-2.517	-0.715	-3.232	nohbonds	EpiNNet enriched
-2.545	-8.017	-10.562	nohbonds	EpiNNet enriched
-2.118	-4.573	-6.691	nohbonds	EpiNNet enriched
-5.613	-1.986	-7.599	nohbonds	EpiNNet enriched
-8.546	-3.834	-12.38	nohbonds	EpiNNet enriched
-4.867	-3.731	-8.598	nohbonds	EpiNNet enriched
-10.169	-3.314	-13.483	nohbonds	EpiNNet enriched
-8.582	-0.846	-9.428	nohbonds	EpiNNet enriched
-2.535	-3.596	-6.131	nohbonds	EpiNNet enriched
-9.651	-3.016	-12.667	nohbonds	EpiNNet enriched
-6.61	0.487	-6.123	nohbonds	EpiNNet enriched
-3.432	-2.691	-6.123	nohbonds	EpiNNet enriched
-9.727	-2.626	-12.353	nohbonds	EpiNNet enriched
-7.91	0.502	-7.408	nohbonds	EpiNNet enriched
-10.015	1.715	-8.3	nohbonds	EpiNNet enriched
-6.465	2.272	-4.193	nohbonds	EpiNNet enriched
-4.727	-0.147	-4.874	nohbonds	EpiNNet enriched
-4.298	-1.227	-5.525	nohbonds	EpiNNet enriched
-7.027	-1.585	-8.612	nohbonds	EpiNNet enriched
-7.061	0.977	-6.084	nohbonds	EpiNNet enriched
-3.92	-1.446	-5.366	nohbonds	EpiNNet enriched
-4.489	1.184	-3.305	nohbonds	EpiNNet enriched
-12.441	1.617	-10.824	nohbonds	EpiNNet enriched
-5.705	0.139	-5.566	nohbonds	EpiNNet enriched
-8.763	-7.58	-16.343	nohbonds	EpiNNet enriched
-11.241	-2.569	-13.81	nohbonds	EpiNNet enriched
-9.514	-5.048	-14.562	nohbonds	EpiNNet enriched
-6.79	-2.261	-9.051	nohbonds	EpiNNet enriched
-4.628	-0.329	-4.957	nohbonds	EpiNNet enriched
-6.311	-1.387	-7.698	nohbonds	EpiNNet enriched
-7.351	-0.858	-8.209	nohbonds	EpiNNet enriched
-14.039	3.613	-10.426	nohbonds	EpiNNet enriched
-10.46	1.705	-8.755	nohbonds	EpiNNet enriched
-6.362	-1.626	-7.988	nohbonds	EpiNNet enriched
-10.205	-0.385	-10.59	nohbonds	EpiNNet enriched
-7.071	3.622	-3.449	nohbonds	EpiNNet enriched
-3.924	-4.024	-7.948	nohbonds	EpiNNet enriched
-14.866	2.456	-12.41	nohbonds	EpiNNet enriched
-8.888	-1.14	-10.028	nohbonds	EpiNNet enriched
-5.905	-0.594	-6.499	nohbonds	EpiNNet enriched
-5.205	-1.039	-6.244	nohbonds	EpiNNet enriched
-4.499	-0.808	-5.307	nohbonds	EpiNNet enriched
-4.437	0.896	-3.541	nohbonds	EpiNNet enriched
-8.625	-4.358	-12.983	nohbonds	EpiNNet enriched
-6.978	-3.341	-10.319	nohbonds	EpiNNet enriched
-7.912	-5.007	-12.919	nohbonds	EpiNNet enriched
-4.017	-4.874	-8.891	nohbonds	EpiNNet enriched
-8.918	-2.902	-11.82	nohbonds	EpiNNet enriched
-10.393	-4.044	-14.437	nohbonds	EpiNNet enriched
-9.838	-5.359	-15.197	nohbonds	EpiNNet enriched
-12.459	-3.321	-15.78	nohbonds	EpiNNet enriched
-9.558	-1.395	-10.953	nohbonds	EpiNNet enriched
-11.451	1.641	-9.81	nohbonds	EpiNNet enriched
-6.34	-8.546	-14.886	nohbonds	EpiNNet enriched
-5.468	-5.449	-10.917	nohbonds	EpiNNet enriched
-6.336	-5.755	-12.091	nohbonds	EpiNNet enriched
-11.143	-1.337	-12.48	nohbonds	EpiNNet enriched
-9.263	2.385	-6.878	nohbonds	EpiNNet enriched
-13.106	-4.285	-17.391	nohbonds	EpiNNet enriched
-6.833	-5.372	-12.205	nohbonds	EpiNNet enriched
-12.412	-1.141	-13.553	nohbonds	EpiNNet enriched
-8.306	-7.199	-15.505	nohbonds	EpiNNet enriched
-6.008	-4.792	-10.8	nohbonds	EpiNNet enriched
-8.866	-6.198	-15.064	nohbonds	EpiNNet enriched
-7.893	-1.658	-9.551	nohbonds	EpiNNet enriched
-7.631	-1.502	-9.133	nohbonds	EpiNNet enriched
-9.546	-5.426	-14.972	nohbonds	EpiNNet enriched
-4.17	-7.064	-11.234	nohbonds	EpiNNet enriched
-9.094	-2.126	-11.22	nohbonds	EpiNNet enriched
-14.977	-2.748	-17.725	nohbonds	EpiNNet enriched
-12.258	-1.478	-13.736	nohbonds	EpiNNet enriched
-5.264	-6.467	-11.731	nohbonds	EpiNNet enriched
-6.843	-8.214	-15.057	nohbonds	EpiNNet enriched
-11.068	-1.499	-12.567	nohbonds	EpiNNet enriched
-5.803	-2.871	-8.674	nohbonds	EpiNNet enriched
-7.715	-3.626	-11.341	nohbonds	EpiNNet enriched
-9.788	1.381	-8.407	nohbonds	EpiNNet enriched
-7.867	1.911	-5.956	nohbonds	EpiNNet enriched
-8.489	-0.337	-8.826	nohbonds	EpiNNet enriched
-2.785	-2.656	-5.441	nohbonds	EpiNNet enriched
-12.149	3.353	-8.796	nohbonds	EpiNNet enriched
-9.312	-4.032	-13.344	nohbonds	EpiNNet enriched
-2.887	-3.858	-6.745	nohbonds	EpiNNet enriched
-14.083	3.073	-11.01	nohbonds	EpiNNet enriched
-18.809	5.147	-13.662	nohbonds	EpiNNet enriched
-10.526	-1.792	-12.318	nohbonds	EpiNNet enriched
-9.913	-4.733	-14.646	nohbonds	EpiNNet enriched
-9.141	-9.066	-18.207	nohbonds	EpiNNet enriched
-10.224	-3.786	-14.01	nohbonds	EpiNNet enriched
-8.677	-2.166	-10.843	nohbonds	EpiNNet enriched
-9.362	-8.258	-17.62	nohbonds	EpiNNet enriched
-6.744	0.709	-6.035	nohbonds	EpiNNet enriched
-11.874	-2.307	-14.181	nohbonds	EpiNNet enriched
-7.987	-1.662	-9.649	nohbonds	EpiNNet enriched
-11.325	-0.095	-11.42	nohbonds	EpiNNet enriched
-6.498	0.554	-5.944	nohbonds	EpiNNet enriched
-17.007	0.419	-16.588	nohbonds	EpiNNet enriched
-14.907	-0.115	-15.022	nohbonds	EpiNNet enriched
-15.88	-3.278	-19.158	nohbonds	EpiNNet enriched
-13.221	1.342	-11.879	nohbonds	EpiNNet enriched
-12.625	-2.339	-14.964	nohbonds	EpiNNet enriched
-9.387	-0.89	-10.277	nohbonds	EpiNNet enriched
-7.075	-5.47	-12.545	nohbonds	EpiNNet enriched
-10.563	-4.991	-15.554	nohbonds	EpiNNet enriched
-7.762	-8.622	-16.384	nohbonds	EpiNNet enriched
-11.593	-5.801	-17.394	nohbonds	EpiNNet enriched
-8.375	-2.054	-10.429	nohbonds	EpiNNet enriched
-10.273	-0.885	-11.158	nohbonds	EpiNNet enriched
-12.038	-0.002	-12.04	nohbonds	EpiNNet enriched
-16.865	-0.477	-17.342	nohbonds	EpiNNet enriched
-6.126	-1.124	-7.25	nohbonds	EpiNNet enriched
-8.619	-2.225	-10.844	nohbonds	EpiNNet enriched
-10.286	-1.314	-11.6	nohbonds	EpiNNet enriched
-7.465	-3.711	-11.176	nohbonds	EpiNNet enriched
-5.918	-4.757	-10.675	nohbonds	EpiNNet enriched
-3.901	-6.288	-10.189	nohbonds	EpiNNet enriched
-2.661	0.76	-1.901	nohbonds	EpiNNet enriched
-4.94	-6.669	-11.609	nohbonds	EpiNNet enriched
-5.469	-1.669	-7.138	nohbonds	EpiNNet enriched
-1.659	-7.495	-9.154	nohbonds	EpiNNet enriched
-4.028	-4.695	-8.723	nohbonds	EpiNNet enriched
-1.617	-0.885	-2.502	nohbonds	EpiNNet enriched
-6.899	-1.582	-8.481	nohbonds	EpiNNet enriched
-4.376	-2.277	-6.653	nohbonds	EpiNNet enriched
-4.624	-2.952	-7.576	nohbonds	EpiNNet enriched
-7.154	-2.718	-9.872	nohbonds	EpiNNet enriched
-2.77	-5.405	-8.175	nohbonds	EpiNNet enriched
-5.502	-3.663	-9.165	nohbonds	EpiNNet enriched
-4.277	-4.297	-8.574	nohbonds	EpiNNet enriched
-0.777	-5.558	-6.335	nohbonds	EpiNNet enriched
2.05	-1.672	0.378	nohbonds	EpiNNet enriched
0.075	-3.096	-3.021	nohbonds	EpiNNet enriched
-5.595	-1.839	-7.434	nohbonds	EpiNNet enriched
-0.542	-2.652	-3.194	nohbonds	EpiNNet enriched
-8.73	-1.791	-10.521	nohbonds	EpiNNet enriched
-10.968	-4.028	-14.996	nohbonds	EpiNNet enriched
-5.803	-1.809	-7.612	nohbonds	EpiNNet enriched
-5.665	-5.727	-11.392	nohbonds	EpiNNet enriched
-8.962	-3.163	-12.125	nohbonds	EpiNNet enriched
-6.24	-2.267	-8.507	nohbonds	EpiNNet enriched
-4.819	0.598	-4.221	nohbonds	EpiNNet enriched
-2.609	-4.591	-7.2	nohbonds	EpiNNet enriched
-2.417	-6.721	-9.138	nohbonds	EpiNNet enriched
-2.755	-6.782	-9.537	nohbonds	EpiNNet enriched
-6.574	-8.032	-14.606	nohbonds	EpiNNet enriched
-1.738	-3.825	-5.563	nohbonds	EpiNNet enriched
-0.093	-8.004	-8.097	nohbonds	EpiNNet enriched
-0.802	-7.664	-8.466	nohbonds	EpiNNet enriched
-2.454	2.558	0.104	nohbonds	EpiNNet enriched
0.517	-3.582	-3.065	nohbonds	EpiNNet enriched
-6.177	-7.289	-13.466	nohbonds	EpiNNet enriched
-2.511	-5.147	-7.658	nohbonds	EpiNNet enriched
-4.007	-8.476	-12.483	nohbonds	EpiNNet enriched
0.915	-4.562	-3.647	nohbonds	EpiNNet enriched
-6.155	-2.225	-8.38	nohbonds	EpiNNet enriched
0.475	-5.671	-5.196	nohbonds	EpiNNet enriched
2.033	-4.753	-2.72	nohbonds	EpiNNet enriched
-3.149	-1.962	-5.111	nohbonds	EpiNNet enriched
0.368	-3.769	-3.401	nohbonds	EpiNNet enriched
-6.268	0.082	-6.186	nohbonds	EpiNNet enriched
-6.941	-5.072	-12.013	nohbonds	EpiNNet enriched
-3.383	0.041	-3.342	nohbonds	EpiNNet enriched
-2.687	-0.514	-3.201	nohbonds	EpiNNet enriched
-7.513	-1.734	-9.247	nohbonds	EpiNNet enriched
-11.863	-4.33	-16.193	nohbonds	EpiNNet enriched
-6.17	-1.263	-7.433	nohbonds	EpiNNet enriched
-9.781	-1.785	-11.566	nohbonds	EpiNNet enriched
-1.332	-3.112	-4.444	nohbonds	EpiNNet enriched
-4.532	3.018	-1.514	nohbonds	EpiNNet enriched
-1.143	-6.199	-7.342	nohbonds	EpiNNet enriched
-5.219	-4.919	-10.138	nohbonds	EpiNNet enriched
-1.947	-5.461	-7.408	nohbonds	EpiNNet enriched
-3.113	-9.022	-12.135	nohbonds	EpiNNet enriched
-3.587	3.049	-0.538	nohbonds	EpiNNet enriched
-1.199	1.214	0.015	nohbonds	EpiNNet enriched
-0.859	-6.721	-7.58	nohbonds	EpiNNet enriched
-1.58	-6.792	-8.372	nohbonds	EpiNNet enriched
-4.095	-0.719	-4.814	nohbonds	EpiNNet enriched
-2.833	-0.77	-3.603	nohbonds	EpiNNet enriched
-1.368	-3.006	-4.374	nohbonds	EpiNNet enriched
-2.941	-1.692	-4.633	nohbonds	EpiNNet enriched
-0.252	-4.75	-5.002	nohbonds	EpiNNet enriched
1.014	-1.614	-0.6	nohbonds	EpiNNet enriched
-5.925	-3.303	-9.228	nohbonds	EpiNNet enriched
-1.578	-2.704	-4.282	nohbonds	EpiNNet enriched
-0.967	-3.039	-4.006	nohbonds	EpiNNet enriched
-0.261	-1.833	-2.094	nohbonds	EpiNNet enriched
-6.74	-1.228	-7.968	nohbonds	EpiNNet enriched
-5.649	-6.177	-11.826	nohbonds	EpiNNet enriched
-10.665	2.425	-8.24	nohbonds	EpiNNet enriched
-13.078	-1.064	-14.142	nohbonds	EpiNNet enriched
-9.437	1.931	-7.506	nohbonds	EpiNNet enriched
-7.721	1.152	-6.569	nohbonds	EpiNNet enriched
-4.574	-3.319	-7.893	nohbonds	EpiNNet enriched
-5.849	2.851	-2.998	nohbonds	EpiNNet enriched
-9.913	-6.524	-16.437	nohbonds	EpiNNet enriched
-8.609	-5.613	-14.222	nohbonds	EpiNNet enriched
-9.637	-7.649	-17.286	nohbonds	EpiNNet enriched
-5.053	-2.51	-7.563	nohbonds	EpiNNet enriched
0.701	-5.134	-4.433	nohbonds	EpiNNet enriched
-1.803	-8.673	-10.476	nohbonds	EpiNNet enriched
-1.836	-4.653	-6.489	nohbonds	EpiNNet enriched
-0.944	-8.81	-9.754	nohbonds	EpiNNet enriched
-2.514	-4.12	-6.634	nohbonds	EpiNNet enriched
-2.004	-10.669	-12.673	nohbonds	EpiNNet enriched
0.352	-5.077	-4.725	nohbonds	EpiNNet enriched
-0.223	-4.616	-4.839	nohbonds	EpiNNet enriched
-8.217	1.649	-6.568	nohbonds	EpiNNet enriched
-3.408	-10.428	-13.836	nohbonds	EpiNNet enriched
-8.663	-5.075	-13.738	nohbonds	EpiNNet enriched
-6.129	2.549	-3.58	nohbonds	EpiNNet enriched
-8.258	-0.995	-9.253	nohbonds	EpiNNet enriched
-2.348	-6.01	-8.358	nohbonds	EpiNNet enriched
-2.868	-2.011	-4.879	nohbonds	EpiNNet enriched
-6.864	-4.716	-11.58	nohbonds	EpiNNet enriched
-6.164	-4.044	-10.208	nohbonds	EpiNNet enriched
-8.651	-6.069	-14.72	nohbonds	EpiNNet enriched
-10.073	-3.733	-13.806	nohbonds	EpiNNet enriched
-5.847	-2.996	-8.843	nohbonds	EpiNNet enriched
-7.694	-1.626	-9.32	nohbonds	EpiNNet enriched
-3.892	-3.57	-7.462	nohbonds	EpiNNet enriched
-5.625	3.888	-1.737	nohbonds	EpiNNet enriched
-5.746	-2.772	-8.518	nohbonds	EpiNNet enriched
-7.392	-5.304	-12.696	nohbonds	EpiNNet enriched
-4.125	-1.426	-5.551	nohbonds	EpiNNet enriched
-4.7	-3.812	-8.512	nohbonds	EpiNNet enriched
-2.128	-5.156	-7.284	nohbonds	EpiNNet enriched
-3.54	-7.051	-10.591	nohbonds	EpiNNet enriched
-4.766	-0.564	-5.33	nohbonds	EpiNNet enriched
0.366	-3.436	-3.07	nohbonds	EpiNNet enriched
-5.841	-5.208	-11.049	nohbonds	EpiNNet enriched
0.371	-1.98	-1.609	nohbonds	EpiNNet enriched
-4.804	-2.38	-7.184	nohbonds	EpiNNet enriched
-5.397	-2.62	-8.017	nohbonds	EpiNNet enriched
-2.124	-3.112	-5.236	nohbonds	EpiNNet enriched
-1.142	-0.425	-1.567	nohbonds	EpiNNet enriched
-6.106	-3.258	-9.364	nohbonds	EpiNNet enriched
-1.148	-1.975	-3.123	nohbonds	EpiNNet enriched
-0.442	-3.068	-3.51	nohbonds	EpiNNet enriched
-8.176	-4.83	-13.006	nohbonds	EpiNNet enriched
-5.743	-3.245	-8.988	nohbonds	EpiNNet enriched
-7.626	-7.789	-15.415	nohbonds	EpiNNet enriched
-11.872	-6.338	-18.21	nohbonds	EpiNNet enriched
-8.002	2.157	-5.845	nohbonds	EpiNNet enriched
-7.595	0.88	-6.715	nohbonds	EpiNNet enriched
-11.582	-1.855	-13.437	nohbonds	EpiNNet enriched
-4.755	1.673	-3.082	nohbonds	EpiNNet enriched
-5.33	-1.953	-7.283	nohbonds	EpiNNet enriched
-7.444	-4.101	-11.545	nohbonds	EpiNNet enriched
-3.392	-9.641	-13.033	nohbonds	EpiNNet enriched
-4.486	-6.447	-10.933	nohbonds	EpiNNet enriched
-8.142	-5.133	-13.275	nohbonds	EpiNNet enriched
-5.52	-7.458	-12.978	nohbonds	EpiNNet enriched
-1.997	-3.967	-5.964	nohbonds	EpiNNet enriched
-0.18	-7.045	-7.225	nohbonds	EpiNNet enriched
-5.08	-8.303	-13.383	nohbonds	EpiNNet enriched
-3.259	-7.225	-10.484	nohbonds	EpiNNet enriched
-0.125	-7.464	-7.589	nohbonds	EpiNNet enriched
-9.341	-2.054	-11.395	nohbonds	EpiNNet enriched
-8.639	-6.325	-14.964	nohbonds	EpiNNet enriched
-2.933	-4.816	-7.749	nohbonds	EpiNNet enriched
-4.42	-6.087	-10.507	nohbonds	EpiNNet enriched
-2.603	-2.406	-5.009	nohbonds	EpiNNet enriched
-8.989	-1.454	-10.443	nohbonds	EpiNNet enriched
-2.221	-3.547	-5.768	nohbonds	EpiNNet enriched
-2.139	-6.459	-8.598	nohbonds	EpiNNet enriched
-3.682	-1.008	-4.69	nohbonds	EpiNNet enriched
-1.012	-4.498	-5.51	nohbonds	EpiNNet enriched
-2.566	-6.256	-8.822	nohbonds	EpiNNet enriched
-11.847	-2.281	-14.128	nohbonds	EpiNNet enriched
-9.262	-7.096	-16.358	nohbonds	EpiNNet enriched
-4.767	-7.668	-12.435	nohbonds	EpiNNet enriched
-11.347	-0.366	-11.713	nohbonds	EpiNNet enriched
-5.173	-0.356	-5.529	nohbonds	EpiNNet enriched
-9.037	-3.98	-13.017	nohbonds	EpiNNet enriched
-3.983	-4.566	-8.549	nohbonds	EpiNNet enriched
-3.176	-6.335	-9.511	nohbonds	EpiNNet enriched
-6.066	-0.982	-7.048	nohbonds	EpiNNet enriched
-8.319	1.056	-7.263	nohbonds	EpiNNet enriched
-16.882	1.952	-14.93	nohbonds	EpiNNet enriched
-7.661	-5.831	-13.492	nohbonds	EpiNNet enriched
-9.682	-0.55	-10.232	nohbonds	EpiNNet enriched
-8.706	-1.502	-10.208	nohbonds	EpiNNet enriched
-7.571	-3.248	-10.819	nohbonds	EpiNNet enriched
-14.791	-2.672	-17.463	nohbonds	EpiNNet enriched
-12.021	1.904	-10.117	nohbonds	EpiNNet enriched
-12.186	-2.328	-14.514	nohbonds	EpiNNet enriched
-8.814	1.302	-7.512	nohbonds	EpiNNet enriched
-9.827	-1.131	-10.958	nohbonds	EpiNNet enriched
-10.911	-1.49	-12.401	nohbonds	EpiNNet enriched
-8.408	-2.651	-11.059	nohbonds	EpiNNet enriched
-12.501	-2.532	-15.033	nohbonds	EpiNNet enriched
-8.909	-1.549	-10.458	nohbonds	EpiNNet enriched
-5.935	-5.285	-11.22	nohbonds	EpiNNet enriched
-7.496	-0.75	-8.246	nohbonds	EpiNNet enriched
-11.657	-0.519	-12.176	nohbonds	EpiNNet enriched
-12.877	0.497	-12.38	nohbonds	EpiNNet enriched
-5.896	2.257	-3.639	nohbonds	EpiNNet enriched
-9.492	1.85	-7.642	nohbonds	EpiNNet enriched
-7.214	2.027	-5.187	nohbonds	EpiNNet enriched
-8.503	-2.173	-10.676	nohbonds	EpiNNet enriched
-7.53	0.023	-7.507	nohbonds	EpiNNet enriched
-4.383	-1.488	-5.871	nohbonds	EpiNNet enriched
-9.056	-3.465	-12.521	nohbonds	EpiNNet enriched
-6.817	-0.243	-7.06	nohbonds	EpiNNet enriched
-8.092	-3.176	-11.268	nohbonds	EpiNNet enriched
-10.622	-1.201	-11.823	nohbonds	EpiNNet enriched
-4.958	-1.772	-6.73	nohbonds	EpiNNet enriched
-8.232	-2.632	-10.864	nohbonds	EpiNNet enriched
-3.117	-5.825	-8.942	nohbonds	EpiNNet enriched
-10.024	-4.477	-14.501	nohbonds	EpiNNet enriched
-4.697	-2.093	-6.79	nohbonds	EpiNNet enriched
-5.431	-5.518	-10.949	nohbonds	EpiNNet enriched
-3.319	-9	-12.319	nohbonds	EpiNNet enriched
-8.178	-5.281	-13.459	nohbonds	EpiNNet enriched
-1.91	-5.847	-7.757	nohbonds	EpiNNet enriched
-7.527	-7.447	-14.974	nohbonds	EpiNNet enriched
-5.596	-4.163	-9.759	nohbonds	EpiNNet enriched
-4.848	-3.203	-8.051	nohbonds	EpiNNet enriched
-3.263	-3.285	-6.548	nohbonds	EpiNNet enriched
0.018	-8.638	-8.62	nohbonds	EpiNNet enriched
-1.972	-2.402	-4.374	nohbonds	EpiNNet enriched
-2.964	-3.881	-6.845	nohbonds	EpiNNet enriched
-0.837	-5.311	-6.148	nohbonds	EpiNNet enriched
-2.9	-3.89	-6.79	nohbonds	EpiNNet enriched
0.247	-6.189	-5.942	nohbonds	EpiNNet enriched
-3.008	-1.13	-4.138	nohbonds	EpiNNet enriched
0.947	-4.269	-3.322	nohbonds	EpiNNet enriched
-1.034	-3.489	-4.523	nohbonds	EpiNNet enriched
-0.328	-1.661	-1.989	nohbonds	EpiNNet enriched
-5.727	-3.485	-9.212	nohbonds	EpiNNet enriched
-2.458	-3.88	-6.338	nohbonds	EpiNNet enriched
-10.12	-0.717	-10.837	nohbonds	EpiNNet enriched
-5.098	-7.558	-12.656	nohbonds	EpiNNet enriched
-4.695	-9.436	-14.131	nohbonds	EpiNNet enriched
-2.136	-5.903	-8.039	nohbonds	EpiNNet enriched
-7.728	-4.668	-12.396	nohbonds	EpiNNet enriched
-2.94	-4.609	-7.549	nohbonds	EpiNNet enriched
-3.497	-7.638	-11.135	nohbonds	EpiNNet enriched
-4.805	-6.958	-11.763	nohbonds	EpiNNet enriched
0.305	-1.764	-1.459	nohbonds	EpiNNet enriched
-6.205	-5.452	-11.657	nohbonds	EpiNNet enriched
-2.604	-2.065	-4.669	nohbonds	EpiNNet enriched
-0.835	-3.965	-4.8	nohbonds	EpiNNet enriched
-3.564	-1.24	-4.804	nohbonds	EpiNNet enriched
-8.376	-4.799	-13.175	nohbonds	EpiNNet enriched
-0.023	-4.219	-4.242	nohbonds	EpiNNet enriched
-4.421	-0.026	-4.447	nohbonds	EpiNNet enriched
-0.032	-3.774	-3.806	nohbonds	EpiNNet enriched
-3.315	-3.627	-6.942	nohbonds	EpiNNet enriched
-5.42	-3.793	-9.213	nohbonds	EpiNNet enriched
-3.955	-2.312	-6.267	nohbonds	EpiNNet enriched
-8.335	-1.254	-9.589	nohbonds	EpiNNet enriched
-8.951	-1.494	-10.445	nohbonds	EpiNNet enriched
-6.189	-1.954	-8.143	nohbonds	EpiNNet enriched
-9.186	-2.915	-12.101	nohbonds	EpiNNet enriched
-3.18	-7.797	-10.977	nohbonds	EpiNNet enriched
-7.822	-0.505	-8.327	nohbonds	EpiNNet enriched
-7.877	-1.467	-9.344	nohbonds	EpiNNet enriched
-6.82	-2.438	-9.258	nohbonds	EpiNNet enriched
-5.968	-1.18	-7.148	nohbonds	EpiNNet enriched
-9.281	-3.564	-12.845	nohbonds	EpiNNet enriched
-6.354	1.463	-4.891	nohbonds	EpiNNet enriched
-5.955	-5.08	-11.035	nohbonds	EpiNNet enriched
-6.552	-3.026	-9.578	nohbonds	EpiNNet enriched
-10.564	-2.357	-12.921	nohbonds	EpiNNet enriched
-4.9	1.594	-3.306	nohbonds	EpiNNet enriched
-11.25	1.063	-10.187	nohbonds	EpiNNet enriched
-4.269	-3.041	-7.31	nohbonds	EpiNNet enriched
-0.477	-4.496	-4.973	nohbonds	EpiNNet enriched
-5.077	-1.437	-6.514	nohbonds	EpiNNet enriched
-4.377	-0.32	-4.697	nohbonds	EpiNNet enriched
-2.397	-0.973	-3.37	nohbonds	EpiNNet enriched
-7.361	-1.848	-9.209	nohbonds	EpiNNet enriched
-3.824	-2.385	-6.209	nohbonds	EpiNNet enriched
-1.682	0	-1.682	nohbonds	EpiNNet enriched
-2.999	1.728	-1.271	nohbonds	EpiNNet enriched
-2.388	-0.63	-3.018	nohbonds	EpiNNet enriched
-3.134	0	-3.134	nohbonds	EpiNNet enriched
-4.451	0.164	-4.287	nohbonds	EpiNNet enriched
-3.84	-1.539	-5.379	nohbonds	EpiNNet enriched
-0.7	0	-0.7	nohbonds	EpiNNet enriched
-2.017	0.955	-1.062	nohbonds	EpiNNet enriched
-1.406	1.187	-0.219	nohbonds	EpiNNet enriched
-5.664	0.408	-5.256	nohbonds	EpiNNet enriched
-6.981	-0.781	-7.762	nohbonds	EpiNNet enriched
-2.127	0	-2.127	nohbonds	EpiNNet enriched
-3.444	-0.059	-3.503	nohbonds	EpiNNet enriched
-1.317	0	-1.317	nohbonds	EpiNNet enriched
-2.023	0.77	-1.253	nohbonds	EpiNNet enriched
-0.706	-0.446	-1.152	nohbonds	EpiNNet enriched
-0.042	-2.075	-2.117	nohbonds	EpiNNet enriched
-7.524	-5.331	-12.855	nohbonds	EpiNNet enriched
-10.054	-2.159	-12.213	nohbonds	EpiNNet enriched
-2.835	-4.303	-7.138	nohbonds	EpiNNet enriched
1.207	-10.389	-9.182	nohbonds	EpiNNet enriched
1.35	0.099	1.449	nohbonds	EpiNNet enriched
-0.977	-7.51	-8.487	nohbonds	EpiNNet enriched
-4.965	1.716	-3.249	nohbonds	EpiNNet enriched
-0.722	-3.625	-4.347	nohbonds	EpiNNet enriched
-1.552	-4.778	-6.33	nohbonds	EpiNNet enriched
-1.893	-2.513	-4.406	nohbonds	EpiNNet enriched
-5.807	-9.93	-15.737	nohbonds	EpiNNet enriched
-3.789	-0.766	-4.555	nohbonds	EpiNNet enriched
-5.254	-5.439	-10.693	nohbonds	EpiNNet enriched
-2.12	-5.891	-8.011	nohbonds	EpiNNet enriched
1.064	-6.291	-5.227	nohbonds	EpiNNet enriched
-1.972	-4.703	-6.675	nohbonds	EpiNNet enriched
-2.228	-6.853	-9.081	nohbonds	EpiNNet enriched
0.452	-2.868	-2.416	nohbonds	EpiNNet enriched
-2.532	-9.286	-11.818	nohbonds	EpiNNet enriched
-1.361	-8.553	-9.914	nohbonds	EpiNNet enriched
1.773	-8.607	-6.834	nohbonds	EpiNNet enriched
3.46	-8.637	-5.177	nohbonds	EpiNNet enriched
2.115	-7.468	-5.353	nohbonds	EpiNNet enriched
-1.594	-10.908	-12.502	nohbonds	EpiNNet enriched
-1.715	-3.653	-5.368	nohbonds	EpiNNet enriched
-3.486	-6.796	-10.282	nohbonds	EpiNNet enriched
-2.169	-4.667	-6.836	nohbonds	EpiNNet enriched
-0.441	-3.649	-4.09	nohbonds	EpiNNet enriched
0.965	-6.112	-5.147	nohbonds	EpiNNet enriched
-7.199	-7.7	-14.899	nohbonds	EpiNNet enriched
1.678	-9.306	-7.628	nohbonds	EpiNNet enriched
-7.961	-5.738	-13.699	nohbonds	EpiNNet enriched
-5.254	-8.34	-13.594	nohbonds	EpiNNet enriched
-3.019	-4.103	-7.122	nohbonds	EpiNNet enriched
2.09	-7.577	-5.487	nohbonds	EpiNNet enriched
-0.98	-11.209	-12.189	nohbonds	EpiNNet enriched
0.739	-4.574	-3.835	nohbonds	EpiNNet enriched
-7.474	-3.719	-11.193	nohbonds	EpiNNet enriched
0.879	-8.29	-7.411	nohbonds	EpiNNet enriched
0.262	-7.631	-7.369	nohbonds	EpiNNet enriched
-2.264	-8.663	-10.927	nohbonds	EpiNNet enriched
0.17	-5.802	-5.632	nohbonds	EpiNNet enriched
-7.171	-3.388	-10.559	nohbonds	EpiNNet enriched
-2.216	-4.076	-6.292	nohbonds	EpiNNet enriched
-2.329	-5.616	-7.945	nohbonds	EpiNNet enriched
0.321	-6.094	-5.773	nohbonds	EpiNNet enriched
-0.954	-3.888	-4.842	nohbonds	EpiNNet enriched
1.156	-4.015	-2.859	nohbonds	EpiNNet enriched
2.902	-9.099	-6.197	nohbonds	EpiNNet enriched
0.066	-6.589	-6.523	nohbonds	EpiNNet enriched
-1.762	-6.075	-7.837	nohbonds	EpiNNet enriched
-7.432	-0.546	-7.978	nohbonds	EpiNNet enriched
-0.241	-3.039	-3.28	nohbonds	EpiNNet enriched
1.618	-3.561	-1.943	nohbonds	EpiNNet enriched
1.682	-5.66	-3.978	nohbonds	EpiNNet enriched
2.664	-9.43	-6.766	nohbonds	EpiNNet enriched
2.047	-6.394	-4.347	nohbonds	EpiNNet enriched
2.658	-3.312	-0.654	nohbonds	EpiNNet enriched
3.364	-4.521	-1.157	nohbonds	EpiNNet enriched
0.006	-6.738	-6.732	nohbonds	EpiNNet enriched
-1.978	-1.737	-3.715	nohbonds	EpiNNet enriched
-2.595	-0.322	-2.917	nohbonds	EpiNNet enriched
-1.278	-4.885	-6.163	nohbonds	EpiNNet enriched
-2.843	-3.84	-6.683	nohbonds	EpiNNet enriched
-0.409	-5.889	-6.298	nohbonds	EpiNNet enriched
-5.373	-3.752	-9.125	nohbonds	EpiNNet enriched
0.291	-3.74	-3.449	nohbonds	EpiNNet enriched
-0.016	-0.954	-0.97	nohbonds	EpiNNet enriched
2.761	-4.602	-1.841	nohbonds	EpiNNet enriched
1.917	-3.055	-1.138	nohbonds	EpiNNet enriched
-0.613	-0.923	-1.536	nohbonds	EpiNNet enriched
3.776	-5.357	-1.581	nohbonds	EpiNNet enriched
-1.824	-9.26	-11.084	nohbonds	EpiNNet enriched
3.706	-5.738	-2.032	nohbonds	EpiNNet enriched
-0.003	-7.831	-7.834	nohbonds	EpiNNet enriched
-2.533	-9.365	-11.898	nohbonds	EpiNNet enriched
3.131	-7.373	-4.242	nohbonds	EpiNNet enriched
1.151	-2.808	-1.657	nohbonds	EpiNNet enriched
-4.575	-5.48	-10.055	nohbonds	EpiNNet enriched
-3.964	-3.318	-7.282	nohbonds	EpiNNet enriched
-7.105	-5.461	-12.566	nohbonds	EpiNNet enriched
-5.788	0.963	-4.825	nohbonds	EpiNNet enriched
-2.251	-5.189	-7.44	nohbonds	EpiNNet enriched
-1.441	-1.289	-2.73	nohbonds	EpiNNet enriched
-0.124	-2.876	-3	nohbonds	EpiNNet enriched
3.265	-6.506	-3.241	nohbonds	EpiNNet enriched
3.831	-3.937	-0.106	nohbonds	EpiNNet enriched
0.874	-5.135	-4.261	nohbonds	EpiNNet enriched
-1.895	-5.748	-7.643	nohbonds	EpiNNet enriched
-0.578	-4.216	-4.794	nohbonds	EpiNNet enriched
1.856	-3.987	-2.131	nohbonds	EpiNNet enriched
-3.814	-2.982	-6.796	nohbonds	EpiNNet enriched
-3.108	-2.025	-5.133	nohbonds	EpiNNet enriched
-0.888	-3.741	-4.629	nohbonds	EpiNNet enriched
0.429	-4.398	-3.969	nohbonds	EpiNNet enriched
2.556	0	2.556	nohbonds	EpiNNet enriched
1.239	-3.897	-2.658	nohbonds	EpiNNet enriched
-2.412	-9.752	-12.164	nohbonds	EpiNNet enriched
-1.878	-6.991	-8.869	nohbonds	EpiNNet enriched
-4.859	-0.064	-4.923	nohbonds	EpiNNet enriched
-0.279	-11.446	-11.725	nohbonds	EpiNNet enriched
2.06	-5.53	-3.47	nohbonds	EpiNNet enriched
4.083	-7.196	-3.113	nohbonds	EpiNNet enriched
1.976	-7.681	-5.705	nohbonds	EpiNNet enriched
2.906	-8.586	-5.68	nohbonds	EpiNNet enriched
5.816	-13.788	-7.972	nohbonds	EpiNNet enriched
2.208	-6.931	-4.723	nohbonds	EpiNNet enriched
4.596	-6.359	-1.763	nohbonds	EpiNNet enriched
-0.019	-7.76	-7.779	nohbonds	EpiNNet enriched
1.632	-16.816	-15.184	nohbonds	EpiNNet enriched
0.619	-7.773	-7.154	nohbonds	EpiNNet enriched
1.409	-5.602	-4.193	nohbonds	EpiNNet enriched
3.232	-2.551	0.681	nohbonds	EpiNNet enriched
2.04	-9.507	-7.467	nohbonds	EpiNNet enriched
2.353	-3.521	-1.168	nohbonds	EpiNNet enriched
3.1	-12.307	-9.207	nohbonds	EpiNNet enriched
-1.588	-4.261	-5.849	nohbonds	EpiNNet enriched
4.782	-5.599	-0.817	nohbonds	EpiNNet enriched
6.896	-7.491	-0.595	nohbonds	EpiNNet enriched
1.798	-6.513	-4.715	nohbonds	EpiNNet enriched
6.187	-3.155	3.032	nohbonds	EpiNNet enriched
-2.455	-10.135	-12.59	nohbonds	EpiNNet enriched
-1.507	-4.011	-5.518	nohbonds	EpiNNet enriched
-0.439	-5.169	-5.608	nohbonds	EpiNNet enriched
0.563	-13.782	-13.219	nohbonds	EpiNNet enriched
-2.804	-11.247	-14.051	nohbonds	EpiNNet enriched
1.807	-16.993	-15.186	nohbonds	EpiNNet enriched
-0.121	-11.446	-11.567	nohbonds	EpiNNet enriched
3.026	-17.252	-14.226	nohbonds	EpiNNet enriched
-0.822	-8.726	-9.548	nohbonds	EpiNNet enriched
-0.768	-5.695	-6.463	nohbonds	EpiNNet enriched
-6.801	-5.996	-12.797	nohbonds	EpiNNet enriched
-2.076	-7.43	-9.506	nohbonds	EpiNNet enriched
-1.231	-5.37	-6.601	nohbonds	EpiNNet enriched
4.587	-8.579	-3.992	nohbonds	EpiNNet enriched
0.789	-16.504	-15.715	nohbonds	EpiNNet enriched
0.276	-6.676	-6.4	nohbonds	EpiNNet enriched
1.442	-17.652	-16.21	nohbonds	EpiNNet enriched
-5.767	-4.643	-10.41	nohbonds	EpiNNet enriched
-1.654	-12.709	-14.363	nohbonds	EpiNNet enriched
-2.724	-11.841	-14.565	nohbonds	EpiNNet enriched
4.144	-14.229	-10.085	nohbonds	EpiNNet enriched
3.111	-10.138	-7.027	nohbonds	EpiNNet enriched
1.758	-13.755	-11.997	nohbonds	EpiNNet enriched
1.323	-11.516	-10.193	nohbonds	EpiNNet enriched
5.112	-12.27	-7.158	nohbonds	EpiNNet enriched
-1.504	-12.882	-14.386	nohbonds	EpiNNet enriched
0.23	-14.137	-13.907	nohbonds	EpiNNet enriched
-3.543	-10.16	-13.703	nohbonds	EpiNNet enriched
5.327	-11.507	-6.18	nohbonds	EpiNNet enriched
5.738	-8.447	-2.709	nohbonds	EpiNNet enriched
-3.134	-16.046	-19.18	nohbonds	EpiNNet enriched
-1.03	-13.965	-14.995	nohbonds	EpiNNet enriched
6.928	-16.633	-9.705	nohbonds	EpiNNet enriched
-1.295	-5.795	-7.09	nohbonds	EpiNNet enriched
2.969	-14.017	-11.048	nohbonds	EpiNNet enriched
3.818	-10.872	-7.054	nohbonds	EpiNNet enriched
3.243	-11.319	-8.076	nohbonds	EpiNNet enriched
7.035	-9.077	-2.042	nohbonds	EpiNNet enriched
2.728	-10.007	-7.279	nohbonds	EpiNNet enriched
-4.756	-5.595	-10.351	nohbonds	EpiNNet enriched
1.037	-12.672	-11.635	nohbonds	EpiNNet enriched
3.875	-7.303	-3.428	nohbonds	EpiNNet enriched
-1.058	-14.13	-15.188	nohbonds	EpiNNet enriched
3.749	-9.356	-5.607	nohbonds	EpiNNet enriched
6.345	-16.39	-10.045	nohbonds	EpiNNet enriched
1.391	-9.882	-8.491	nohbonds	EpiNNet enriched
-3.339	-8.265	-11.604	nohbonds	EpiNNet enriched
-2.411	-7.507	-9.918	nohbonds	EpiNNet enriched
-11.009	-3.91	-14.919	nohbonds	EpiNNet enriched
-7.315	-9.081	-16.396	nohbonds	EpiNNet enriched
-0.339	-3.164	-3.503	nohbonds	EpiNNet enriched
3.794	-11.777	-7.983	nohbonds	EpiNNet enriched
-1.381	-7.418	-8.799	nohbonds	EpiNNet enriched
-0.107	-2.954	-3.061	nohbonds	EpiNNet enriched
-0.569	-8.389	-8.958	nohbonds	EpiNNet enriched
2.803	-6.818	-4.015	nohbonds	EpiNNet enriched
0.223	-10.461	-10.238	nohbonds	EpiNNet enriched
5.229	-6.697	-1.468	nohbonds	EpiNNet enriched
5.223	-6.066	-0.843	nohbonds	EpiNNet enriched
-3.169	-8.348	-11.517	nohbonds	EpiNNet enriched
-0.095	-10.801	-10.896	nohbonds	EpiNNet enriched
-4.668	-6.186	-10.854	nohbonds	EpiNNet enriched
5.35	-17.582	-12.232	nohbonds	EpiNNet enriched
2.439	-9.059	-6.62	nohbonds	EpiNNet enriched
2.715	-5.665	-2.95	nohbonds	EpiNNet enriched
4.414	-13.667	-9.253	nohbonds	EpiNNet enriched
0.453	-7.664	-7.211	nohbonds	EpiNNet enriched
2.345	-9.915	-7.57	nohbonds	EpiNNet enriched
6.225	-6.975	-0.75	nohbonds	EpiNNet enriched
-1.509	-12.477	-13.986	nohbonds	EpiNNet enriched
3.409	-4.147	-0.738	nohbonds	EpiNNet enriched
1.714	-13.521	-11.807	nohbonds	EpiNNet enriched
-2.695	-5.755	-8.45	nohbonds	EpiNNet enriched
-2.463	-9.156	-11.619	nohbonds	EpiNNet enriched
-1.104	-4.935	-6.039	nohbonds	EpiNNet enriched
1.498	-12.585	-11.087	nohbonds	EpiNNet enriched
2.308	-11.138	-8.83	nohbonds	EpiNNet enriched
-1.873	-10.869	-12.742	nohbonds	EpiNNet enriched
0.245	-8.351	-8.106	nohbonds	EpiNNet enriched
0.137	-3.586	-3.449	nohbonds	EpiNNet enriched
1.289	-5.638	-4.349	nohbonds	EpiNNet enriched
-0.443	-8.589	-9.032	nohbonds	EpiNNet enriched
1.276	-11.894	-10.618	nohbonds	EpiNNet enriched
-5.097	-8.294	-13.391	nohbonds	EpiNNet enriched
2.531	-8.035	-5.504	nohbonds	EpiNNet enriched
0.14	-6.159	-6.019	nohbonds	EpiNNet enriched
0.387	-4.35	-3.963	nohbonds	EpiNNet enriched
4.361	-6.717	-2.356	nohbonds	EpiNNet enriched
1.525	-5.045	-3.52	nohbonds	EpiNNet enriched
-1.215	-5.944	-7.159	nohbonds	EpiNNet enriched
-1.25	-8.84	-10.09	nohbonds	EpiNNet enriched
-1.443	-8.436	-9.879	nohbonds	EpiNNet enriched
-2.413	-9.431	-11.844	nohbonds	EpiNNet enriched
4.413	-14.733	-10.32	nohbonds	EpiNNet enriched
2.28	-10.544	-8.264	nohbonds	EpiNNet enriched
-4.039	-5.198	-9.237	nohbonds	EpiNNet enriched
5.014	-5.116	-0.102	nohbonds	EpiNNet enriched
2.875	-9.006	-6.131	nohbonds	EpiNNet enriched
4.262	-12.589	-8.327	nohbonds	EpiNNet enriched
-0.021	-8.348	-8.369	nohbonds	EpiNNet enriched
2.278	-11.894	-9.616	nohbonds	EpiNNet enriched
3.393	-12.426	-9.033	nohbonds	EpiNNet enriched
-1.163	-10.947	-12.11	nohbonds	EpiNNet enriched
-0.436	-7.487	-7.923	nohbonds	EpiNNet enriched
4.501	-5.557	-1.056	nohbonds	EpiNNet enriched
5.243	-3.983	1.26	nohbonds	EpiNNet enriched
-3.706	-8.12	-11.826	nohbonds	EpiNNet enriched
-4.082	-8.467	-12.549	nohbonds	EpiNNet enriched
-0.394	-6.87	-7.264	nohbonds	EpiNNet enriched
-2.376	-8.071	-10.447	nohbonds	EpiNNet enriched
-1.291	-2.697	-3.988	nohbonds	EpiNNet enriched
-0.846	-6.683	-7.529	nohbonds	EpiNNet enriched
1.469	-5.371	-3.902	nohbonds	EpiNNet enriched
3.151	-0.316	2.835	nohbonds	EpiNNet enriched
-0.269	-10.584	-10.853	nohbonds	EpiNNet enriched
-3.256	-9.637	-12.893	nohbonds	EpiNNet enriched
-3.351	-10.472	-13.823	nohbonds	EpiNNet enriched
1.46	-10.964	-9.504	nohbonds	EpiNNet enriched
-2.682	-1.261	-3.943	nohbonds	EpiNNet enriched
-6.266	-8.209	-14.475	nohbonds	EpiNNet enriched
-1.028	-4.752	-5.78	nohbonds	EpiNNet enriched
-1.254	-14.842	-16.096	nohbonds	EpiNNet enriched
3.602	-7.63	-4.028	nohbonds	EpiNNet enriched
1.211	-6.632	-5.421	nohbonds	EpiNNet enriched
-0.288	-14.097	-14.385	nohbonds	EpiNNet enriched
-3.739	-2.419	-6.158	nohbonds	EpiNNet enriched
-6.689	-12.219	-18.908	nohbonds	EpiNNet enriched
-0.07	-13.188	-13.258	nohbonds	EpiNNet enriched
-4.862	-10.817	-15.679	nohbonds	EpiNNet enriched
-9.108	-8.534	-17.642	nohbonds	EpiNNet enriched
-4.013	-7.417	-11.43	nohbonds	EpiNNet enriched
-3.725	-7.918	-11.643	nohbonds	EpiNNet enriched
-0.503	-3.822	-4.325	nohbonds	EpiNNet enriched
-4.419	-9.562	-13.981	nohbonds	EpiNNet enriched
-0.186	-9.442	-9.628	nohbonds	EpiNNet enriched
-6.564	-2.08	-8.644	nohbonds	EpiNNet enriched
2.676	-10.483	-7.807	nohbonds	EpiNNet enriched
-0.081	-17.656	-17.737	nohbonds	EpiNNet enriched
-9.913	-4.893	-14.806	nohbonds	EpiNNet enriched
-2.296	-14.256	-16.552	nohbonds	EpiNNet enriched
-8.858	-6.674	-15.532	nohbonds	EpiNNet enriched
-9.029	-2.496	-11.525	nohbonds	EpiNNet enriched
-4.216	-2.145	-6.361	nohbonds	EpiNNet enriched
1.125	-8.159	-7.034	nohbonds	EpiNNet enriched
1.43	-13.431	-12.001	nohbonds	EpiNNet enriched
-1.602	-6.509	-8.111	nohbonds	EpiNNet enriched
0.213	-2.583	-2.37	nohbonds	EpiNNet enriched
2.542	-18.879	-16.337	nohbonds	EpiNNet enriched
4.411	-7.005	-2.594	nohbonds	EpiNNet enriched
-2.07	-9.353	-11.423	nohbonds	EpiNNet enriched
-2.456	-13.648	-16.104	nohbonds	EpiNNet enriched
-2.073	-1.641	-3.714	nohbonds	EpiNNet enriched
-4.827	-12.467	-17.294	nohbonds	EpiNNet enriched
5.644	-17.189	-11.545	nohbonds	EpiNNet enriched
2.593	-15.232	-12.639	nohbonds	EpiNNet enriched
-0.933	-6.884	-7.817	nohbonds	EpiNNet enriched
5.009	-8.496	-3.487	nohbonds	EpiNNet enriched
4.17	-6.477	-2.307	nohbonds	EpiNNet enriched
3.461	-5.237	-1.776	nohbonds	EpiNNet enriched
-1.121	-10.982	-12.103	nohbonds	EpiNNet enriched
3.733	-12.479	-8.746	nohbonds	EpiNNet enriched
5.052	-4.266	0.786	nohbonds	EpiNNet enriched
2.532	-11.041	-8.509	nohbonds	EpiNNet enriched
-0.061	-6.37	-6.431	nohbonds	EpiNNet enriched
-1.257	-8.581	-9.838	nohbonds	EpiNNet enriched
-1.851	-8.09	-9.941	nohbonds	EpiNNet enriched
-2.966	-6.578	-9.544	nohbonds	EpiNNet enriched
4.871	-4.391	0.48	nohbonds	EpiNNet enriched
-1.733	-15.198	-16.931	nohbonds	EpiNNet enriched
1.068	-13.606	-12.538	nohbonds	EpiNNet enriched
2.616	-6.999	-4.383	nohbonds	EpiNNet enriched
1.399	-8.751	-7.352	nohbonds	EpiNNet enriched
1.775	-5.136	-3.361	nohbonds	EpiNNet enriched
2.782	-4.968	-2.186	nohbonds	EpiNNet enriched
-3.753	-3.109	-6.862	nohbonds	EpiNNet enriched
-4.088	-11.251	-15.339	nohbonds	EpiNNet enriched
-1.322	-5.011	-6.333	nohbonds	EpiNNet enriched
-0.056	-4.997	-5.053	nohbonds	EpiNNet enriched
-0.708	-14.496	-15.204	nohbonds	EpiNNet enriched
-1.063	-4.288	-5.351	nohbonds	EpiNNet enriched
-0.566	-8.331	-8.897	nohbonds	EpiNNet enriched
1.325	-13.969	-12.644	nohbonds	EpiNNet enriched
-0.084	-16.101	-16.185	nohbonds	EpiNNet enriched
-1.511	-12.464	-13.975	nohbonds	EpiNNet enriched
-1.756	-10.284	-12.04	nohbonds	EpiNNet enriched
-4.297	-5.539	-9.836	nohbonds	EpiNNet enriched
6.914	-9.54	-2.626	nohbonds	EpiNNet enriched
5.56	-8.791	-3.231	nohbonds	EpiNNet enriched
1.118	-9.711	-8.593	nohbonds	EpiNNet enriched
4.819	-13.542	-8.723	nohbonds	EpiNNet enriched
3.367	-13.509	-10.142	nohbonds	EpiNNet enriched
3.15	-14.668	-11.518	nohbonds	EpiNNet enriched
0.413	-8.085	-7.672	nohbonds	EpiNNet enriched
4.836	-12.956	-8.12	nohbonds	EpiNNet enriched
-4.728	-5.835	-10.563	nohbonds	EpiNNet enriched
3.616	-3.828	-0.212	nohbonds	EpiNNet enriched
-2.424	-9.112	-11.536	nohbonds	EpiNNet enriched
0.855	-8.134	-7.279	nohbonds	EpiNNet enriched
-0.931	-6.866	-7.797	nohbonds	EpiNNet enriched
-3.384	-9.768	-13.152	nohbonds	EpiNNet enriched
-2.533	-3.853	-6.386	nohbonds	EpiNNet enriched
-3.777	-11.374	-15.151	nohbonds	EpiNNet enriched
-0.409	-4.595	-5.004	nohbonds	EpiNNet enriched
-3.072	-14.688	-17.76	nohbonds	EpiNNet enriched
-4.797	-10.724	-15.521	nohbonds	EpiNNet enriched
-9.608	-4.394	-14.002	nohbonds	EpiNNet enriched
-1.964	-9.063	-11.027	nohbonds	EpiNNet enriched
0.334	-7.761	-7.427	nohbonds	EpiNNet enriched
0.566	-6.739	-6.173	nohbonds	EpiNNet enriched
-2.239	-7.379	-9.618	nohbonds	EpiNNet enriched
-5.942	-9.289	-15.231	nohbonds	EpiNNet enriched
0.333	-8.113	-7.78	nohbonds	EpiNNet enriched
-1.395	-3.43	-4.825	nohbonds	EpiNNet enriched
1.739	-2.866	-1.127	nohbonds	EpiNNet enriched
-2.535	-4.546	-7.081	nohbonds	EpiNNet enriched
-2.259	-3.221	-5.48	nohbonds	EpiNNet enriched
-0.853	-4.494	-5.347	nohbonds	EpiNNet enriched
-3.475	-2.222	-5.697	nohbonds	EpiNNet enriched
-3.926	-10.246	-14.172	nohbonds	EpiNNet enriched
-0.507	-9.907	-10.414	nohbonds	EpiNNet enriched
-5.103	-5.95	-11.053	nohbonds	EpiNNet enriched
-1.263	-6.692	-7.955	nohbonds	EpiNNet enriched
1.123	-10.881	-9.758	nohbonds	EpiNNet enriched
-1.825	-8.011	-9.836	nohbonds	EpiNNet enriched
0.603	-3.562	-2.959	nohbonds	EpiNNet enriched
-14.668	-3.793	-18.461	nohbonds	EpiNNet enriched
-5.803	-7.588	-13.391	nohbonds	EpiNNet enriched
-3.346	-8.75	-12.096	nohbonds	EpiNNet enriched
0.177	-7.237	-7.06	nohbonds	EpiNNet enriched
-3.917	-0.299	-4.216	nohbonds	EpiNNet enriched
-1.225	-1.749	-2.974	nohbonds	EpiNNet enriched
1.347	-4.4	-3.053	nohbonds	EpiNNet enriched
-3.943	-3.455	-7.398	nohbonds	EpiNNet enriched
-5.185	-9.758	-14.943	nohbonds	EpiNNet enriched
-5.207	-8.16	-13.367	nohbonds	EpiNNet enriched
-4.089	-6.886	-10.975	nohbonds	EpiNNet enriched
-4.534	-6.923	-11.457	nohbonds	EpiNNet enriched
-5.391	-6.002	-11.393	nohbonds	EpiNNet enriched
0.273	-5.782	-5.509	nohbonds	EpiNNet enriched
-14.55	-2.397	-16.947	nohbonds	EpiNNet enriched
-11.965	-5.25	-17.215	nohbonds	EpiNNet enriched
-7.594	-6.779	-14.373	nohbonds	EpiNNet enriched
-3.906	0.493	-3.413	nohbonds	EpiNNet enriched
-5.205	-1.857	-7.062	nohbonds	EpiNNet enriched
-0.742	-9.793	-10.535	nohbonds	EpiNNet enriched
-4.866	-5.25	-10.116	nohbonds	EpiNNet enriched
-0.846	-1.869	-2.715	nohbonds	EpiNNet enriched
0.339	-8.579	-8.24	nohbonds	EpiNNet enriched
0.667	3.219	3.886	nohbonds	EpiNNet enriched
-4.715	-3.538	-8.253	nohbonds	EpiNNet enriched
-5.572	-3.096	-8.668	nohbonds	EpiNNet enriched
-2.729	-7.779	-10.508	nohbonds	EpiNNet enriched
-0.157	-5.222	-5.379	nohbonds	EpiNNet enriched
-2.429	-2.863	-5.292	nohbonds	EpiNNet enriched
-11.72	-7.444	-19.164	nohbonds	EpiNNet enriched
-10.6	-3.094	-13.694	nohbonds	EpiNNet enriched
-13.65	-6.599	-20.249	nohbonds	EpiNNet enriched
-10.602	-0.607	-11.209	nohbonds	EpiNNet enriched
-7.868	1.848	-6.02	nohbonds	EpiNNet enriched
-5.072	-10.49	-15.562	nohbonds	EpiNNet enriched
-5.354	-9.241	-14.595	nohbonds	EpiNNet enriched
-10.242	-9.377	-19.619	nohbonds	EpiNNet enriched
-5.919	-5.416	-11.335	nohbonds	EpiNNet enriched
-4.062	-7.216	-11.278	nohbonds	EpiNNet enriched
-2.354	-12.745	-15.099	nohbonds	EpiNNet enriched
-7.765	-5.606	-13.371	nohbonds	EpiNNet enriched
0.374	-6.875	-6.501	nohbonds	EpiNNet enriched
-1.111	-6.256	-7.367	nohbonds	EpiNNet enriched
-2.624	-5.301	-7.925	nohbonds	EpiNNet enriched
-2.494	-9.214	-11.708	nohbonds	EpiNNet enriched
-2.07	-7.596	-9.666	nohbonds	EpiNNet enriched
0.104	-12.408	-12.304	nohbonds	EpiNNet enriched
-2.038	-13.561	-15.599	nohbonds	EpiNNet enriched
-7.116	-1.897	-9.013	nohbonds	EpiNNet enriched
-2.849	-6.456	-9.305	nohbonds	EpiNNet enriched
-3.519	-4.963	-8.482	nohbonds	EpiNNet enriched
-2.457	-7.367	-9.824	nohbonds	EpiNNet enriched
-1.751	-4.73	-6.481	nohbonds	EpiNNet enriched
-2.312	0.087	-2.225	nohbonds	EpiNNet enriched
-5.981	-4.981	-10.962	nohbonds	EpiNNet enriched
-4.999	-4.636	-9.635	nohbonds	EpiNNet enriched
-5.966	-8.61	-14.576	nohbonds	EpiNNet enriched
-4.95	-7.797	-12.747	nohbonds	EpiNNet enriched
-3.559	-6.949	-10.508	nohbonds	EpiNNet enriched
-3.918	-8.871	-12.789	nohbonds	EpiNNet enriched
-6.687	-9.992	-16.679	nohbonds	EpiNNet enriched
-4.493	-2.929	-7.422	nohbonds	EpiNNet enriched
-5.945	-6.116	-12.061	nohbonds	EpiNNet enriched
-3.453	-7.725	-11.178	nohbonds	EpiNNet enriched
-7.818	-6.277	-14.095	nohbonds	EpiNNet enriched
-2.154	-8.745	-10.899	nohbonds	EpiNNet enriched
-3.563	-5.929	-9.492	nohbonds	EpiNNet enriched
-4.838	-6.633	-11.471	nohbonds	EpiNNet enriched
-3.17	-1.522	-4.692	nohbonds	EpiNNet enriched
-10.815	-1.57	-12.385	nohbonds	EpiNNet enriched
-1.87	-5.719	-7.589	nohbonds	EpiNNet enriched
-0.598	-6.037	-6.635	nohbonds	EpiNNet enriched
-3.555	-4.685	-8.24	nohbonds	EpiNNet enriched
-2.573	-4.492	-7.065	nohbonds	EpiNNet enriched
-5.178	-7.799	-12.977	nohbonds	EpiNNet enriched
-4.77	-8.76	-13.53	nohbonds	EpiNNet enriched
-5.847	-4.045	-9.892	nohbonds	EpiNNet enriched
-6.392	-3.431	-9.823	nohbonds	EpiNNet enriched
-6.97	-9.145	-16.115	nohbonds	EpiNNet enriched
-6.311	-5.987	-12.298	nohbonds	EpiNNet enriched
-6.494	-13.021	-19.515	nohbonds	EpiNNet enriched
-4.168	-8.06	-12.228	nohbonds	EpiNNet enriched
-2.435	-11.208	-13.643	nohbonds	EpiNNet enriched
-6.005	-6.536	-12.541	nohbonds	EpiNNet enriched
-5.067	-5.584	-10.651	nohbonds	EpiNNet enriched
-7.323	-8.848	-16.171	nohbonds	EpiNNet enriched
-7.89	-3.239	-11.129	nohbonds	EpiNNet enriched
-5.299	-8.756	-14.055	nohbonds	EpiNNet enriched
-11.191	-9.843	-21.034	nohbonds	EpiNNet enriched
-7.059	-6.776	-13.835	nohbonds	EpiNNet enriched
-12.572	-4.774	-17.346	nohbonds	EpiNNet enriched
-0.862	-5.815	-6.677	nohbonds	EpiNNet enriched
-11.197	-6.222	-17.419	nohbonds	EpiNNet enriched
-12.558	-1.99	-14.548	nohbonds	EpiNNet enriched
-11.689	-5.323	-17.012	nohbonds	EpiNNet enriched
-8.815	-1.695	-10.51	nohbonds	EpiNNet enriched
-6.316	-4.935	-11.251	nohbonds	EpiNNet enriched
-2.102	-4.196	-6.298	nohbonds	EpiNNet enriched
-1.695	-7.812	-9.507	nohbonds	EpiNNet enriched
-7.205	-2.934	-10.139	nohbonds	EpiNNet enriched
-5.825	-4.508	-10.333	nohbonds	EpiNNet enriched
-6.137	-2.855	-8.992	nohbonds	EpiNNet enriched
-8.352	-4.821	-13.173	nohbonds	EpiNNet enriched
-12.272	-5.017	-17.289	nohbonds	EpiNNet enriched
-9.726	-5.445	-15.171	nohbonds	EpiNNet enriched
-3.749	-9.742	-13.491	nohbonds	EpiNNet enriched
-9.962	-7.328	-17.29	nohbonds	EpiNNet enriched
-5.142	-12.776	-17.918	nohbonds	EpiNNet enriched
-4.428	-6.631	-11.059	nohbonds	EpiNNet enriched
-9.922	-10.798	-20.72	nohbonds	EpiNNet enriched
-0.614	-11.467	-12.081	nohbonds	EpiNNet enriched
-4.396	-7.336	-11.732	nohbonds	EpiNNet enriched
-8.101	-6.564	-14.665	nohbonds	EpiNNet enriched
-5.786	-8.876	-14.662	nohbonds	EpiNNet enriched
-6.924	-10.293	-17.217	nohbonds	EpiNNet enriched
-1.835	-6.477	-8.312	nohbonds	EpiNNet enriched
-9.947	-8.794	-18.741	nohbonds	EpiNNet enriched
-8.389	-6.093	-14.482	nohbonds	EpiNNet enriched
-5.471	-6.313	-11.784	nohbonds	EpiNNet enriched
1.783	-7.974	-6.191	nohbonds	EpiNNet enriched
-4.289	-6.6	-10.889	nohbonds	EpiNNet enriched
-3.832	-6.401	-10.233	nohbonds	EpiNNet enriched
2.11	-4.671	-2.561	nohbonds	EpiNNet enriched
-1.837	-10.358	-12.195	nohbonds	EpiNNet enriched
-5.089	-3.417	-8.506	nohbonds	EpiNNet enriched
-1.39	-7.191	-8.581	nohbonds	EpiNNet enriched
-5.158	-3.6	-8.758	nohbonds	EpiNNet enriched
-1.155	-9.094	-10.249	nohbonds	EpiNNet enriched
2.33	-11.759	-9.429	nohbonds	EpiNNet enriched
-1.281	-6.804	-8.085	nohbonds	EpiNNet enriched
2.424	-6.016	-3.592	nohbonds	EpiNNet enriched
1.954	-7.351	-5.397	nohbonds	EpiNNet enriched
-2.497	-5.515	-8.012	nohbonds	EpiNNet enriched
0.369	-6.94	-6.571	nohbonds	EpiNNet enriched
-1.289	-8.498	-9.787	nohbonds	EpiNNet enriched
1.136	-6.505	-5.369	nohbonds	EpiNNet enriched
-3.011	-6.84	-9.851	nohbonds	EpiNNet enriched
2.294	-5.56	-3.266	nohbonds	EpiNNet enriched
3.27	-4.71	-1.44	nohbonds	EpiNNet enriched
4.676	-0.822	3.854	nohbonds	EpiNNet enriched
2.701	-5.7	-2.999	nohbonds	EpiNNet enriched
2.084	-2.094	-0.01	nohbonds	EpiNNet enriched
3.401	-5.113	-1.712	nohbonds	EpiNNet enriched
-3.913	-4.619	-8.532	nohbonds	EpiNNet enriched
-4.997	-0.913	-5.91	nohbonds	EpiNNet enriched
-2.361	-7.888	-10.249	nohbonds	EpiNNet enriched
-2.193	-2.726	-4.919	nohbonds	EpiNNet enriched
-2.192	-9.068	-11.26	nohbonds	EpiNNet enriched
-5.097	-6.267	-11.364	nohbonds	EpiNNet enriched
-2.351	-10.302	-12.653	nohbonds	EpiNNet enriched
-3.242	-11.785	-15.027	nohbonds	EpiNNet enriched
-6.887	-9.136	-16.023	nohbonds	EpiNNet enriched
-3.521	-4.247	-7.768	nohbonds	EpiNNet enriched
-7.434	-8.141	-15.575	nohbonds	EpiNNet enriched
-1.918	-8.373	-10.291	nohbonds	EpiNNet enriched
-2.597	-3.772	-6.369	nohbonds	EpiNNet enriched
1.743	-5.825	-4.082	nohbonds	EpiNNet enriched
1.312	-6.449	-5.137	nohbonds	EpiNNet enriched
-7.872	-7.615	-15.487	nohbonds	EpiNNet enriched
-8.888	-4.096	-12.984	nohbonds	EpiNNet enriched
-6.331	-5.691	-12.022	nohbonds	EpiNNet enriched
-4.571	-4.315	-8.886	nohbonds	EpiNNet enriched
-2.895	-10.492	-13.387	nohbonds	EpiNNet enriched
-3.275	-10.862	-14.137	nohbonds	EpiNNet enriched
-5.618	-9.742	-15.36	nohbonds	EpiNNet enriched
-2.298	-7.177	-9.475	nohbonds	EpiNNet enriched
0.784	-2.804	-2.02	nohbonds	EpiNNet enriched
-1.743	-5.204	-6.947	nohbonds	EpiNNet enriched
-6.472	-10.23	-16.702	nohbonds	EpiNNet enriched
-6.151	-9.367	-15.518	nohbonds	EpiNNet enriched
0.261	-7.011	-6.75	nohbonds	EpiNNet enriched
0.356	-10.139	-9.783	nohbonds	EpiNNet enriched
-3.06	-5.535	-8.595	nohbonds	EpiNNet enriched
-5.88	-7.327	-13.207	nohbonds	EpiNNet enriched
-2.197	-6.337	-8.534	nohbonds	EpiNNet enriched
-0.523	-6.919	-7.442	nohbonds	EpiNNet enriched
-3.48	-8.741	-12.221	nohbonds	EpiNNet enriched
2.624	-8.235	-5.611	nohbonds	EpiNNet enriched
-2.386	-3.577	-5.963	nohbonds	EpiNNet enriched
-3.701	-11.91	-15.611	nohbonds	EpiNNet enriched
1.829	-10.176	-8.347	nohbonds	EpiNNet enriched
-1.448	-6.906	-8.354	nohbonds	EpiNNet enriched
0.679	-5.161	-4.482	nohbonds	EpiNNet enriched
-0.998	-9.067	-10.065	nohbonds	EpiNNet enriched
0.679	-2.915	-2.236	nohbonds	EpiNNet enriched
-7.175	1.394	-5.781	nohbonds	EpiNNet enriched
-0.606	-5.044	-5.65	nohbonds	EpiNNet enriched
0.1	-2.792	-2.692	nohbonds	EpiNNet enriched
0.451	-5.097	-4.646	nohbonds	EpiNNet enriched
3.585	-5.775	-2.19	nohbonds	EpiNNet enriched
0.683	-3.562	-2.879	nohbonds	EpiNNet enriched
1.665	-4.651	-2.986	nohbonds	EpiNNet enriched
1.659	-4.089	-2.43	nohbonds	EpiNNet enriched
-8.083	-1.666	-9.749	nohbonds	EpiNNet enriched
-7.948	-0.964	-8.912	nohbonds	EpiNNet enriched
-8.085	-6.86	-14.945	nohbonds	EpiNNet enriched
-2.523	-1.177	-3.7	nohbonds	EpiNNet enriched
-9.98	-4.969	-14.949	nohbonds	EpiNNet enriched
-2.446	-6.684	-9.13	nohbonds	EpiNNet enriched
-5.279	-9.81	-15.089	nohbonds	EpiNNet enriched
-0.517	-6.48	-6.997	nohbonds	EpiNNet enriched
-8.214	-7.47	-15.684	nohbonds	EpiNNet enriched
-2.474	-10.303	-12.777	nohbonds	EpiNNet enriched
1.977	-8.191	-6.214	nohbonds	EpiNNet enriched
-1.089	-9.066	-10.155	nohbonds	EpiNNet enriched
1.532	-15.07	-13.538	nohbonds	EpiNNet enriched
-0.151	-9.845	-9.996	nohbonds	EpiNNet enriched
2.682	-9.525	-6.843	nohbonds	EpiNNet enriched
-4.962	-3.368	-8.33	nohbonds	EpiNNet enriched
-0.02	-6.734	-6.754	nohbonds	EpiNNet enriched
-4.795	-3.004	-7.799	nohbonds	EpiNNet enriched
-3.409	-4.789	-8.198	nohbonds	EpiNNet enriched
0.581	-9.739	-9.158	nohbonds	EpiNNet enriched
-5.717	-9.853	-15.57	nohbonds	EpiNNet enriched
-4.452	-8.052	-12.504	nohbonds	EpiNNet enriched
-1.548	-8.036	-9.584	nohbonds	EpiNNet enriched
1.937	-10.678	-8.741	nohbonds	EpiNNet enriched
-1.989	-6.074	-8.063	nohbonds	EpiNNet enriched
0.138	-5.219	-5.081	nohbonds	EpiNNet enriched
-3.358	-8.422	-11.78	nohbonds	EpiNNet enriched
0.276	-5.881	-5.605	nohbonds	EpiNNet enriched
-2.021	-8.646	-10.667	nohbonds	EpiNNet enriched
-0.278	-6.97	-7.248	nohbonds	EpiNNet enriched
-0.169	-6.645	-6.814	nohbonds	EpiNNet enriched
-0.649	-4.755	-5.404	nohbonds	EpiNNet enriched
-5.878	0.275	-5.603	nohbonds	EpiNNet enriched
-4.161	-3.9	-8.061	nohbonds	EpiNNet enriched
-3.796	0.649	-3.147	nohbonds	EpiNNet enriched
-4.88	-7.562	-12.442	nohbonds	EpiNNet enriched
-1.602	-7.081	-8.683	nohbonds	EpiNNet enriched
-0.281	-9.728	-10.009	nohbonds	EpiNNet enriched
1.868	-4.525	-2.657	nohbonds	EpiNNet enriched
-3.336	-7.197	-10.533	nohbonds	EpiNNet enriched
-1.1	-9.751	-10.851	nohbonds	EpiNNet enriched
1.246	-1.996	-0.75	nohbonds	EpiNNet enriched
-3.921	-6.16	-10.081	nohbonds	EpiNNet enriched
-0.787	-1.378	-2.165	nohbonds	EpiNNet enriched
0.887	-5.123	-4.236	nohbonds	EpiNNet enriched
-0.388	-3.093	-3.481	nohbonds	EpiNNet enriched
1.986	-7.154	-5.168	nohbonds	EpiNNet enriched
-2.905	-9.514	-12.419	nohbonds	EpiNNet enriched
-1.202	-0.186	-1.388	nohbonds	EpiNNet enriched
-3.48	-2.553	-6.033	nohbonds	EpiNNet enriched
-5.121	-5.126	-10.247	nohbonds	EpiNNet enriched
-12.737	-3.428	-16.165	nohbonds	EpiNNet enriched
-6.487	-5.291	-11.778	nohbonds	EpiNNet enriched
-5.233	-8.251	-13.484	nohbonds	EpiNNet enriched
-7.944	-0.172	-8.116	nohbonds	EpiNNet enriched
-4.325	-10.25	-14.575	nohbonds	EpiNNet enriched
-4.057	-4.249	-8.306	nohbonds	EpiNNet enriched
-7.356	-6.28	-13.636	nohbonds	EpiNNet enriched
-1.717	-8.711	-10.428	nohbonds	EpiNNet enriched
1.926	-7.002	-5.076	nohbonds	EpiNNet enriched
-6.018	-6.892	-12.91	nohbonds	EpiNNet enriched
-3.954	-9.789	-13.743	nohbonds	EpiNNet enriched
3.835	-9.687	-5.852	nohbonds	EpiNNet enriched
-1.34	-8.772	-10.112	nohbonds	EpiNNet enriched
-2.049	-3.819	-5.868	nohbonds	EpiNNet enriched
-1.146	-4.03	-5.176	nohbonds	EpiNNet enriched
-1.104	-2.318	-3.422	nohbonds	EpiNNet enriched
-2.209	-10.102	-12.311	nohbonds	EpiNNet enriched
2.222	-2.484	-0.262	nohbonds	EpiNNet enriched
-2.941	-9.474	-12.415	nohbonds	EpiNNet enriched
-4.812	-8.081	-12.893	nohbonds	EpiNNet enriched
-4.133	-8.289	-12.422	nohbonds	EpiNNet enriched
-2.115	-6.593	-8.708	nohbonds	EpiNNet enriched
-8.996	-1.841	-10.837	nohbonds	EpiNNet enriched
-2.823	-2.152	-4.975	nohbonds	EpiNNet enriched
-8.376	-0.227	-8.603	nohbonds	EpiNNet enriched
-9.565	-3.476	-13.041	nohbonds	EpiNNet enriched
-9.411	0.578	-8.833	nohbonds	EpiNNet enriched
-10.863	-3.886	-14.749	nohbonds	EpiNNet enriched
-7.892	-3.586	-11.478	nohbonds	EpiNNet enriched
-5.374	-0.112	-5.486	nohbonds	EpiNNet enriched
-4.37	-5.182	-9.552	nohbonds	EpiNNet enriched
-11.005	-2.986	-13.991	nohbonds	EpiNNet enriched
-8.27	0.162	-8.108	nohbonds	EpiNNet enriched
-6.118	-4.096	-10.214	nohbonds	EpiNNet enriched
-6.563	-0.517	-7.08	nohbonds	EpiNNet enriched
-4.436	-2.064	-6.5	nohbonds	EpiNNet enriched
-14.107	-1.848	-15.955	nohbonds	EpiNNet enriched
-4.152	-4.89	-9.042	nohbonds	EpiNNet enriched
-6.72	-5.772	-12.492	nohbonds	EpiNNet enriched
-10.525	-3.103	-13.628	nohbonds	EpiNNet enriched
-6.888	-5.639	-12.527	nohbonds	EpiNNet enriched
-4.02	-3.052	-7.072	nohbonds	EpiNNet enriched
-13.513	-2.611	-16.124	nohbonds	EpiNNet enriched
-13.516	-2.434	-15.95	nohbonds	EpiNNet enriched
-6.989	-2.467	-9.456	nohbonds	EpiNNet enriched
-4.48	-6.667	-11.147	nohbonds	EpiNNet enriched
-8.377	-7.22	-15.597	nohbonds	EpiNNet enriched
-9.529	-2.849	-12.378	nohbonds	EpiNNet enriched
-5.829	-7.304	-13.133	nohbonds	EpiNNet enriched
-2.561	-4.306	-6.867	nohbonds	EpiNNet enriched
-3.27	-2.29	-5.56	nohbonds	EpiNNet enriched
-1.524	-3.481	-5.005	nohbonds	EpiNNet enriched
-8.025	-2.622	-10.647	nohbonds	EpiNNet enriched
-6.866	-0.229	-7.095	nohbonds	EpiNNet enriched
-4.597	-1.574	-6.171	nohbonds	EpiNNet enriched
-0.403	-7.199	-7.602	nohbonds	EpiNNet enriched
-6.776	-5.046	-11.822	nohbonds	EpiNNet enriched
-6.712	-5.549	-12.261	nohbonds	EpiNNet enriched
-1.057	-1.365	-2.422	nohbonds	EpiNNet enriched
-5.466	-4.09	-9.556	nohbonds	EpiNNet enriched
-3.649	-2.735	-6.384	nohbonds	EpiNNet enriched
-2.332	-3.324	-5.656	nohbonds	EpiNNet enriched
-5.205	-10.839	-16.044	nohbonds	EpiNNet enriched
-1.717	-13.73	-15.447	nohbonds	EpiNNet enriched
0.708	-6.573	-5.865	nohbonds	EpiNNet enriched
-1.123	-3.153	-4.276	nohbonds	EpiNNet enriched
0.194	-6.577	-6.383	nohbonds	EpiNNet enriched
-4.675	-8.451	-13.126	nohbonds	EpiNNet enriched
-4.806	-7.168	-11.974	nohbonds	EpiNNet enriched
-0.61	-7.367	-7.977	nohbonds	EpiNNet enriched
0.707	-7.986	-7.279	nohbonds	EpiNNet enriched
-1.157	-11.493	-12.65	nohbonds	EpiNNet enriched
-1.947	-7.6	-9.547	nohbonds	EpiNNet enriched
-3.512	-10.155	-13.667	nohbonds	EpiNNet enriched
-1.951	-10.258	-12.209	nohbonds	EpiNNet enriched
-2.068	-8.672	-10.74	nohbonds	EpiNNet enriched
1.321	-10.282	-8.961	nohbonds	EpiNNet enriched
0.612	-3.895	-3.283	nohbonds	EpiNNet enriched
-6.154	-5.894	-12.048	nohbonds	EpiNNet enriched
-6.569	-5.208	-11.777	nohbonds	EpiNNet enriched
-1.774	-6.943	-8.717	nohbonds	EpiNNet enriched
-2.558	-6.105	-8.663	nohbonds	EpiNNet enriched
-4.67	-7.506	-12.176	nohbonds	EpiNNet enriched
0.301	-4.622	-4.321	nohbonds	EpiNNet enriched
0.384	-10.208	-9.824	nohbonds	EpiNNet enriched
3.582	-8.083	-4.501	nohbonds	EpiNNet enriched
[truncated: 77,733 more rows]

## Sheet: Fig2C
total	functional	index
1	1	0
2	2	1
3	3	2
6	4	3
9	5	4
12	7	5
21	10	6
30	13	7
38	17	8
47	20	9
76	30	10
114	48	11
170	56	12
170	56	13
332	87	14
616	121	15
785	165	16
903	174	17
1068	182	18
1196	196	19
1853	237	20
2103	262	21
4751	587	22
7706	688	23
9177	1057	24
9177	1057	25
10159	1109	26
25755	2216	27
31562	2573	28
36687	2813	29
47815	2925	30
51597	2991	31
81770	4215	32
125445	4854	33
125445	4854	34
202594	5409	35
230314	5706	36

## Sheet: Fig3A
num_muts	sum	count	func_freq	dataset
0	1	1	1	amacGFP
1	169	75	0.443787	amacGFP
2	178	43	0.241573	amacGFP
3	22	2	0.0909091	amacGFP
4	2	0	0	amacGFP
0	1	1	1	avGFP
1	158	125	0.791139	avGFP
2	222	142	0.63964	avGFP
3	33	9	0.272727	avGFP
4	6	1	0.166667	avGFP
0	1	1	1	cgreGFP
1	179	104	0.581006	cgreGFP
2	241	49	0.20332	cgreGFP
3	25	1	0.04	cgreGFP
4	4	0	0	cgreGFP
5	1	0	0	cgreGFP
0	1	1	1	ppluGFP
1	195	141	0.723077	ppluGFP
2	618	245	0.39644	ppluGFP
3	65	10	0.153846	ppluGFP
4	10	1	0.1	ppluGFP
5	2	0	0	ppluGFP
0	1	1	1	NGS
1	56	47	0.839286	NGS
2	711	394	0.554149	NGS
3	3733	1108	0.296812	NGS
4	12194	2244	0.184025	NGS
5	28299	3281	0.11594	NGS
6	53143	3605	0.0678358	NGS
7	84820	2786	0.032846	NGS
8	114264	1522	0.01332	NGS
9	124212	611	0.00491901	NGS
10	101936	353	0.00346296	NGS
11	60418	147	0.00243305	NGS
12	23835	47	0.00197189	NGS
13	5648	7	0.00123938	NGS
14	596	2	0.0033557	NGS
0	1	1	1	RF
1	34	33	0.970588	RF
2	513	381	0.74269	RF
3	4556	1807	0.39662	RF
4	26630	4435	0.166541	RF
5	108492	9176	0.0845777	RF
6	318186	14477	0.0454985	RF
7	683712	14710	0.0215149	RF
8	1084005	8704	0.00802948	RF
9	1264930	2689	0.00212581	RF
10	1072021	784	0.000731329	RF
11	641412	86	0.000134079	RF
12	256724	1	3.89523e-06	RF
13	61664	0	0	RF
14	6720	0	0	RF

## Sheet: Fig3B
Partial sequence	x	y	Source
VVLFVTTLSAQAYQRTAVNIFMHVFVLQNTSLEI	-5.77725	6.91236	htFuncLib
VLLFVTTLSVQSYQRVAVNIFVHVFVHQNTSLEI	-2.91655	3.19971	htFuncLib
VLLFVTTLTVAAYQRTAVNIFYHVFTHQNTSLEV	-1.00014	-0.229599	htFuncLib
VLLFVTTLSVQVYQRLAVNIFYHVFVHQNTSLEI	-2.8727	3.11811	htFuncLib
VVLFVTTLSVQCYQRTAINIFIHVFTHQNTSVEI	-8.66194	2.2046	htFuncLib
VLLFVTTLTVLSYQRTALNIFYHVFVHQNTSLEV	-0.293286	-2.10464	htFuncLib
VLLFVTTLTVMSYQRTAVNIFYSVFVHQNWSLEV	0.959422	-2.99592	htFuncLib
VLLFVTTLSAQAYQRTAVNIFSHVFTHQNTSVEV	-1.40531	3.57216	htFuncLib
VLLFLTTLTVPAYQRTAVNIFMHVFVHQNTSLEI	-5.60215	-0.0660227	htFuncLib
VVLFVTTLTVLSYQRTAVNIFIHVFTHQNTSVEI	-5.81401	-2.59005	htFuncLib
VLLFLTTLSVQAYQRVAVNIFIHVFVHQNTSVEV	-2.37798	6.55763	htFuncLib
VLLFVTTLSAQAYQRTAVNIFVHVFVHQNTSVEI	-6.91555	2.73434	htFuncLib
VLLFLTTLSVQAYQRTAVNIFYHVFTHQNTSLEV	-0.877685	2.78523	htFuncLib
VLLFVTTLSVQAYQRTAVNIFSHIFTHQNTSLEV	-0.589803	3.67633	htFuncLib
VVLFVTTLSVQAYQRTAVNIFMHIFTIQNTSLEI	-3.99036	7.42268	htFuncLib
VLLFLTTLTVQAYQRTAVNIFVHVFVHQNTSVEI	-6.70385	0.107884	htFuncLib
VLLFLTTLSVQAYQRTAVNIFTHVFVIQNTSLEI	-5.08696	5.6982	htFuncLib
VLLFVTTLSVPAYQRTAVNIFFHVFTHQNTSLEV	-0.828266	2.66238	htFuncLib
VLLFVTTLTVQSYMRTAINIFYHVFIHQITDLEV	4.42054	-1.38484	htFuncLib
VLLFVTTLSVQCYQRTAVNIFYHVFVHQNTSVEI	-4.85515	1.95701	htFuncLib
VLLFVTTLTVLCYQRTAVNIFSHIFTHQNTSVEI	-6.65642	-2.54077	htFuncLib
VLLFATTLSMQCYQRTAVNIFMHVFVLQNTSLEI	-6.55661	6.46808	htFuncLib
VLLFLTTLSVLAYQRTAVNIFTHVFTHQNTSLEI	-4.83374	3.36286	htFuncLib
VLLFLTTLSMQSYQRTAVNIFVHVFVHQNTSLEI	-2.01783	5.44236	htFuncLib
VLLFVTTLTVQVYQRIAVNIFMHIFTHQNTSLEI	-5.01668	0.0884334	htFuncLib
VLLFVTTLSVQAYQRIAINIFSHVFVVQNTSVEV	-9.04721	4.81799	htFuncLib
VVLFVTTLSVQAYQREAVNIFMHVFVLQNTSLEI	-5.55117	6.89745	htFuncLib
VVLFVTTLSVQSYQRTAVNIFMHVFTYQNTSVEI	-7.07999	3.47226	htFuncLib
VVLFVTTLSMQAYQRTAVNIFMHVFVVQNTSLEI	-5.59023	7.01047	htFuncLib
VLLFVTTLTVQSYQRTAVNIFSHIFTFQNTSLEI	-0.239826	1.24408	htFuncLib
VLLFVTTLTVLSYIRTAIIIFYSVFVHQNHTLEV	2.20207	-7.43541	htFuncLib
VLLFVTTLTVLAYQRTAVNIFTHVFVHQNTSLEI	-3.82984	-0.406031	htFuncLib
VLLFVTTLSVQCYQRTAVNIYYHVFVHQNTSLEV	0.6801	2.63272	Sarkisyan et al.
VLLFLTTLTVQAYQRTAVNIFSHVFTHQNTSLEI	-3.75724	1.06049	htFuncLib
VVLFVTTLSVQAYQRTAVNIFMHIFTVQNTSLEI	-4.05274	7.33408	htFuncLib
VLLFLTTLSVQAYQRVAVNIFMHVFTHQNTSVEV	-6.50406	3.70803	htFuncLib
VLLFVTTLTVMSYIRTAVNIFYTVFVHQITDLEV	2.2018	-5.25451	htFuncLib
VLLFVTTLSVQSYQREAVNIFSHVFTHQNTSVEI	-5.70665	2.15255	htFuncLib
VLLFVTTLSVQSYQRTAVNIFYHIFVHQNTSLEV	0.145209	2.13712	htFuncLib
VLLFLTTLSVPAYQRTAVNIFIHVFTHQNTSVEI	-7.97317	2.05066	htFuncLib
VLLFVTTLTVLCYQRTAINIFYHVFVHQNTSLEV	-0.974447	-2.37815	htFuncLib
VLLFATTLSVQAYQRTAVNIFIHVFVHQNTSLEI	-4.6817	3.76333	htFuncLib
VLLFVTTLSVQSFQRTAVNIYYHAFIHQNTSLEV	3.84088	3.70568	Sarkisyan et al.
VLLFVTTLSVQCYQRTAINIFMHVFTHQNTSLEI	-3.21873	3.3677	htFuncLib
VLLFVTTLSVQCYQRTAVNIYYHVFIHQNTTLEV	2.8241	2.88314	Sarkisyan et al.
VLLFVSTLSVQSYQRTAVNIYYHVLIHQNTSLEV	4.08338	3.4517	Sarkisyan et al.
VLLFVTTLSVQTYQRIAINIFMHVFTHQNTSLEI	-3.05701	5.50075	htFuncLib
VLLFATTLSVQCYQRVAINIFMHVFVHQNTSLEI	-6.58127	6.06509	htFuncLib
VLLFATTLTVQAYQRTAVNIFMHVFTHQNTSVEI	-6.23064	0.868631	htFuncLib
VLLFVTTLTVQSYQRVAVNIFSHVFTHQNTSVEI	-5.15933	-0.682551	htFuncLib
VLLFATTLSAAAYQRTAVNIFYHVFVYQNTSVEI	-10.0664	3.26791	htFuncLib
VLLFVTTLSVAAYQRTAVNIFYHVFTHQNTSLEV	-0.696148	2.27233	htFuncLib
VVLFVTTLSVQAYQRIAINIFAHVFVHQNTSLEI	-4.27931	7.82656	htFuncLib
VLLFVTTLTVMSYMRTALNIFYHVFTHQNCSLEV	1.78873	-3.57277	htFuncLib
VVLFVTTLTVPCYQRTAVNIFMHVFTHQNTSLEI	-4.96504	-1.14068	htFuncLib
VLLFLTTLTVLCYQRTAVNIFYHVFTHQNTSVEV	-3.53251	-3.38237	htFuncLib
VLLFATTLTMAAYQREAINIFYHVFVFQNTSLEV	2.85121	7.35333	htFuncLib
VLLFATTLSVQSYQRTAVNIFSHVFVLQNTSVEI	-8.0341	2.83181	htFuncLib
VLLFVTTLSVQCYQRVAVNIFIHVFTHQNTSVEI	-6.27839	2.87891	htFuncLib
VLLFVTTLSVQSYQRVAVNIFMHVFTYQNTSLEV	-0.2535	3.97879	htFuncLib
VLLFVTTLTVLAYQRTAINIFTHVFTHQNTSLEV	-1.27219	-2.03838	htFuncLib
VVLFVTTLTVQSYQRTAVNIFIHVFTHQNTSLEV	-0.231982	0.254905	htFuncLib
VLLFVTTLTVLSYMRTAIIIFYHVFVHQNHTLEV	1.18364	-6.73371	htFuncLib
VLLFVTTLSVQAYQRIAINIFMHVFVIQNTSVEI	-8.46063	5.09228	htFuncLib
VLLFVTTLTVLAYQRTAVNIFAHVFVHQNTSLEV	-1.76455	-1.10131	htFuncLib
VVLFVTTLSVQAYQRTAVNIFTHVFVLQNTSLEV	-0.454628	5.68118	htFuncLib
VLLFVTTLSVAAYQRTAVNIFAHVFTHQNTSLEV	-0.780096	2.80017	htFuncLib
VLLFVTTLTVMSYLRTAVIIFYHVFTHQNCDLEV	3.08745	-4.32049	htFuncLib
VLLFVTTLSVQSYQRTAVNIYYHVYTHQNTSLEV	2.00906	2.53613	Sarkisyan et al.
VLLFVTTLSVQAYQRTAVNIFTHVFVIQNTSVEI	-6.48007	3.42068	htFuncLib
VLLFVTTLTVMSYQRTALNIFYHVFIHQNFTLEV	3.05363	-3.07712	htFuncLib
VLLFVTTLTVLSYLRTAINIFYHVFTHQIHTLEV	1.87201	-6.26088	htFuncLib
VLLFVTTLTVLAYQRTAVNIFIHIFTHQNTSLEI	-4.21851	-1.30519	htFuncLib
VLLFLTTLSMQVYQRTAVNIFIHVFTVQNTSLEV	0.268945	6.79235	htFuncLib
VLLFVTTLSVASYQRTAVNIFVHIFTHQNTSLEV	0.786806	3.0225	htFuncLib
VLLFATTLSVAAYQRVAVNIFMHVFVHQNTSVEI	-8.72282	3.68752	htFuncLib
VLLFVTTLSVQSYQREAVNIFMHIFTHQNTSLEI	-2.24755	4.93626	htFuncLib
VLLFATTLSVQAYQRTAVNIFFHIFTHQNTSLEI	-4.19654	5.7257	htFuncLib
VVLFVTTLSVQCYQRTAVNIFMHVFVVQNTSLEI	-4.69684	5.95965	htFuncLib
VLLFVTTLTVPAYQRTAVNIFMHVFVHQNTSVEI	-6.10546	-0.196798	htFuncLib
VLLFVTTLSMQAYQRTAVNIFYHVFVLQNTSLEI	-2.77526	5.34764	htFuncLib
VLLFVTTLSVQAYQRLAVNIFMHVFVHQNTSVEV	-5.10645	2.49393	htFuncLib
VLLFVTTLSVQSYQRTAVNAYYHVFIHQNTSLEV	2.78642	2.62804	Sarkisyan et al.
VLLFVTTLSVKTYQRTAVNIYYHVFIHQNTSLEV	2.43607	2.89379	eUniRep
VLLFVTTLTVQSYQRTAIIIFYSVFVHQNFDLEV	4.05859	-3.30557	htFuncLib
VLLFVTTLTVQCYQRVAVNIFMHVFVHQNTSVEV	-4.51704	-1.39595	htFuncLib
VLLFLTTLTVLVYQRTAVNIFMHVFTHQNTSVEI	-7.01419	-1.508	htFuncLib
VLLFVTTLSAQSYQRTAVNIYYHVFVHQNTSLEV	1.55376	2.66	Sarkisyan et al.
VLLFVTTLSVQSYQRTAVNIYYHVSIHQNASLEV	4.11021	2.64209	Sarkisyan et al.
VLLFVTTLSVACYQRTAVNIFYHVFTHQNTSVEI	-5.7861	1.39329	htFuncLib
VLLFLTTLSVQAYQRTAVNIFMHVFVYQNTSVEV	-7.03217	3.87326	htFuncLib
VLLFVTTLSVQTYQRIAVNIFFHIFTVQNTSVEV	-9.8513	3.21549	htFuncLib
VLLFVTTLTVLSYMRTAIIIFYSVFTHQIHTLEV	4.15673	-7.3096	htFuncLib
VLLFATTLSAQSYQRTAVNIFIHIFVHQNTSLEI	-3.04931	7.60882	htFuncLib
VLLFATTLSAPVYQRVAVNIFSHVFVHQNTSLEV	-0.428456	8.23832	htFuncLib
VLLFATTLSAQCYQRTAVNIFMHVFVHQNTSLEV	-0.938131	5.22415	htFuncLib
VLLFVTTLTVQAYQRTAVNIFFHVFVHQNTSLEI	-3.40122	1.0207	htFuncLib
VVLFVTTLSALCYQRTAVNIFMHVFTHQNTSLEI	-8.47835	1.92725	htFuncLib
VLLFATTLTAQSYQRTAVNIFMHVFVLQNTSLEV	0.79653	1.24991	htFuncLib
VLLFVTTLTVQTYQRVAVNIFTHVFVHQNTSLEV	-1.01124	0.000392254	htFuncLib
VLLFATTLSAQTYQRTAVNIFMHVFTHQNTSLEI	-5.55586	4.77524	htFuncLib
VLLFVTTLTAQAYQRTAVNIFMHVFVLQNTSVEI	-7.86539	0.224806	htFuncLib
VLLFVTTLTVQSYQRTAVNIFMHVFTVQNTSVEV	-2.56536	-1.04544	htFuncLib
VLLFVTTLTVQTYQRTAVNIFIHIFTHQNTSLEI	-2.85195	0.478543	htFuncLib
VLLFATTLSVQCYQRIAINIFMHVFVHQNTSLEI	-6.62106	6.18827	htFuncLib
VLLFVTTLTVQSYMRTAVNIFYSVFVHQIFDLEV	4.65238	-3.08762	htFuncLib
VLLFVTTLTVQSYQRTAVIIFYHVFIHQIWDLEI	0.258336	-5.67226	htFuncLib
VLLFVTTLSVQTYQRLAVNIFMHVFVHQNTSLEI	-4.31388	3.55096	htFuncLib
VLLFVTTLTVLAYQRTAVNIFSHVFTHQNTSVEI	-5.64366	-1.04524	htFuncLib
VLLFVTTLSAQAYQRVAVNIFTHVFTHQNTSLEI	-3.91248	5.71743	htFuncLib
VLLFLTTLSMLAYQRIAINIFYHVFTHQNTSLEI	-5.06849	8.86523	htFuncLib
VLLFVTTLSVQSYQRTAVNIYYHVFIHQNTSLVV	2.77856	2.57947	Sarkisyan et al.
VLLFVTTLTVQSYQRTAINIFSHVFVHQNTSLEI	-2.17842	-0.490947	htFuncLib
VLLFVTTLSVQAYQRVAINIFMHVFTYQNTSLEI	-4.13493	6.90251	htFuncLib
VLLFVTTLTALTYQRTAINIFVHIFVHQNTSLEV	3.37747	4.56699	htFuncLib
VVLFVTTLSVLAYQRTAVNIFMHVFTVQNTSLEI	-4.72495	6.48049	htFuncLib
VLLFVTTLTVMSYMRTALIIFYHVFIHQITTLEV	5.23523	-4.25697	htFuncLib
VLLFVTTLSAAVYQRVAVNIFYHVFVHQNTSVEV	-8.59676	-1.44979	htFuncLib
VVLFVTTLSAAVYQRLAINIFYHVFTHQNTSLEV	-5.4801	-5.47424	htFuncLib
VLLFVTTLSVQAYQRTAVNIFSHVFVHQNTSVEI	-5.4535	2.54428	htFuncLib
VLLFLTTLTVQSYQRTAVNIFFHVFTHQNTSLEI	-2.61047	0.262075	htFuncLib
VLLFVTTLSVPAYQRVAVNIFMHVFTYQNTSLEI	-4.79054	6.44393	htFuncLib
VLLFVTTLTVLAYQRTAVNIFSHVFVLQNTSLEI	-4.89427	-1.31826	htFuncLib
VLLFVTTLSVLAYQRVAVNIFMHVFVHQNTSVEI	-7.52527	2.11803	htFuncLib
VLLFVTTLTVLSYQRTAVNIFFHVFTHQNTSLEI	-2.49253	-0.744529	htFuncLib
VLLFVTTLTVQSYQRTALNIFYHVFTHQNHDLEV	2.22125	-1.74852	htFuncLib
VLLFVTTLTVMSYQRTAVNIFYSVFTHQIFTLEV	3.33862	-4.04815	htFuncLib
VLLFVTTLSVQTYQRIAVNIFMHVFTHQNTSVEI	-6.19801	2.89587	htFuncLib
VLLFVTTLTVMSYIRTAVNIFYTVFTHQIHSLEV	3.2774	-4.12458	htFuncLib
VLLFATTLTVQAYQRTAVNIFMHVFTVQNTSVEI	-7.46195	0.876543	htFuncLib
VLLFVTTLSEQCYQRTAVNIYYHVFIHQNTSLEA	2.5947	4.92726	Sarkisyan et al.
VLLFVTTLTVQSYQRTAINIFMHVFVVQNTSVEV	-3.34819	-3.03087	htFuncLib
VLLFVTTLTVLTYQRVAVNIFMHVFVHQNTSVEI	-7.13595	-1.36311	htFuncLib
VLLFLTTLTAPSYQRTAVNIFYHVFTHQNTSVEI	-6.39787	-3.29236	htFuncLib
VLLFVTTLSMQAYQRTAVNIFMHVFTLQNTSLEV	-0.879637	4.95952	htFuncLib
VLMFVTTLTVQSYQRTAVNIFYHVFTHQNHTLEV	2.73413	-1.15284	htFuncLib
VQLFVTTLSVQSYQRTAVNIYYHVFVHQNTSLEV	1.81571	2.62206	Sarkisyan et al.
VLLFVTTLTVLSYMRTALIIFYSVFTHQNWDLEV	3.05919	-7.02378	htFuncLib
VLLFVTTLSVQAYQRTAINIFFHVFVHQNTSVEI	-6.60035	2.30412	htFuncLib
VLLFVTTLTVLCYQRTAINIFMHVFTHQNTSVEI	-6.27297	-2.17297	htFuncLib
VLLFATTLSAQCYQREAINIFFHVFVVQNTSLEV	-1.27896	9.61067	htFuncLib
VLLFATTLSAAAYQREAVNIFYHVFVHQNTSVEI	-10.1027	2.91438	htFuncLib
VLLFVTTLSVQAYQRTAINIFMHVFTLQNTSLEI	-3.56668	5.21935	htFuncLib
VLLFVTTLTVMSYLRTAINIFYTVFVHQNHDLEV	2.27755	-6.22427	htFuncLib
VVLFVTTLSMQAYQRIAVNIFVHVFVHQNTSVEI	-9.26534	4.80838	htFuncLib
VLLFVTTLSVPAYQRVAVNIFMHVFTLQNTSVEI	-8.19044	4.6029	htFuncLib
VLLFVTTLSVQAYQREAVNIFIHIFTVQNTSLEV	-0.343822	6.87827	htFuncLib
VLLFATTLSVQCYQRTAINIFMHVFVHQNTSLEV	-0.424761	4.62572	htFuncLib
VVLFATTLSMQSYQRTAVNIFIHVFTHQNTSLEI	-2.7089	7.43164	htFuncLib
VLLFATTLSVQAYQRVAVNIFYHVFTHQNTSLEV	-0.716317	4.12066	htFuncLib
VLLFATTLSVQAYQRVAVNIFSHVFVHQNTSLEI	-5.67343	5.0735	htFuncLib
VLLFATTLTALVYQRIAINIFFHIFVVQNTSLEV	1.74129	9.92585	htFuncLib
VVLFATTLSVQAYQRTAVNIFIHVFTHQNTSVEI	-7.8462	3.98207	htFuncLib
VLLFATTLSMPVYQRIAINIFYHVFTHQNTSLEV	-5.91016	-5.11737	htFuncLib
VLLFVTTLSVQSYQRTAVNIYYHVFVHQNTSLEA	1.01962	2.60189	Sarkisyan et al.
VLLFLTTLSVQAYQRTAINIFMHVFTHQNTSVEI	-7.43942	3.25854	htFuncLib
VVLFVTTLSVQAYQREAINIFFHIFVLQNTSVEI	-10.1916	6.78486	htFuncLib
VLLFVTTLSVQTYQRTAVNIFMHVFTHQNTSVEI	-5.14435	2.40677	htFuncLib
VLLFVTTLSAQTYQRLAVNIFMHVFTHQNTSLEI	-4.23835	5.47534	htFuncLib
VVLFATTLSVQTYQRTAVNIFMHVFVHQNTSVEI	-8.40049	3.33762	htFuncLib
VLLFVTTLSVQSYQRTAVNIHHHVFIHQNTTLEV	3.02247	2.66762	Sarkisyan et al.
VLLFVTTLTVLSYMRTAVNIFYTVFVHQICSLEV	0.686741	-6.07469	htFuncLib
VLLFVTTLTAQAYQRTAVNIFVHVFTHQNTSVEI	-6.37936	-0.11125	htFuncLib
VLLFVTTLTVQSYQREAINIFAHVFTIQNTSVEV	-3.91784	-4.69964	htFuncLib
VLLFVTTLSVQAYQRTAVNIFMHVFVLQNTSLEI	-4.24001	3.93593	htFuncLib
VVLFVTTLSVQAYQRVAVNIFMHVFTLQNTSLEI	-4.73386	6.84186	htFuncLib
VLLFVTTLSVQSYQRTAVNTYYHVFIHQITSLEV	4.12611	2.57389	Sarkisyan et al.
VLLFATTLSVQAYQRTAINIFMHVFTHQNTSLEI	-4.88608	4.57218	htFuncLib
VLLFVTTLTVQCYQRLAVNIFYHVFVHQNTSLEI	-2.88828	0.140496	htFuncLib
VLLFVTTLTVLSYMRTAVNIFYTVFVHQNWSLEV	0.405426	-4.80301	htFuncLib
VLLFVTTLSVAVYQRTAVNIFYHVFTHQNTSVEI	-5.98129	1.24134	htFuncLib
VLLFLTTLTVLCYQRTAVNIFFHVFTHQNTSLEI	-4.73322	-1.99864	htFuncLib
VVLFVTTLSVQAYQRVAVNIFMHVFTVQNTSVEV	-7.46902	5.99981	htFuncLib
VLLFATTLTMAVYQRIAVNIFTHIFVLQNTSVEV	-11.2263	-3.1204	htFuncLib
VLLFVTTLSVQCYQRVAVNIFYHIFVHQNTSLEV	0.515611	4.17382	htFuncLib
VLLFVTTLTVQAYQRTAINIFFHVFTHQNTSLEI	-2.88616	0.628077	htFuncLib
VLLFVTTLSMQSYQRTAVNIHHHVFIHQNTSLEV	2.3786	3.93029	Sarkisyan et al.
VLLFVTTLSVQSYQRTAVNIYYHVFIHQNTFLEV	2.78901	2.19032	Sarkisyan et al.
VLLFVTTLSAQCYQRTAVNIFMHVFVVQNTSLEI	-4.97123	5.71148	htFuncLib
VLLFLTTLSMQVYQRTAINIFFHVFTVQNTSLEV	0.808719	7.75815	htFuncLib
VLLFVTTLTVLTYQRVAVNIFMHVFVLQNTSLEV	-3.42883	-3.40011	htFuncLib
VLLFVTTLTVQSYQRTAVNIFSHVFVHQNTSVEI	-4.42718	-0.421651	htFuncLib
VLLFVTTLSVQSYQRTAVSVYYHVYIHQNTSLEV	5.26437	3.72667	Sarkisyan et al.
VLLFVTTLTVQAYQRTAINIFFHVFTHQNTSVEI	-5.83085	-0.54228	htFuncLib
VLLFVTTLSVQAYQRVAVNIFMHVFVLQNTSVEI	-7.0959	4.4123	htFuncLib
VVLFVTTLTAATYQREAVNIFTHVFVVQNTSVEI	-11.3566	-1.20568	htFuncLib
VLLFATTLTVQSYQRIAVNIFYHVFTFQNTSLEV	1.25915	0.817919	htFuncLib
VLLFVTTLSVQSYQRTAVNIYYHIFIHQNTSLEV	2.34242	2.91166	Sarkisyan et al.
VVLFATTLTAAVYQREAVNIFAHVFVVQNTSLEV	0.552914	9.88737	htFuncLib
VLLFVTTLSVQAYQRTAINIFIHVFTVQNTSVEV	-0.511006	5.89079	htFuncLib
VLLFLTTLSVQCYQRTAVNIFIHVFVHQNTSLEI	-4.39608	3.45378	htFuncLib
VLLFVTTLSAAAYQRIAVNIFVHIFVLQNTSVEI	-10.6091	5.77929	htFuncLib
VVLFVTTLSVQAYQRTAVNIFFHVFTFQNTSLEI	-3.21754	6.30209	htFuncLib
VLLFVTTLTVQSYQRTAVNIFFHVFVIQNTSLEV	-0.354368	0.0581925	htFuncLib
VLLFVTTLTMASYQRTAVNIFMHIFVHQNTSLEI	-5.64099	-2.83926	htFuncLib
VLLFVTTLTVLAYQRVAVNIFTHVFVHQNTSVEI	-7.21207	-1.24226	htFuncLib
VLLFVTTLSAQAYQRTAVNIFMHVFVYQNTSLEI	-5.07846	5.34716	htFuncLib
VLLFVTTLTVMSYMRTAVNIFYHVFVHQNCTLEV	1.55528	-4.11354	htFuncLib
VLLFVTTLSVQCYQRTAVNIFYHVFTYQNTSLEI	-2.21963	3.6048	htFuncLib
VLLFVTTLSVPCYQRTAVNIFMHIFTHQNTSLEV	0.173003	4.00513	htFuncLib
VLLFVTTFGVQAYQRTAVNIYYHVFIHQNWSLEV	4.76443	2.79555	FPBase
VLLFVTTLSVQSYLRTAVNIYYHVFIHQSTSLEV	4.10582	2.22143	Sarkisyan et al.
VLLFVTTLSVQTYQRVAINIFIHVFTHQNTSLEI	-2.25812	5.92739	htFuncLib
VLLFLTTLSVQTYQRTAVNIFSHVFTHQNTSLEI	-3.41242	3.65358	htFuncLib
VLLFVTTLSVQCYQRVAVNIFSHVFTHQNTSLEV	-0.571864	3.46054	htFuncLib
VLLFATTLSVQAYQRTAINIFMHVFTHQNTSLEV	-1.05021	4.47053	htFuncLib
VLLFLTTLTMASYQRTAVNIFYHVFTHQNTSLEI	-3.20027	-3.08083	htFuncLib
VLLFVTTLSVQSYQRTAVNIYYQVFIHQNTSLEV	2.79069	2.26081	Sarkisyan et al.
VLLFATTLSVQAYQRTAVNIFSHVFVVQNTSLEI	-5.33081	5.51751	htFuncLib
VVLFVTTLSVQCYQRTAVNIFVHVFTHQNTSVEI	-6.86086	2.45501	htFuncLib
VLLFVTTLSVQSYQRIAVNIFMHVFTVQNTSLEI	-2.81646	4.91121	htFuncLib
VLLFVTTLSVQTYQRVAVNIFVHIFVHQNTSLEI	-3.05852	6.69118	htFuncLib
VLLFVTTLTVQSYQRVAVNIFFHIFTHQNTSLEV	0.637508	0.684198	htFuncLib
VLLFVTTLTVQSYQRVAVNIFMHVFTHQNTSVEI	-5.16404	-0.00886631	htFuncLib
VLLFVTTLSAQCYQRVAVNIFMHVFTHQNTSLEI	-4.47068	5.1662	htFuncLib
VVLFATTLTVQSYQRTAVNIFMHVFTVQNTSLEV	0.853955	1.69853	htFuncLib
VLLFVTTLSMACYQRTAVNIFIHVFTHQNTSVEI	-8.54113	1.42634	htFuncLib
VLLFATTLTVQCYQRTAVNIFIHVFVHQNTSLEI	-4.50012	0.590125	htFuncLib
VLLFVTTLTVQSYQRIAVNIFMHIFTHQNTSLEI	-2.79285	0.431276	htFuncLib
VLLFATTLTVQAYQRTAVNIFMHVFVHQNTSLEV	-2.28582	0.874796	htFuncLib
VVLFVTTLSVQAYQRTAVNIFVHIFVHQNTSLEI	-3.6289	6.59715	htFuncLib
VLLFVTTLTMAAYQRTAVNIFMHVFTIQNTSVEI	-8.67715	-0.596046	htFuncLib
VLLFVTTLSVQTYQRVAVNIFMHVFTVQNTSVEI	-7.15966	4.50336	htFuncLib
VLLFVTTLTVACYQRTAVNIFMHVFTHQNTSLEI	-3.67328	0.19294	htFuncLib
VLLFLTTLTMQSYQRTAVNIFMHVFTHQNTSVEI	-6.91843	-0.956669	htFuncLib
VLLFVTTLTVMSYLRTALNIFYHVFVHQIHTLEV	3.04777	-5.84381	htFuncLib
VLLFLTTLSVQAYQRTAVNIFYHVFTLQNTSVEI	-6.84316	3.63333	htFuncLib
VLLFVTTLTAQTYQRTAVNIFMHVFTHQNTSLEV	-1.16047	0.314354	htFuncLib
VLLFVTTLSVQAYQRTAVNIFTHVFTLQNTSVEI	-5.9516	3.43375	htFuncLib
VLLFATTLTVPSYQRTAVNIFYHVFTHQNTSVEI	-5.37806	-2.12424	htFuncLib
VLLFVTTLSMQAYQRTAVNIFMHVFTHQNTSVEV	-4.46216	2.38387	htFuncLib
VVLFVTTLTAAVYQRTAINIFIHVFVFQNTSVEI	-10.8034	-2.50176	htFuncLib
VVLFATTLTAASYQRTAVNIFMHVFVHQNTSLEI	-8.41275	-1.8	htFuncLib
VLLFVTTLTVMSYMRTAIIIFYHVFTHQIHTLEV	4.50734	-5.75337	htFuncLib
VLLFATTLSMAAYQRTAVNIFVHIFVVQNTSVEI	-10.6165	5.53676	htFuncLib
VLLFVTTLTVPAYQRTAVNIFIHVFVHQNTSLEV	-1.64437	-0.605984	htFuncLib
VLLFATTLSVQAYQRTAVNIFTHVFVVQNTSLEI	-5.30803	5.50856	htFuncLib
VVLFATTLSVLTYQRTAVNIFYHVFTVQNTSVEV	0.386072	7.73663	htFuncLib
VLLFVTTLTVQSYQRTAINIFVHIFTHQNTSLEV	0.888435	-0.101393	htFuncLib
VLLFATTLTALAYQRLAVNIFYHVFTHQNTSLEV	-3.59215	-4.23263	htFuncLib
VLLFATTLSVQAYQRIAINIFIHVFVHQNTSVEI	-9.02364	4.31165	htFuncLib
VLLFVTTLSVQSYQRTAVNIHHHVFVHQNTSLEV	0.770672	2.52111	Sarkisyan et al.
VLLFVTTLTMLCYQRTAVNIFMHVFTHQNTSVEV	-4.70175	-3.24623	htFuncLib
VLLFVTTLTVQSYQRTAINIFFHVFVHQNTSVEI	-4.97314	-1.72177	htFuncLib
VLLFATTLTVLCYQREAVNIFVHVFVYQNTSVEI	-9.92875	-1.36987	htFuncLib
VLLFVTTLTVQSYQRTAIIIFYTVFVHQNHSLEV	3.01687	-2.57096	htFuncLib
VLLFVTTLSVLVYQREAINIFMHVFTVQNTSVEV	-9.78687	-0.93677	htFuncLib
VLLFVTTLTVLSYIRTALIIFYHVFVHQITDLEV	1.33006	-6.88957	htFuncLib
VLLFVTTLSVQTYQRVAVNIFIHVFTHQNTSLEV	-0.620371	3.37093	htFuncLib
VLLFVTTLSVASYQRTAVNIFMHVFTVQNTSLEI	-2.50035	3.97964	htFuncLib
VLLFVTTLSVQAYQRVAINIFYHVFTHQNTSLEI	-2.18466	4.57774	htFuncLib
VLLFVTTLSVQAYQRLAVNIFIHIFTHQNTSLEI	-3.0565	6.04368	htFuncLib
VLLFLTTLSVQAYQRIAVNIFMHVFVLQNTSVEI	-8.3611	5.03138	htFuncLib
VVLFVTTLSVLAYQREAVNIFVHVFVIQNTSVEV	-3.89061	9.31177	htFuncLib
VLLFATTLTVLSYQRTAVNIFYHVFVVQNTSLEI	-3.80573	-2.71335	htFuncLib
VLLFLTTLSAAVYQREAVNIFYHIFVIQNTSVEV	-4.89232	10.9613	htFuncLib
VLLFVTTLSVQAYQRLAVNIFYHVFTHQNTSLEV	-0.742009	2.88913	htFuncLib
VVLFVTTLSVQAYQRVAVNIFMHVFVVQNTSVEI	-8.20731	5.37905	htFuncLib
VLLFLTTLTAAAYQREAVNIFMHVFTHQNTSVEI	-9.83585	-0.274762	htFuncLib
VLLFATTLSMQSYQRTAINIFMHVFTHQNTSLEI	-2.59449	6.82222	htFuncLib
VLLFLTTLSVACYQRTAVNIFMHVFTHQNTSVEI	-7.99374	1.91491	htFuncLib
VLLFVTTLSAQAYQRTAINIFMHVFVLQNTSLEI	-5.19202	6.97808	htFuncLib
VVLFVTTLTAQCYQREAVNIFSHIFVYQNTSLEI	-5.62098	9.95199	htFuncLib
VLLFVTTLTVLSYQRTALIIFYHVFTHQITDLEV	1.27618	-5.44621	htFuncLib
VLLFVTTLTVQSYIRTALNIFYSVFVHQNTSLEV	1.92329	-2.20629	htFuncLib
VLLFVTTLTVPSYQRTAINIFYHVFTHQNTSLEV	0.121355	-1.37154	htFuncLib
VLLFATTLTVQVYQRTAVNIFMHVFVHQNTSLEI	-4.69931	0.806687	htFuncLib
VLLFVTTLSVPAYQRTAVNIFIHVFVHQNTSLEI	-4.02773	2.92525	htFuncLib
VVLFATTLSVACYQRTAVNIFMHVFVLQNTSLEI	-7.55122	6.93559	htFuncLib
VLLFVTTLSAQSYQRTAVNIFMHVFTHQNTSLEI	-2.92799	3.00995	htFuncLib
VLLFVTTLTVPSYQRTAVNIFYHVFTHQNTSLEV	-0.415255	-0.680668	htFuncLib
VLLFLTTLSVQVYQRIAVNIFIHVFVHQNTSVEI	-8.75507	2.86824	htFuncLib
VLLFVTTLSVQCYQRTAVNIFFHVFTHQNTSVEI	-5.12518	2.30546	htFuncLib
VLLFVTTLSVQVYQRIAVNIFMHVFVHQNTSLEI	-4.39944	3.62825	htFuncLib
VVLFATTLSVQAYQRTAINIFMHVFVLQNTSLEI	-6.69748	7.38688	htFuncLib
VLLFVTTLSVQSYQRIAVNIFIHVFTHQNTSLEI	-2.47781	3.27897	htFuncLib
VLLFVTTLTVQAYQRVAVNIFMHVFTHQNTSLEV	-1.71037	1.1221	htFuncLib
VLLFLTTLSVQAYQRVAINIFMHVFVHQNTSVEV	-8.94438	3.34233	htFuncLib
VLLFVTTLSVQCYQRVAVNIFMHVFTVQNTSLEV	-0.885041	5.05196	htFuncLib
VVLFVTTLSVQCYQRVAVNIFMHVFVIQNTSLEI	-5.4762	7.20587	htFuncLib
VLLFVTTLSVQVYQRTAVNIFSHVFTHQNTSVEI	-5.26161	2.2516	htFuncLib
VLLFVTTLSVQRYQRTAVNIYYHVFIHQNTSLEV	1.70602	2.8227	Sarkisyan et al.
VVLFVTTLSVQAYQRVAINIFIHVFVLQNTSLEI	-4.95981	8.47795	htFuncLib
VLLFLTTLSVAAYQRTAVNIFIHVFTHQNTSLEI	-4.93021	4.06053	htFuncLib
VLLFVTTLSVQSYQRLAVNIFMHVFTHQNTSVEI	-5.43591	2.46843	htFuncLib
VLLFLTTLTVQAYQRIAVNIFSHVFVHQNTSVEI	-8.1618	0.0223539	htFuncLib
VLLFVTTLSVQVYQRTAVNIFYHVFTIQNTSLEI	-2.16844	3.59841	htFuncLib
VVLFVTTLSVQSYQRTAVNIFYHVFTYQNTSLEI	-0.882813	4.41944	htFuncLib
VLLFVTTLSVQSYQRTAVNVYYHVFIHQNASLEV	4.11003	2.65971	Sarkisyan et al.
VVLFVTTLSVQAYQRTAVNIFYHVFVLQNTSVEV	-7.2392	1.3029	htFuncLib
VLLFVTTLTMLVYQRTAVNIFYHVFVHQNTSVEV	-3.82727	-3.81632	htFuncLib
VLLFVTTLSVAVYQRTAVNIFMHVFTHQNTSLEV	-1.04217	2.51812	htFuncLib
VVLFVTTLTAASYQRVAINIFFHIFVIQNTSVEV	-9.52	-5.89205	htFuncLib
VLLFLTTLTVQSYQRIAVNIFMHVFVHQNTSVEI	-7.21778	-0.512605	htFuncLib
VLLFVTTLSMQAYQRIAVNIFMHVFTVQNTSLEI	-4.66715	6.94486	htFuncLib
VLLFATTLSAAVYQRVAINIFVHVFVFQNTSLEV	-4.06388	10.6503	htFuncLib
VLLFVTTLSVQCYQREAVNIFMHIFVVQNTSVEV	-2.55859	8.34888	htFuncLib
VLLFVTTLTVLAYQRTAVNIFMHVFVVQNTSVEV	-5.16327	-2.49233	htFuncLib
VLLFVTTLTMLCYQRTAVNIFMHIFTHQNTSVEV	-5.63754	-4.12017	htFuncLib
VLLFVTTLTAPTYQRTAVNIFYHVFTHQNTSLEV	-0.595626	-1.70314	htFuncLib
VVLFVTTLTVLAYQRVAVNIFMHVFTHQNTSLEV	-3.18947	-2.75958	htFuncLib
VVLFVTTLTVPAYQRTAVNIFMHVFVHQNTSLEI	-5.54795	-0.310581	htFuncLib
VLLFVTTLSMQAYQRTAVNIFMHIFVLQNTSLEV	-0.823921	6.98361	htFuncLib
VLLFVTTLSMQAYQRVAVNIFMHVFTHQNTSLEV	-1.10992	4.79698	htFuncLib
VLLFVTTLSVQAYQRVAVNIFMHIFVLQNTSVEI	-8.13416	5.46413	htFuncLib
VLLFVTTLSVQAYQRTAVNIFYHVFVIQNTSLEI	-3.08757	3.54957	htFuncLib
VLLFATTLSVQAYQRLAVNIFFHVFVHQNTSVEI	-8.0614	3.83507	htFuncLib
VLLFVTTLSVQVYQRTAVNIFYHVFTLQNTSLEI	-2.23288	3.56475	htFuncLib
VLLFLTTLSAACYQRLAINIFYHVFVHQNTSLEI	-10.6152	3.98027	htFuncLib
VVLFVTTLSVQAYQRLAINIFMHVFVHQNTSLEI	-5.52595	6.8873	htFuncLib
VLLFVTTLSAQCYQRTAVNIFIHVFTHQNTSLEV	-0.326787	3.3477	htFuncLib
VLLFVTTLSVATYQRTAVNIFYHVFVHQNTSLEV	-0.212245	1.97463	htFuncLib
VLLFATTLSVQAYQRVAVNIFTHVFTLQNTSLEI	-5.17794	6.86932	htFuncLib
VLLFVTTLTVMSYIRTALIIFYHVFTHQNHDLLI	0.0542143	-8.45554	htFuncLib
VLLFVTTLSVQSYQRTAVNIFVHVFTHQNTSLEV	-0.834008	2.12818	htFuncLib
VLLFLTTLSAQAYQRTAVNIFYHVFVHQNTSLEI	-4.79055	4.35303	htFuncLib
VILFVTTLTVQSYQRTAINIFYHVFTHQNHSLEV	2.04959	-1.1218	htFuncLib
VLLFVTTLSVQCYQRTAVNIFFHVFTIQNTSLEI	-2.71278	4.27689	htFuncLib
VLLFLTTLSVQCYQRVAVNIFMHIFVHQNTSVEI	-9.05728	4.44494	htFuncLib
VLLFLTTLTVLVYQRTAVNIFYHVFTHQNTSLEI	-3.50979	-2.03079	htFuncLib
VVLFVTTLSVQCYQRLAVNIFMHVFTHQNTSVEI	-7.97126	3.74292	htFuncLib
VLLFVTTLSMPCYQRTAVNIFYHVFTHQNTSLEI	-0.994314	4.11853	htFuncLib
VLLFVTTLSVQTYQRVAVNIFFHVFVHQNTSLEI	-3.88976	3.77562	htFuncLib
VVLFVTTLSVQTYQRTAVNIFYHVFTVQNTSLEI	-1.69263	5.6505	htFuncLib
VLLFVTTLSVQSYQRTAVNIFIHIFTHQNTSLEV	-0.00963139	2.73062	htFuncLib
VLLFVTTLTMLAYQRTAVNIFMHVFVHQNTSVEI	-7.17172	-1.07908	htFuncLib
VVLFATTLTVQSYQRIAVNIFVHVFVFQNTSLEI	-2.81617	8.63017	htFuncLib
VVLFVTTLSVQAYQRIAVNIFIHIFTHQNTSLEI	-3.64907	7.72438	htFuncLib
VLLFVTTLTVQAYQRIAVNIFSHVFTHQNTSLEI	-3.40158	1.29231	htFuncLib
VLLFATTLSVQSYQRTAVNIFYHVFTHQNTSLEV	-0.391591	2.22748	htFuncLib
VLLFVTTLTVMSYQRTAVIIFYHVFTHQNWTLEV	2.2726	-3.33999	htFuncLib
VLLFVTTLSVPCYQRTAVNIFMHVFTHQNTSLEI	-3.66404	2.80387	htFuncLib
VVLFVTTLTVQSYQRIAINIFAHVFTHQNTSLEV	1.87853	0.369712	htFuncLib
VLLFVTTLSVQSYQRTAVNIYYHVFINQNTSLEV	2.30841	2.9592	Sarkisyan et al.
VLLFATTLSVQAYQRVAVNIFSHVFTHQNTSVEI	-7.4985	4.14046	htFuncLib
VLLFATTLTAAVYQREAVNIFIHVFVIQNTSVEV	-10.0385	-3.3215	htFuncLib
VLLFATTLSVQCYQRTAVNIFFHVFTHQNTSVEI	-6.76793	2.68421	htFuncLib
VVLFVTTLSVLVYQRTAVNIFMHVFTHQNTSVEI	-8.11685	1.24961	htFuncLib
VLLFVTTLTMATYQRLAINIFYHIFTVQNTSVEI	-10.5137	-3.6089	htFuncLib
VLLFVTTLSVQAYQRVAVNIFFHIFTHQNTSLEI	-3.15731	5.94352	htFuncLib
VLLFVTTLSMQCYQRTAVNIFTHVFTHQNTSVEI	-6.954	2.15808	htFuncLib
VLLLVTTLGLQAYQRTAVNIYYHVFIHQNYSLEV	5.49813	4.19443	FPBase
VLLFATTLSVQTYQRTAVNIFMHVFVLQNTSLEI	-5.57103	5.12966	htFuncLib
VLLFVTTLSVQAYQRTAVNIFFHIFTIQNTSLEV	-0.0701025	5.31778	htFuncLib
VLLFATTLSVQSYQREAVNIFMHVFVHQNTSVEI	-7.62715	2.85788	htFuncLib
VLLFVTTLSVQSYQRVAVNIFMHIFVHQNTSVEI	-7.41256	3.00225	htFuncLib
VLLFVTTLSVQSYQRTAVSIYYHVFIHQNTSLEG	3.18082	3.22222	Sarkisyan et al.
VLLFVTTLSAQAYQRTAVNIFYHIFTHQNTSLEV	0.380988	4.07054	htFuncLib
VLLFLTTLSAAAYQREAINIFYHVFTFQNTSLEI	-5.63739	9.77991	htFuncLib
VLLFLTTLSVPAYQRTAVNIFMHVFVVQNTSLEI	-6.37762	5.75827	htFuncLib
VLLFLTTLTVQAYQRVAVNIFFHVFVHQNTSVEI	-8.01509	0.107602	htFuncLib
VLLFATTLSVQVYQRVAVNIFMHVFTHQNTSLEI	-5.35069	4.7906	htFuncLib
VLLFVTTLSVQAYQRVAVNIFIHVFVYQNTSLEI	-4.41197	5.81064	htFuncLib
VLLFVTTLTVMSYLRTAINIFYHVFIHQIFTLEV	4.95538	-4.33796	htFuncLib
VLLFLTTLTVPAYQRTAVNIFMHVFTHQNTSLEI	-4.9948	0.145462	htFuncLib
VVLFVTTLTVQCYQRTAVNIFMHVFVHQNTSVEV	-4.63635	-1.90719	htFuncLib
VLLFLTTLTAAVYQRTAVNIFVHVFTHQNTSLEI	-7.086	-2.76254	htFuncLib
VLLFVTTLTVLAYQRTAVNIFMHIFVHQNTSVEV	-5.02435	-2.79679	htFuncLib
VLLFVTTLTVQCYQRTAINIFIHVFTHQNTSLEV	-0.412065	-0.171434	htFuncLib
VLLFVTTLSVQAYQRTAINIFMHVFVHQNTSLEI	-4.08595	3.34635	htFuncLib
VLLFVTTLSVQAYQRVAINIFYHVFTHQNTSVEI	-6.84486	3.01425	htFuncLib
VLLFATTLSVQSYQRVAVNIFMHVFVHQNTSVEI	-7.35334	3.1387	htFuncLib
VLLFVTTLSVQCYQRTAVNIFTHVFTHQNTSVEI	-5.13935	2.34779	htFuncLib
VLLFVTTLSVQVYQRIAVNIFMHVFTHQNTSLEI	-3.78132	3.6822	htFuncLib
VLLFVTTLTVLSYQRTAINIFYSVFTHQNTSLEV	0.316527	-2.84666	htFuncLib
VLLFVTTLSVPAYQRLAINIFMHVFTHQNTSLEI	-4.32154	6.64131	htFuncLib
VLLFVTTLSVQSYQRSAVNIYYHVFIHQNTSLGV	3.53605	3.83106	Sarkisyan et al.
VLLFVTTLSVQTYQRVAVNIFMHVFTYQNTSLEI	-3.78887	5.58231	htFuncLib
VLLFVTTLSMQCYQRTAVNIFMHVFTHQNTSLEI	-3.66762	3.54517	htFuncLib
VLLFVTTLTVMSYQRTAVNIFYSVFIHQNWSLEV	2.26535	-2.35084	htFuncLib
VVLFLTTLSVAAYQRTAVNIFTHVFTHQNTSLEI	-5.57782	6.95517	htFuncLib
VLLFVTTLSAQAYQRVAVNIFMHVFVHQNTSLEV	-1.33769	5.02493	htFuncLib
VLLFLTTLSMQAYQRTAVNIFMHVFVLQNTSLEV	-1.2943	6.96014	htFuncLib
VLLFVTTLSVQSYQRIAVNIFYHVFVLQNTSLEI	-1.55983	4.44468	htFuncLib
VVLFVTTLTVPAYQRTAVNIFMHVFVHQNTSVEI	-7.58768	-0.572115	htFuncLib
VLLFATTLSVQSYQRTAVNIFYHVFTIQNTSLEI	-1.79081	4.25669	htFuncLib
VLLFLTTLSAPTYQRTAVNIFMHVFTHQNTSLEI	-6.9801	5.80073	htFuncLib
VLLFVTTLSVACYQRTAVNIFYHIFTHQNTSLEI	-1.05246	4.41312	htFuncLib
VVLFATTLSALAYQRIAINIFFHIFVFQNTSVEV	-12.8025	6.55464	htFuncLib
VLLFVTTLTVQAYQRTAVNIFIHVFVYQNTSVEV	-4.18996	-1.62363	htFuncLib
VLLFVTTLTVQSYIRTAVNIFYTVFVHQIWDLEV	4.7936	-2.87218	htFuncLib
VLLFLTTLTVQSYQRTAVNIFTHVFTHQNTSVEV	-2.70437	-1.95461	htFuncLib
VLLFVTTLSVQAYQRIAVNIFMHVFTYQNTSLEI	-4.13214	5.33423	htFuncLib
VLLFVTTLTVMSYQRTAIIIFYSVFIHQNFDLEV	4.91146	-4.3854	htFuncLib
VVLFVTTLSVQSYQRTAVNIFVHVFVHQNTSVEI	-6.47949	1.80025	htFuncLib
VLLFVTTLTVQAYQRIAVNIFIHIFVHQNTSLEI	-5.62027	0.301749	htFuncLib
VLLFVTTLTVMSYMRTAIIIFYHVFIHQNWTLLI	6.76116	-3.25082	htFuncLib
VLLFVTTLSAQTYQRTAVNIFYHVFTFQNTSLEI	-1.36147	5.53543	htFuncLib
VVLFVTTLSVQAYQRVAVNIFMHVFTVQNTSVEI	-7.9206	5.50212	htFuncLib
VLLFVTTLTVLSYLRTAVIIFYSVFVHQNCSLEV	0.794229	-6.00462	htFuncLib
VLLFVTTLTMLSYQRTAVNIFYHVFTVQNTSVEV	-3.0531	-4.19805	htFuncLib
VLLFVTTLSVQAYQRLAVNIFFHVFVHQNTSLEI	-4.15036	3.86032	htFuncLib
VLLFVTTLTVLSYLRTAVNIFYHVFTHQNHTLEV	1.28656	-4.05275	htFuncLib
VLLFVTTLTAAAYQRTAVNIFMHVFTHQNTSLEI	-5.00573	-0.0586769	htFuncLib
VLLFLTTLTVQSYQRLAVNIFIHVFVHQNTSLEI	-4.27602	-0.946065	htFuncLib
VLLFATTLTVQAYQRTAVNIFFHVFVHQNTSVEV	-4.98114	-1.24737	htFuncLib
VLLFATTLSMQSYQRTAVNIFIHVFVHQNTSVEI	-8.27624	2.17586	htFuncLib
VLLFLTTLSVQAYQRTAVNIFVHIFTHQNTSLEI	-3.29412	6.00371	htFuncLib
VLLFATTLSVQAYQRLAVNIFVHVFTHQNTSVEI	-7.64646	4.06886	htFuncLib
VLLFVTTLSVPAYQRVAVNIFTHVFTHQNTSLEI	-3.83009	4.7996	htFuncLib
VLLFVTTLTVLVYQRTAVNIFMHVFVYQNTSLEI	-5.15002	-1.58236	htFuncLib
VLLFVTTLSVQAYQRLAVNIFVHVFVHQNTSLEI	-4.11432	3.95392	htFuncLib
VVLFATTLSAPVYQRVAVNIFYHVFTHQNTSLEI	-7.51185	8.1315	htFuncLib
VLLFATTLTAASYQREAINIFYHVFTLQNTSLEI	1.7359	7.99627	htFuncLib
VLLFVTTLSVQAYQRIAVNIFVHIFTHQNTSLEI	-3.0201	6.14479	htFuncLib
VLLFVTTLSVQAYQRVAVNIFYHVFVYQNTSLEI	-3.38157	5.17954	htFuncLib
VLLFVTTLTMQSYQRTAVNIFMHVFVHQNTSVEI	-5.7137	-0.641593	htFuncLib
VVLFVTTLSMAVYQRVAVNIFMHVFTHQNTSVEI	-10.371	3.51158	htFuncLib
VLLFVTTLSAQAYQRTAVNIFMHVFVHQNTSVEI	-6.55609	2.94679	htFuncLib
VLLFATTLSAPSYQRTAVNIFVHVFVIQNTSLEV	1.1908	6.81634	htFuncLib
VVLFVTTLSVQSYQRTAVNIFMHVFVLQNTSLEI	-3.15081	5.21276	htFuncLib
VLLFVTTLSVQVYQRTAVNIFYHIFVFQNTSVEI	-8.56672	1.87346	htFuncLib
VLLFVTTLTVLSYLRTAINIFYSVFVHQNFTLEV	1.03626	-6.82051	htFuncLib
VVLFVTTLTALCYQRTAVNIFVHVFTLQNTSVEI	-9.37949	-2.57074	htFuncLib
VLLFATTLSAQVYQRVAVNIFMHVFTHQNTSLEI	-6.60848	6.18806	htFuncLib
VLLFVTTLTVQSYQRVAVNIFMHVFTLQNTSLEV	-0.151938	0.987196	htFuncLib
VLLFATTLSVATYQRIAINIFYHVFTHQNTSLEI	-2.40086	8.21098	htFuncLib
VLLFVTTLSVQCYQRVAVNIFFHVFTIQNTSVEI	-7.71068	4.6564	htFuncLib
VLLFVTTLSVPAYQRTAVNIFVHVFTHQNTSVEI	-6.25478	2.01857	htFuncLib
VLLFVTTLSVQCYQRTAVNIFAHVFTHQNTSLEI	-2.96609	2.95095	htFuncLib
VLLFLTTLSMACYQRTAVNIFYHVFTHQNTSLEV	1.26405	4.6726	htFuncLib
VVLFVTTLTVQAYQRTAVNIFYHVFVHQNTSVEV	-3.21958	-1.77744	htFuncLib
VLLFVTTLSVQAYQRTAINIFMHVFTHQNTSVEI	-5.83501	2.82124	htFuncLib
VLLFVTTLTMATYQRTAVNIFMHVFTHQNTSVEI	-7.39727	-1.41268	htFuncLib
VLLFVTTLSVQSYQRIAVNIFMHIFVVQNTSVEI	-8.25031	5.27101	htFuncLib
VLLFVTTLSVQSYQRTAVSICCHVFIHQNTSLEV	2.96267	3.28876	Sarkisyan et al.
VLLFVTTLTVQAYQREAINIFMHVFVHQNTSLEI	-5.1361	0.276357	htFuncLib
VLLFVTTLSVQAYQRVAVNIFFHVFTLQNTSLEI	-3.58845	5.68982	htFuncLib
VLLFVTTLTVQSYQRLAINIFMHIFTVQNTSLEI	-6.44823	-3.52007	htFuncLib
VLLFATTLSVQAYQRIAVNIFMHVFTVQNTSVEI	-7.92603	5.24555	htFuncLib
VLLFATTLSVQAYQRTAVNIFTHVFTYQNTSLEI	-4.4446	5.63505	htFuncLib
VLLFVTTLSAQAYQRVAVNIFMHIFTHQNTSLEI	-4.60149	7.02111	htFuncLib
VLLFVTTLSVQSYQRTAVNIFVHVFTLQNTSLEI	-2.19894	3.54279	htFuncLib
VVLFVTTLSVQAYQRTAVNIFTHVFTYQNTSLEI	-3.26962	6.33757	htFuncLib
VLLFVTTLTVQSYQRVAVNIFMHIFVHQNTSVEI	-6.97269	-0.754069	htFuncLib
VLLFVTTLTVQSYMRTAVIIFYTVFVHQNTTLEV	3.6126	-2.39262	htFuncLib
VLLFLTTLTVPCYQRTAVNIFMHVFVHQNTSLEV	-2.65476	-2.13869	htFuncLib
VLLFVTTLTVQSYQRTAVNIFYHIFVHQNTSLEV	-0.117727	-0.183094	htFuncLib
VVLFVTTLTVQAYQRTAVNIFIHVFVHQNTSLEV	-1.17314	0.540109	htFuncLib
VLLFLTTLSVAAYQRTAVNIFMHVFTVQNTSLEI	-5.73705	5.93612	htFuncLib
VLLFATTLSVQVYQRTAVNIFVHVFTHQNTSLEI	-4.00564	3.70073	htFuncLib
VLLFVTTLTVPVYQRTAVNIFMHVFTHQNTSLEV	-1.5369	-0.62979	htFuncLib
VLLFVTTLTVQSYQRTAVNIFYTVFTHQIHTLEV	3.83739	-1.89926	htFuncLib
VLLFVTTLSVRSYQRTVVNIYYHVFIHQNTSPEV	-1.19611	-5.40015	Sarkisyan et al.
VLLFVTTLTVLVYQRTAVNIFMHVFTLQNTSLEV	-1.82097	-1.77918	htFuncLib
VLLFLTTLTVQAYQRTAVNIFFHVFTHQNTSLEV	-1.17814	0.741973	htFuncLib
VLLFVTTLTVMSYIRTAINIFYTVFTHQICSLEV	3.08595	-5.56177	htFuncLib
VLLFVTTLSVQAYQRVAVNIFVHVFVIQNTSLEI	-4.38475	5.91601	htFuncLib
VLLSVTTLSVQSYQRTAVNIYYHVFTHQNTSLEV	2.0097	2.53896	Sarkisyan et al.
VLLFATTLSVQAYQRTAVNIFTHVFTVQNTSVEV	-1.88179	6.47777	htFuncLib
VLLFVTTLTVMSYQRTALNIFYSVFVHQIHDLEV	2.98284	-5.90702	htFuncLib
VLLFVTTLTVQAYQRVAVNIFIHIFVHQNTSLEI	-5.44743	0.503211	htFuncLib
VLLFLTTLTAPVYQRTAVNIFYHVFVFQNTSVEV	-6.58504	-4.9843	htFuncLib
VLLFVTTLSVQCYQRIAVNIFIHVFVHQNTSLEI	-3.88892	3.88229	htFuncLib
VVLFVTTLTVQSYQRTAVNIFYHVFVYQNTSVEI	-5.98934	-2.26534	htFuncLib
VLLFVTTLSVQAYQRTAVNIFSHVFVLQNTSLEV	-0.999	3.82611	htFuncLib
VLLFVTTLSVLAYQRTAVNIFMHVFTHQNTSVEV	-4.3008	1.38429	htFuncLib
VLLFVTTLTVACYQRTAVNIFMHVFTHQNTSVEV	-3.83236	-1.92683	htFuncLib
VVLFVTTLSALAYQRVAINIFYHIFVLQNTSLEI	-6.48748	10.3359	htFuncLib
VVLFVTTLTVQSYQRTAVNIFVHVFTHQNTSLEV	-0.147343	0.232238	htFuncLib
VVLFATTLSALVYQREAVNIFAHVFTHQNTSVEI	-11.6154	2.94395	htFuncLib
VLLFVTTLSAAAYQRTAINIFIHVFVHQNTSLEV	-3.14319	-3.09836	htFuncLib
VLLFVTTLTVMSYMRTALNIFYHVFVHQNHDLEV	1.93806	-5.18315	htFuncLib
VLLFATTLSVQAYQRTAVNIFFHVFTLQNTSVEV	-1.76898	6.36989	htFuncLib
VLLFLTTLTVQSYQRTAVNIFTHVFTHQNTSLEI	-2.58328	0.278204	htFuncLib
VLLFLTTLTALSYQRTAVNIFMHVFTHQNTSVEI	-7.29706	-2.38096	htFuncLib
VLLFVTTLTVQAYQRVAVNIFMHIFVHQNTSVEV	-6.11056	-1.77968	htFuncLib
VLLFVTTLTVLSYIRTALNIFYHVFIHQICDLEV	3.89783	-5.5718	htFuncLib
VLLFVTTLTVQSYMRTAVNIFYTVFVHQITTLEV	3.65863	-2.34233	htFuncLib
VLLFLTTLSVAAYQRTAVNIFYHVFTHQNTSLEI	-3.50956	3.3103	htFuncLib
VLLFVTTLSVQSYQRVAVNIFTHVFTVQNTSLEI	-2.13778	5.30099	htFuncLib
VLLFLTTLSVQAYQRVAVNIFMHVFVIQNTSLEI	-6.07459	6.21714	htFuncLib
VLLFLTTLSVLAYQRTAVNIFMHVFVHQNTSVEI	-7.74143	1.82922	htFuncLib
VLLFVTTLTVQAYQRVAVNIFTHIFVHQNTSLEI	-5.57915	0.355087	htFuncLib
VLLFVTTLSVQSYQRTAVNIFSHIFTHQNTSLEI	-1.89276	3.44538	htFuncLib
VLLFVTTLSMQAYQRTAVNIFMHVFTLQNTSVEI	-7.09865	4.33493	htFuncLib
VLLFATTLTAQSYQRTAVNIFIHVFVHQNTSLEI	-4.93744	-0.892769	htFuncLib
VLLFATTLSVQAYQRTAVNIFMHVFIHQNTSVEI	-6.69548	3.4407	Tested designs
VLLFVTTLTVMSYMRTALNIFYSVFTHQIHTLEV	4.72489	-5.73915	htFuncLib
VLLFATTLSAACYQRTAVNIFIHIFVVQNTSVEI	-11.0998	4.85393	htFuncLib
VVLFVTTLSVQCYQRTAVNIFMHVFVHQNTSLEV	-1.09051	3.36928	htFuncLib
VLLFVTTLTVLAYQRTAVNIFYHVFTLQNTSLEV	-0.840286	-1.07144	htFuncLib
VLLFVTTLSVQSYQRTAVNIFMHVFVHQNTSVEI	-4.8398	2.06705	htFuncLib
VLLFVTTLTVQTYQRTAVNIFMHIFVHQNTSVEI	-6.53414	-0.361856	htFuncLib
VLLFVTTLTVQAYQRIAVNIFMHIFTHQNTSLEI	-4.53232	1.33241	htFuncLib
VLLFATTLTVQAYQRIAVNIFMHVFTHQNTSLEI	-5.18159	1.58181	htFuncLib
VVLFVTTLSVQSYQRTAVNIFIHVFTHQNTSVEI	-5.78961	2.10508	htFuncLib
VVLFLTTLSVQTYQRTAVNIFMHIFTHQNTSVEI	-9.25983	4.44719	htFuncLib
VLLFVTTLSAQSYQRTAVSIYYHVFIHQNTSLEV	3.5943	3.25093	Sarkisyan et al.
VLLFVTTLTVQSYQRLAVNIFYHVFVVQNTSLEV	0.472689	0.144824	htFuncLib
VLLFATTLSMQCYQREAVNIFYHVFVVQNTSVEI	-9.95358	4.78754	htFuncLib
VLLFATTLSAQTYQRTAVNIFYHVFTIQNTSVEI	-9.3645	3.3482	htFuncLib
VLLFVTTLSVPAYQRVAVNIFYHVFVHQNTSLEI	-3.97588	3.358	htFuncLib
VLLFLTTLTVQAYQRTAVNIFFHVFTHQNTSVEI	-6.35618	0.145228	htFuncLib
VLLFLTTLSMAAYQRTAVNIFVHVFTHQNTSVEI	-9.46349	2.50951	htFuncLib
VVLFATTLSVQAYQRTAVNIFIHVFVHQNTSLEI	-5.7911	5.21939	htFuncLib
VVLFVTTLSVQAYQRTAINIFSHIFTHQNTSLEI	-2.6761	7.83227	htFuncLib
VLLFVTTLSVQAYQRTAVNIFVHVFTIQNTSLEI	-3.19097	4.27646	htFuncLib
VLLFVTTLTAQSYQRTAVNIFFHVFTHQNTSVEV	-2.56385	-2.11287	htFuncLib
VLLFVTTLTVQTYQRVAVNIFMHVFVHQNTSLEI	-4.19245	0.809249	htFuncLib
VLLFATTLSVQAYQRLAVNIFYHVFVHQNTSVEI	-7.51584	3.29082	htFuncLib
VLLFVTTLTVQSYQRTAVNIFTHVFVLQNTSLEV	-0.342691	0.172033	htFuncLib
VLLFVTTLTVQAYQRTAVNIFIHVFTIQNTSLEI	-3.22108	1.42247	htFuncLib
VLLPVTTLSVQSYQRTAVNIYYHVFIHQNTSLEV	2.78088	2.63879	Sarkisyan et al.
VLLFVTTLTVQAYQRTAVNIFIHIFVHQNTSLEI	-3.76438	0.836995	htFuncLib
VLLFVTTLTVQCYQRTAVNIFVHVFVHQNTSVEV	-3.17522	-1.24396	htFuncLib
VLLFATTLTVQSYQRTAINIFMHVFVHQNTSLEV	-0.815207	-0.818251	htFuncLib
VLLFVTTLSVQSYQRTAVNIFVHVFTHQNTSVEI	-4.27218	2.06413	htFuncLib
VVLFVTTLSVACYQRVAVNIFMHVFVLQNTSLEV	-1.02694	8.09903	htFuncLib
VLLFVTTLTVQAYQRVAVNIFVHVFVHQNTSLEI	-4.00429	1.11698	htFuncLib
VLLFVTTLTVQTYQRTAVNIFMHVFTHQNTSVEV	-3.08661	-0.605972	htFuncLib
VLLFATTLSVLCYQRVAVNIFMHVFTHQNTSLEI	-6.46988	5.17984	htFuncLib
VLLFVTTLSVQTYQRTAVNIFMHVFTIQNTSLEI	-3.38299	3.94832	htFuncLib
VLLFVTTLTVQSYQRTALNIFYSVFVHQITTLEV	3.35868	-2.44514	htFuncLib
VLLFVTTLTVLTYQRTAVNIFFHVFVHQNTSVEI	-5.88013	-1.7964	htFuncLib
VLLFLTTLTVQCYQRTAVNIFMHVFVHQNTSLEV	-1.87072	0.00552452	htFuncLib
VLLFVTTLTVQSYQRLAVNIFTHVFVHQNTSVEV	-2.91543	-2.20479	htFuncLib
VLLFVTTLSVQSYQRTAVNIYYNVFIHQNTSLEV	2.79105	2.26262	Sarkisyan et al.
VLLFATTLTVQAYQRTAVNIFMHVFTVQNTSVEV	-6.48216	-0.61382	htFuncLib
VLLFVTTLSVQSYQRTAVNICCHVFIHQSTSLEV	2.959	3.32742	Sarkisyan et al.
VLLFVTTLSMQAYQRVAINIFMHVFVHQNTSLEI	-5.79244	6.50871	htFuncLib
VLLFVTTLSVPAYQRTAVNIFIHVFTHQNTSLEV	-0.925071	2.69936	htFuncLib
VLLFVTTLSVATYQRTAVNIFYHVFVHQNTSLEI	-2.79379	2.26478	htFuncLib
VVLFVTTLSVQAYQRTAVNIFMHVFTYQNTSLEI	-4.08859	5.57537	htFuncLib
VLLFVTTLTAQVYQRTAINIFYHVFTHQNTSLEV	0.396084	-0.798482	htFuncLib
VLLFATTLTAQSYQRTAVNIFFHVFTHQNTSLEI	-3.89776	-0.702329	htFuncLib
VLLFATTLSMQCYQRTAVNIFIHIFTHQNTSVEI	-9.48728	4.23174	htFuncLib
VLLFLTTLTAQVYQRVAINIFSHVFVHQNTSLEV	-5.26488	-5.08196	htFuncLib
VLLFVTTLSAPAYQREAVNIFMHVFVHQNTSLEI	-6.80676	5.74295	htFuncLib
VLLFVTTLTVMSYMRTAVNIFYHVFVHQNTSLEV	0.292913	-1.9612	htFuncLib
VLLFATTLTAQSYQRTAVNIFMHVFTHQNTSLEV	-0.57341	0.288863	htFuncLib
VLLFVTTLSVPAYQRTAVNIFYHVFTHQNTSVEV	-1.45652	1.73843	htFuncLib
VLLFVTTLSVLAYQRVAVNIFTHVFTHQNTSVEI	-7.68012	1.82058	htFuncLib
VLLFVTTLTVLSYMRTAIIIFYHVFTHQNWSLEV	0.802045	-5.52064	htFuncLib
VLLFVTTLTVQSYLRTALIIFYHVFVHQNCTLEV	4.48082	-2.99812	htFuncLib
VLLFVTTLTVLVYQRLAVNIFMHVFTHQNTSLEI	-4.67992	-1.38182	htFuncLib
VVLFLTTLSVQAYQRTAVNIFMHVFTHQNTSLEV	-1.13517	4.89147	htFuncLib
VLLFATTLSVQTYQRTAVNIFIHVFTHQNTSLEV	-0.845537	3.34336	htFuncLib
VLLFATTLSVQAYQRVAVNIFTHVFVHQNTSVEI	-7.85374	4.02667	htFuncLib
VLLFVTTLTMAAYQRTAVNIFFHVFTHQNTSVEI	-7.46062	-1.27162	htFuncLib
VLLFVTTLTVQSYQRTAVNIFIHIFTLQNTSLEV	0.803866	0.873654	htFuncLib
VLLFLTTLSMAAYQRTAVNIFIHVFTHQNTSLEI	-6.65953	6.00056	htFuncLib
VLLFATTLTVQAYQRTAVNIFYHVFVLQNTSLEI	-4.56199	0.774533	htFuncLib
VLLFVTTLTVQSYQRTAINIFSHVFTHQNTSLEV	-0.0625608	-0.315063	htFuncLib
VVLFVTTLTVQSYQRTAVNIFMHIFVIQNTSLEV	-1.01588	-2.35475	htFuncLib
VLLFVTTLSVQSYQRTAVSINNHVFIHQNTSLEV	2.96537	3.27251	Sarkisyan et al.
VVLFLTTLTVLCYQRTAVNIFMHVFTHQNTSVEI	-8.27367	-1.67191	htFuncLib
VLLFVTTLSVQCYQREAVNIFMHVFVHQNTSLEI	-4.36141	3.5695	htFuncLib
VLLFVTTLTVQSYLRTAVIIFYHVFIHQIHTLEV	5.63129	-2.29808	htFuncLib
VVLFVTTLTVQAYQRTAVNIFYHVFTHQNTSLEV	-0.550193	0.67171	htFuncLib
VVLFVTTLSVQAYQRVAVNIFYHVFTHQNTSLEI	-2.83712	5.06211	htFuncLib
VLLFVTTLSVQCYQRTAVNIFMHVFTLQNTSLEV	-1.11687	3.49012	htFuncLib
VLLFVTTLTVLCYQRTAINIFSHVFVHQNTSLEV	-1.66307	-2.90547	htFuncLib
VLLFVTTLSVQAYQRIAINIFMHVFTVQNTSLEI	-4.0774	6.96224	htFuncLib
VLLFVTTLSVQTYQRTAVNIFSHVFTVQNTSLEI	-2.67538	4.39474	htFuncLib
VLLFVTTLTVQSYMRTAVIIFYSVFTHQNFTLEV	4.96814	-2.40545	htFuncLib
VLLFVTTLSMAVYQREAVNIFIHIFTVQNTSLEV	0.27799	9.05888	htFuncLib
VLLFVTTLTVQSYLRTAVIIFYSVFVHQIFTLEV	5.62066	-3.71298	htFuncLib
VVLFLTTLTAAVYQRTAVNIFYHVFTFQNTSLEI	-8.68544	-3.67882	htFuncLib
VLLFATTLSVQAYQRTAVNIFTHVFTVQNTSVEI	-7.34836	4.57684	htFuncLib
VLLFLTTLTVQSYQRTAVNIFIHVFVHQNTSVEV	-3.23791	-2.13006	htFuncLib
VLLFVTTLSVQSYQRTAVNIFMHVFVVQNTSLEI	-3.28298	3.30746	htFuncLib
VLLFVTTLTVQAYQRTAVNIFYHIFTHQNTSVEI	-5.12865	-0.319736	htFuncLib
VLLFLTTLSAQCYQRTAVNIFMHVFTHQNTSLEI	-5.32572	4.73261	htFuncLib
VLLFVTTLTVQSYQRTAVIIFYHVFVHQNHTLEI	-0.116489	-3.7576	htFuncLib
VLLYVTTLSVQSYQRTAVSIYYHVFIHQNTSLEV	4.11471	2.97258	Sarkisyan et al.
VLLFVTTLSVQVYQRVAINIFVHVFVHQNTSLEI	-2.7835	6.45274	htFuncLib
VLLFVTTLTVQSYQRVAINIFMHIFVHQNTSLEV	1.10347	0.215971	htFuncLib
VLLFATTLTVPCYQRVAVNIFIHVFVLQNTSLEV	1.64394	6.23473	htFuncLib
VLLFVTTLTVQSYQRTAVNIFYTVFTHQNTSLEI	-0.928623	-0.45336	htFuncLib
VVLFATTLSMQVYQRTAVNIFMHVFTHQNTSLEI	-6.66599	6.55389	htFuncLib
VLLFVTTLTVQSYQRTAVNIFTHIFTHQNTSLEV	0.00708042	0.316575	htFuncLib
VLLFVTTLSVQCYQRTAVNIFIHVFTHQNTSLEV	-1.19292	2.55053	htFuncLib
VLLFVTTLTVQSYLRTAIIIFYHVFVHQNTSLEV	1.73589	-2.16889	htFuncLib
VLLFVTTLTVLSYLRTAINIFYHVFVHQNFDLEV	0.485364	-5.78745	htFuncLib
VVLFATTLTVQAYQRTAVNIFYHVFTHQNTSLEI	-4.22312	0.644338	htFuncLib
VLLFATTLTALSYQRIAVNIFAHIFVVQNTSVEV	1.70978	9.20563	htFuncLib
VLLFVTTLSVQAYQRIAINIFFHVFTFQNTSLEV	0.317936	6.39464	htFuncLib
VVLFVTTLSVQAYQRVAVNIFMHVFVYQNTSLEI	-5.51163	6.80665	htFuncLib
VVLFVTTLSALVYQRLAVNIFSHVFVIQNTSLEI	-8.60393	8.06663	htFuncLib
VVLFVTTLTVQAYQRTAVNIFIHIFVHQNTSLEV	0.482542	1.43722	htFuncLib
VVLFVTTLSVQCYQRTAVNIFMHVFVIQNTSVEI	-8.21553	4.03399	htFuncLib
VLLFVTTLSMPAYQRTAVNIFVHVFTHQNTSLEI	-2.8814	5.18038	htFuncLib
VLLFVTTLTVLCYQRTAVNIFMHIFVHQNTSVEV	-4.90434	-3.29199	htFuncLib
VLLFLTTLTVLAYQRTAVNIFIHVFTHQNTSLEV	-2.00174	-1.73961	htFuncLib
VLLFVTTLTALAYQRTAVNIFMHVFVLQNTSLEI	-6.92219	-1.41378	htFuncLib
VVLFVTTLTVQSYQRTAVNIFMHVFTHQNTSLEI	-2.76169	0.675369	htFuncLib
VVLFVTTLSALSYQRTAVNIFYHVFTHQNTSVEI	-8.42498	-0.60538	htFuncLib
VLLFVTTLTVQSYQRTAVNIFSHIFTHQNTSLEI	-1.99418	0.357558	htFuncLib
VVLFATTLSVAVYQRTAVNIFYHIFVIQNTSLEI	-5.77761	9.25825	htFuncLib
VVLFATTLSMPVYQREAVNIFYHIFVHQNTSLEV	0.154877	9.84167	htFuncLib
VVLFATTLSAQAYQRVAINIFYHIFTHQNTSLEV	-0.558538	9.68202	htFuncLib
VLLFVTTLSVQAYQRTAVNIFIHIFTIQNTSLEI	-2.84369	6.20441	htFuncLib
VVLFATTLSMAVYQRIAVNIFSHVFVHQNTSLEV	-1.73547	9.79091	htFuncLib
VLLFATTLSVQAYQRVAVNIFTHVFTHQNTSLEI	-4.98244	5.09328	htFuncLib
VLLFVTTLTVQSYIRTAVIIFYTVFTHQIFDLEV	5.86244	-3.21793	htFuncLib
VLLFVTTLTVLCYQRTAVNIFTHVFVHQNTSVEI	-5.90644	-1.6783	htFuncLib
VLLFVTTLSVQAYQRIAINIFIHVFVLQNTSLEI	-3.99299	7.53248	htFuncLib
VLLFVTTLTVLSYQRTAINIFYSVFVHQNHTLEV	0.622638	-5.68349	htFuncLib
VLLFVTTLTVATYQRTAVNIFYHVFVHQNTSLEV	-0.94898	-1.00668	htFuncLib
VVLFVTTLSVQAYQRVAVNIFMHVFTLQNTSLEV	-1.30477	6.75886	htFuncLib
VLLFVTTLTVPAYQRIAVNIFMHVFVHQNTSLEV	-2.27766	-1.08983	htFuncLib
VVLFVTTLTAATYQREAVNIFFHVFTHQNTSVEI	-9.9141	-2.09472	htFuncLib
VLLFVTTLTVLSYMRTALIIFYHVFIHQIHDLEV	5.00164	-5.98102	htFuncLib
VVLFATTLSVQAYQRTAVNIFMHVFVHQNTSVEI	-7.78676	3.86507	htFuncLib
VLLFATTLSVQAYQRLAVNIFMHVFVHQNTSLEV	-1.87476	4.98794	htFuncLib
VLLFVTTLTVQSYQRTAINIFVHVFVHQNTSLEI	-2.18746	-0.436472	htFuncLib
VLLFATTLTAPTYQRLAVNIFYHVFVIQNTSLEI	-6.899	8.69697	htFuncLib
VLLFVTTLTAQSYQRTAVNIFIHVFVHQNTSLEI	-2.86618	-0.134378	htFuncLib
VVLFVTTLSVQAYQRIAINIFMHVFVLQNTSLEV	-1.31229	8.18964	htFuncLib
VLLFVTTLSVPCYQRTAVNIFYHVFVHQNTSVEI	-6.26975	1.1132	htFuncLib
VLLFVTTLSVLSYQRTAVNIFMHVFTHQNTSLEV	-0.883625	1.71069	htFuncLib
VLLFVTTLSVQAYQRTAINIFIHVFTLQNTSLEV	0.0410914	4.69605	htFuncLib
VLLFVTTLSAQAYQRTAVNIFMHVFTHQNTSVEV	-4.5927	2.37807	htFuncLib
VVLFVTTLSVQAYQRIAVNIFSHVFVHQNTSLEI	-4.70674	6.10359	htFuncLib
VLLFVTTLSAQCYQRTAVNIFMHVFTHQNTSLEI	-3.78738	3.50649	htFuncLib
VLLFVTTLSAQAYQRVAVNIFYHVFTHQNTSLEV	-0.0708375	3.96502	htFuncLib
VLLFVTTLTAQVYQRTAVNIFMHVFVHQNTSLEV	-1.66267	-0.319197	htFuncLib
VLLFLTTLSMQTYQRTAVNIFMHVFVVQNTSVEV	-9.69126	2.31289	htFuncLib
VLLFVTTLSVQSYQRTAVIIYYHVFIHQNASLEV	4.08027	2.01756	Sarkisyan et al.
VLLFLTTLSVQAYQREAVNIFMHVFVHQNTSVEV	-7.579	2.77345	htFuncLib
VLLFLTTLSVQTYQRTAVNIFMHVFVHQNTSLEV	-1.40547	3.04899	htFuncLib
VLLFATTLTVLAYQRTAINIFMHVFTHQNTSLEI	-6.19538	-1.47658	htFuncLib
VLLFVTTLSVQVYQREAINIFMHVFVHQNTSLEI	-5.11775	5.19357	htFuncLib
VLLFVTTLSVQAYQRTAVNIFTHIFTFQNTSLEI	-2.72963	6.3526	htFuncLib
VLLFATTLSMQCYQRTAVNIFMHIFTHQNTSVEI	-9.12725	4.32733	htFuncLib
VLLFVTTLSVQSYQRTAVYIYYHVFIHQNTSLEV	2.7941	2.33665	Sarkisyan et al.
VLLFVTTLSMQAYQRTAVNIFFHVFTHQNTSVEI	-6.36955	2.80975	htFuncLib
VLLFVTTLSVQAYQRTAVNIFYHVFVLQNTSVEV	-1.57525	2.66614	htFuncLib
VLLFVTTLTVLSYLRTAVNIFYSVFVHQNWDLEV	0.939191	-5.91197	htFuncLib
VLLFVTTLTAQAYQRTAVNIFYHIFTHQNTSLEI	-2.71524	0.0527742	htFuncLib
VLLFVTTLTAPAYQREAVNIFYHVFTHQNTSLEI	-5.43433	-2.66999	htFuncLib
VLLFVTTLTVQSYQRLAVNIFMHVFTHQNTSLEV	-0.884551	0.421616	htFuncLib
VLLFVTTLTVLCYQRTAVNIFYHIFVHQNTSLEV	-1.1256	-2.22415	htFuncLib
VLLFVTTLTVMSYLRTAINIFYHVFTHQNTDLEV	1.53097	-3.61246	htFuncLib
VLLFVTTLTMLCYQRLAVNIFMHVFVHQNTSVEI	-8.37471	-1.85116	htFuncLib
VLLFLTTLSVQSYQRTAVNIFVHVFVHQNTSLEI	-3.20778	2.88737	htFuncLib
VVLFATTLTVQSYQRIAINIFMHVFTHQNTSVEI	-9.52014	-0.855421	htFuncLib
VLLFVTTLTVLAYQRTAVNIFVHVFVHQNTSLEV	-1.80546	-1.00193	htFuncLib
VLLFVTTLSMQAYQRTAVNIFMHVFTVQNTSLEI	-4.07981	5.36416	htFuncLib
ALLFVTTLSVQSYQRTAVNIYYHVFVHQNTSLEV	2.06326	2.47734	Sarkisyan et al.
VLLFVSTLSVQSYQRTAVNIYYHVIIHQNTSLEV	4.08605	3.4498	Sarkisyan et al.
VLLFVTTLTMLAYQRTAVNIFIHVFVHQNTSLEV	-2.30743	-2.36558	htFuncLib
VLLFVTTLTVMSYQRTALIIFYSVFTHQNTTLEV	2.83177	-4.33436	htFuncLib
VLLFVTTLTVQSYQRLAVNIFIHVFVVQNTSVEV	-4.03993	-3.25071	htFuncLib
VVLFATTLSVQAYQRTAVNIFSHVFVHQNTSVEI	-8.29696	3.84418	htFuncLib
VLLFVTTLSVQSYQRTAVNIYYHVYILQNTSLEV	3.41677	4.01596	Sarkisyan et al.
VLLFVTTLSVQAYQRTAVNIFMHIFTFQNTSLEI	-3.51504	5.70063	htFuncLib
VLLFVTTLTAACYQRVAINIFFHIFVHQNTSLEI	-9.13445	-3.53227	htFuncLib
VLLFVTTLTVQTYQRVAINIFTHVFTHQNTSLEV	0.664135	0.270301	htFuncLib
VVLFVTTLTVQAYQRTAVNIFMHVFTYQNTSLEV	-0.308323	1.69714	htFuncLib
VVLFLTTLSVQAYQRTAVNIFYHVFTIQNTSLEI	-3.03183	7.17505	htFuncLib
VLLFATTLSAQAYQRTAVNIFIHVFVHQNTSVEI	-8.30629	3.44549	htFuncLib
VLLFVTTLTVQAYQRTAVNIFTHIFVLQNTSVEI	-8.11077	-0.256934	htFuncLib
VLLFVTTLSVQTYQRTAVNIFVHIFTHQNTSLEI	-2.31712	4.32498	htFuncLib
VLLFLTTLSVQAYQRTAVNIFYHIFTHQNTSLEV	0.148436	3.99836	htFuncLib
VLLFVTTLSVQVYQRIAVNIFFHVFTHQNTSLEI	-3.01367	4.01313	htFuncLib
VLLFVTTLTVMSYLRTALNIFYSVFTHQNFSLEV	2.66704	-4.48144	htFuncLib
VLLFVTTLTVQSYQRTAINIFSHVFVVQNTSVEI	-6.36167	-2.43484	htFuncLib
VLLFVTTLSVQTYQRTAVNIFMHVFTVQNTSVEI	-6.00152	3.16396	htFuncLib
VLLFVTTLSVQSYQRTAVNIHHHVLIHQNTSLEV	2.89714	3.8411	Sarkisyan et al.
VLLFVTTLTAQSYQRTAVNIFYHVFVHQNTSLEI	-2.11229	-0.212157	htFuncLib
VLLFATTLSVQCYQRTAINIFMHVFVHQNTSVEV	-1.28504	6.1211	htFuncLib
VLLFATTLSAQSYQRTAVNIFMHIFTHQNTSLEI	-3.32674	7.05814	htFuncLib
VLLFVTTLSVQSYQRVAVNIFVHVFVLQNTSLEI	-2.42887	5.47671	htFuncLib
VLMFVTTLSAQSYQRTAVNIYYHVFIHQNTSLEV	3.55054	3.69349	Sarkisyan et al.
VLLFVTTLTVQAYQRVAVNIFYHVFVHQNTSLEV	-1.06009	0.504032	htFuncLib
VLLFVTTLTVLAYQRTAVNIFIHVFTHQNTSVEV	-3.5694	-2.04795	htFuncLib
VVLFVTTLSMAVYQRLAINIFMHVFVLQNTSLEI	-8.37257	8.91694	htFuncLib
VLLFATTLTMPTYQRLAVNIFYHIFVHQNTSLEV	3.14816	6.12071	htFuncLib
VVLFVTTLTAATYQREAVNIFVHVFVHQNTSVEI	-10.1433	-1.89598	htFuncLib
VLLFLTTLSMQAYQRTAVNIFMHVFVVQNTSLEI	-6.19711	6.39113	htFuncLib
VVLFVTTLTVAVYQRTAVNIFMHVFVHQNTSLEI	-5.88573	-1.35598	htFuncLib
VVLFVTTLTAPSYQREAVNIFYHVFVVQNTSVEI	-9.27819	-3.45975	htFuncLib
VLLFATTLSVQTYQRVAVNIFYHVFTHQNTSVEI	-7.58377	2.88701	htFuncLib
VLLFVTTLTVQAYQRVAVNIFSHVFTHQNTSLEI	-3.46365	1.35322	htFuncLib
VLLFLTTLTAACYQRTAVNIFYHIFTLQNTSLEV	-4.61321	-5.62264	htFuncLib
VLLFVTTLSVLAYQRTAVNIFMHIFTHQNTSLEV	-0.464622	3.52422	htFuncLib
VLLFVTTLTVQCYQRTAVNIFSHVFVHQNTSVEI	-5.37022	-0.203001	htFuncLib
VLLFVTTLTVQSYIRTAVIIFYSVFVHQIWDLEV	5.56382	-3.81643	htFuncLib
VVLFATTLSVQSYQRTAVNIFSHVFVHQNTSVEI	-8.38347	2.41485	htFuncLib
VLLFVTTLSVQSYQRTTVNIYYHVFIHQNTSLEV	2.77771	2.60139	Sarkisyan et al.
VVLFATTLTVQTYQREAINIFIHIFVVQNTSVEV	-11.4525	-2.91406	htFuncLib
VLLFLTTLSVQAYQRTAVNIFVHVFTHQNTSLEV	-1.13797	3.39094	htFuncLib
VLLFVTTLSVQSYQRVAVNIFMHVFTVQNTSLEV	-0.399833	4.03811	htFuncLib
VLLFVTTLSVQSYQRAAVNIYYHAFIHQNTSLEV	3.29694	3.97409	Sarkisyan et al.
VLLFATTLSALCYQRTAVNIFYHVFTFQNTSLEV	1.416	6.16688	htFuncLib
VLLFLTTLTVQSYQRTAVNIFFHVFVHQNTSLEI	-3.07552	-0.0578254	htFuncLib
VVLFVTTLTVQAYQRVAVNIFMHVFVHQNTSVEI	-7.81466	0.424149	htFuncLib
VLLFVTTLSAQAYQRIAVNIFMHVFVVQNTSLEI	-5.68815	6.72449	htFuncLib
VLLFVTTLTAQSYQRTAVNIFVHVFTHQNTSLEI	-2.32593	0.166708	htFuncLib
VLLFVTTLSVLVYQREAINIFVHVFTVQNTSVEV	-8.52954	-3.46464	htFuncLib
VVLFATTLTVQSYQRVAVNIFFHVFTHQNTSLEI	-0.224325	5.74114	htFuncLib
VLLFVTTGCMNSYQRTAVNIYYHVFIHQNTSLEV	-1.11615	-6.28378	FPBase
VLLFVTTLTVQSYQRTAINIFSHVFTHQNTSVEI	-4.4198	-1.65673	htFuncLib
VLLFVTTLSVQAYQRVAVNIFYHVFTHQNTSLEV	-0.92727	2.92308	htFuncLib
VLLFATTLSVQVYQRTAVNIFMHVFVHQNTSVEI	-6.96276	2.76552	htFuncLib
VIMFVTTLTVQSYLRTAVNIFYHVFTHQNHTLEV	5.53458	-0.702602	htFuncLib
VLLFATTLTVQAYQRTAVNIFVHVFTHQNTSVEI	-6.45373	0.534087	htFuncLib
VLLFLTTLTAQSYQRTAVNIFMHVFVHQNTSVEI	-7.33452	-0.85182	htFuncLib
VLLFATTLSVQSYQRTAVNIFIHVFVVQNTSLEI	-3.63902	5.16341	htFuncLib
VVLFVTTLSVQSYQRTAVNIFTHVFVVQNTSLEI	-2.01853	5.93569	htFuncLib
VLLFVTTLTVQAYQRTAVNIFSHIFVHQNTSLEV	-0.721283	0.729673	htFuncLib
VLLFVTTLSVQVYQRTAVNIFIHVFTIQNTSLEI	-2.7677	4.31079	htFuncLib
VLLFLTTLSVAAYQRVAVNIFMHVFTHQNTSVEI	-8.66586	3.51477	htFuncLib
VLLFATTLTVPSYQRTAVNIFIHVFVHQNTSVEI	-6.79717	-1.70663	htFuncLib
VLLFVTTLSMAVYQRTAVNIFIHVFTHQNTSLEV	0.656068	4.11407	htFuncLib
VLLFVTTLTVQAYQREAVNIFYHVFTHQNTSLEV	-0.694001	0.67118	htFuncLib
VLLFLTTLTVQCYQRTAVNIFYHVFVHQNTSLEV	-0.90685	-0.310682	htFuncLib
VLLFVTTLSVQCYQRIAVNIFFHVFVHQNTSVEV	-5.94336	1.39182	htFuncLib
VLLFVTTLSAQCYQRTAVNIFMHVFTHQNTSLEV	-0.981555	3.22579	htFuncLib
VLLFVTTLTVMSYQRTAVIIFYHVFTHQNHDLEV	2.24277	-3.39132	htFuncLib
VLLFVTTLSAQAYQRTAVNIFIHVFTYQNTSLEI	-3.32273	6.03566	htFuncLib
VLLFVTTLTVQVYQRTAVNIFMHVFTVQNTSLEI	-3.48991	1.1684	htFuncLib
VLLFVTTLTVQCYQRTAVNIFIHVFTLQNTSLEI	-2.9472	1.05486	htFuncLib
VLLFVTTLSMPCYQRTAVNIFYHVFVHQNTSVEV	-5.26962	-2.85923	htFuncLib
VLLFVTTLTVMSYLRTAVIIFYTVFVHQNCSLEV	2.39688	-5.05041	htFuncLib
VLLFVTTLSVQSYQRTAVNIYYHVYIHQNSSLEV	4.11211	2.64207	Sarkisyan et al.
VVLFVTTLSVQAYQRTAVNIFFHVFVYQNTSLEI	-4.12799	6.36388	htFuncLib
VLLFVTTLTVLCYQRTAVNIFVHVFTHQNTSLEI	-3.27269	-0.748232	htFuncLib
VLLFLTTLSMQAYQRTAVNIFFHVFTHQNTSLEI	-4.49857	5.37478	htFuncLib
VVLFVTTLTVQTYQRVAVNIFMHVFTHQNTSLEI	-5.23493	0.389252	htFuncLib
VVLFVTTLTVQAYQRTAVNIFMHVFVHQNTSLEV	-1.73727	0.691914	htFuncLib
VLLFVTTLTVQSYQRTALIIFYHVFTHQNHTLEV	3.53813	-2.02676	htFuncLib
VVLFVTTLTAATYQREAVNIFSHVFTYQNTSVEV	1.70513	8.84741	htFuncLib
VLLFVTTLTVPAYQREAINIFMHVFVHQNTSVEI	-8.40812	-1.3193	htFuncLib
VLLFVTTLSVQTYQRTAINIFYHVFTHQNTSLEI	-1.77619	2.82287	htFuncLib
VLLFVTTLSAQSYQRTAVNIYYHVFIHQSTSLEV	3.59382	3.27649	Sarkisyan et al.
VLLFVTTLTVQAYQRTAVNIFVHIFTHQNTSLEV	-0.541063	1.03817	htFuncLib
VLLFVTTLTVMSYMRTAINIFYHVFVHQNFDLEV	1.27579	-5.47276	htFuncLib
VVLFVTTLTAATYQRVAVNIFMHVFTHQNTSVEI	-9.90716	-1.06724	htFuncLib
VLLFVTTLSVQSYQRIAVNIFIHIFTHQNTSLEI	-1.64055	5.40219	htFuncLib
VLLFATTLSAQCYQRTAVNIFYHIFVHQNTSLEI	-3.15397	7.64348	htFuncLib
VLLFVTTLSVQSYQRTAVNIYYHSFIHQNTSLEV	2.55803	2.77638	Sarkisyan et al.
VVLFVTTLTVLCYQRTAVNIFYHVFTHQNTSVEV	-3.35311	-3.54255	htFuncLib
VLLFVTTLSVPAYQRIAINIFMHVFVIQNTSVEI	-9.87747	4.28334	htFuncLib
VLLFVTTLTVQTYQRVAINIFMHVFVHQNTSLEV	-1.19606	-1.14802	htFuncLib
VVLFVTTLTVQAYQRTAVNIFYHVFVHQNTSLEV	-0.812234	0.279236	htFuncLib
VLLFVTTLSVQAYQRTAVNIFFHVFVVQNTSLEV	-1.09337	3.81932	htFuncLib
VLLFVTTLTAATYQREAVNIFYHVFVHQNTSLEI	-5.91471	-3.29443	htFuncLib
VLLFVTTLTAQSYQRTAVNIFMHVFTLQNTSVEI	-6.75877	-0.937928	htFuncLib
VLLFVTTLTVLAYQRTAVNIFSHVFVHQNTSLEV	-1.80181	-1.0532	htFuncLib
VVLFATTLSVACYQRTAVNIFYHVFTIQNTSLEV	-6.23871	-3.73565	htFuncLib
VLLFATTLSMLCYQRTAVNIFMHVFVHQNTSLEV	-8.03073	0.543255	htFuncLib
VLLFATTLSVQAYQRTAINIFIHVFTHQNTSVEI	-7.78785	3.32397	htFuncLib
VLLFVTTLSVQAYQRVAVNIFIHVFVFQNTSVEI	-7.61223	4.53499	htFuncLib
VVLFATTLSAPVYQRVAVNIFYHVFTHQNTSVEI	-11.1545	3.32187	htFuncLib
VLLFVTTLTVQSYQRTAVNIFYSVFTHQNHSLEV	1.36719	-1.15849	htFuncLib
VLLFVTTLSAQAYQRTAVNIFMHVFTVQNTSVEV	-1.83784	6.1364	htFuncLib
VLLFVTTLTMLAYQRTAVNIFFHVFVHQNTSVEV	-5.00067	-3.40053	htFuncLib
VLLFATTLTMQSYQRTAVNIFMHVFVHQNTSLEI	-4.89907	-0.113473	htFuncLib
VLLFVTTLSVQAYQRTAVNIFMHVFTLQNTSVEI	-5.79864	3.36944	htFuncLib
VLLFVTTLTVQSYLRTALNIFYTVFVHQITSLEV	3.43314	-2.35681	htFuncLib
VVLFVTTLTVPSYQRTAVNIFYHVFTHQNTSLEV	0.0223606	-1.1264	htFuncLib
VVLFVTTLSVQAYQRTAVNIFTHVFVHQNTSLEI	-4.11251	4.09781	htFuncLib
VVLFVTTLSVQTYQRTAVNIFVHVFVHQNTSLEI	-3.57744	4.158	htFuncLib
VLLFVTTLSVQAYQRTAVNIFTHIFVLQNTSLEI	-3.46527	6.46599	htFuncLib
VLLFVTTLSVLTYQRTAVNIFIHVFTHQNTSLEV	-0.470546	2.09364	htFuncLib
VLLFVTTLSVQCYQRIAVNIFIHVFTHQNTSVEI	-6.40426	2.78375	htFuncLib
VLLFVTTLTALCYQRTAVNIFMHVFTHQNTSLEI	-4.77961	-1.49448	htFuncLib
VLLFATTLTALAYQRTAVNIFMHVFTHQNTSVEI	-8.4272	-0.569664	htFuncLib
VLLFVTTLSVQCYQRTAVNIYYHVFIHQNASLEV	2.80937	3.04305	Sarkisyan et al.
VLLFATTLSAQAYQRVAVNIFMHVFVHQNTSVEI	-8.6382	4.49013	htFuncLib
VLLFVTTLSVQAYQRTAINIFIHIFTHQNTSVEI	-7.99317	3.18762	htFuncLib
VVLFVTTLTVQSYQRTAVNIFSHIFTVQNTSVEI	-8.24231	-2.23924	htFuncLib
VVLFATTLTVQTYQRTAVNIFYHVFTHQNTSVEI	-7.4884	-1.00898	htFuncLib
VLLFATTLTVQSYQRTAVNIFIHVFVHQNTSLEV	-1.02865	-0.0512445	htFuncLib
VLLFVTTLSVQSYQRTAVNIFSHIFTHQNTSVEI	-5.54458	2.08906	htFuncLib
VLLFVTTLTVQSYQRTALIIFYSVFTHQNHSLEV	3.59163	-1.95148	htFuncLib
VLLFVTTLSVQSYQRTAVNIYYRVFIHQNTSLEV	2.79198	2.26432	Sarkisyan et al.
VLLFVTTLSVQSYQRTAVNVYYHVFIHQNTSLEA	3.13718	3.66237	Sarkisyan et al.
VLLFVTTLTVMSYIRTALIIFYTVFVHQIHSLEV	4.03297	-6.50791	htFuncLib
VLLFVTTLTVQSYMRTAVNIFYTVFIHQNFTLEV	4.74657	-1.40922	htFuncLib
VVLFVTTLTVQAYQRVAVNIFMHVFVHQNTSLEI	-5.61859	1.00112	htFuncLib
VLLFLTTLTAAVYQRVAINIFFHIFVVQNTSVEV	-8.55793	10.616	htFuncLib
VVLFATTLSVQSYQRVAINIFMHVFTHQNTSLEI	-4.58986	7.95987	htFuncLib
VLLFATTLSMPAYQRTAINIFYHVFVHQNTSLEI	-7.41108	6.65883	htFuncLib
VVLFVTTLSVQAYQRTAVNIFFHIFTHQNTSLEI	-2.87631	6.38604	htFuncLib
VLLFVTTLTVACYQRTAVNIFMHIFVHQNTSLEI	-5.44129	-1.23815	htFuncLib
VVLFVTTLTAAVYQRLAINIFMHIFVHQNTSVEI	-11.9409	-1.37534	htFuncLib
VLLFLTTLTVQSYQREAVNIFMHVFVHQNTSLEV	-1.09212	-0.626223	htFuncLib
VLLFATTLSVAAYQRTAVNIFTHVFTHQNTSLEI	-5.21678	4.25748	htFuncLib
VLLFVTTLSVACYQRTAVNIFMHIFTHQNTSVEI	-8.0772	1.84655	htFuncLib
VLLFVTTLSMQSYQRAAVNIYYHVFIHQNTSLEV	3.04622	4.00591	Sarkisyan et al.
VLLFATTLSALCYQREAVNIFMHIFVFQNTSLEV	-3.4245	10.4009	htFuncLib
VVLFATTLSVASYQRVAINIFMHIFTVQNTSVEV	-6.38247	10.7416	htFuncLib
VLLFVTTLTVLAYQRTAVNIFYHVFTHQNTSVEI	-4.71482	-1.11954	htFuncLib
VLLFVTTLTVPSYQRTAVNIFIHVFTHQNTSLEV	-0.696389	-0.671525	htFuncLib
VLLFLTTLSVQTYQRTAVNIFYHVFTHQNTSVEI	-6.05747	1.94002	htFuncLib
VLLFVTTLSAQTYQRTAVNIFVHVFTHQNTSLEI	-2.72638	3.97683	htFuncLib
VLLFVTTLSVQAYQRVAVNIFVHVFTLQNTSLEV	-0.707968	5.20662	htFuncLib
VLLFVTTLSVPVYQREAINIFFHIFVLQNTSVEI	-11.7803	3.35059	htFuncLib
VLLFVTTLSVQSYQRIAVNIFTHVFTYQNTSLEI	-1.82959	5.4763	htFuncLib
VLLFVTTLSVQVYQRTAVNIFMHVFTVQNTSVEV	-1.85134	3.5536	htFuncLib
VLLFVTTLSMPCYQRTAVNIFYHVFVVQNTSVEI	-9.49066	1.30914	htFuncLib
VVLFVTTLTVLVYQRTAVNIFMHIFVHQNTSVEI	-8.39509	-2.13642	htFuncLib
VLLFVTTLTVMSYLRTAVNIFYTVFIHQNTSLEV	2.24924	-2.38253	htFuncLib
VLLFVTTLSAQCYQRTAVNIFMHVFVHQNTSLEI	-4.42268	3.43592	htFuncLib
VLLFVTTLSVQAYQRIAVNIFFHIFTHQNTSLEV	-0.190078	5.18688	Tested designs
VLLFLTTLSMAAYQRTAVNIFMHVFTVQNTSLEI	-6.65568	7.19698	htFuncLib
VLLFVTTLSVQAYQRVAVNIFTHVFVVQNTSLEI	-4.40017	5.8913	htFuncLib
VLLFATTLSAQTYQRTAVNIFMHVFVHQNTSLEI	-6.04446	4.86891	htFuncLib
VLLFATTLSMQSYQRTAVNIFMHVFVYQNTSLEI	-5.74632	6.39288	htFuncLib
VLLFVTTLSVLTYQRTAVNIFMHVFTHQNTSVEI	-6.26093	1.40164	htFuncLib
VLLFVTTLTVQSYQRIAVNIFMHIFTIQNTSLEV	1.26982	1.57235	htFuncLib
VVLFVTTLSVQAYQRTAVNIFSHVFTVQNTSLEI	-3.3708	6.27582	htFuncLib
VLLFVTTLSVQTYQRIAINIFIHVFVHQNTSLEI	-2.57456	6.38786	htFuncLib
VLLFATTLSMQSYQRTAVNIFMHVFTHQNTSLEV	-0.214897	3.72136	htFuncLib
VLLFATTLSVQAYQRTAINIFMHVFVHQNTSVEI	-7.70521	3.38271	htFuncLib
VLLFVTTLTVQVYQRVAVNIFIHVFVHQNTSLEV	-1.19754	-0.0272707	htFuncLib
VLLFVTTLTVQSYQRTALIIFYHVFIHQNTTLEV	3.35072	-1.09301	htFuncLib
VLLFVTTLSAPVYQRVAVNIFSHVFVYQNTSLEV	0.417747	7.98516	htFuncLib
VLLFVTTLSVQSYQRIAVNIFIHVFTHQNTSLEV	-0.340382	2.71738	htFuncLib
VLLFVTTLSAPTYQRTAVNIFAHVFTHQNTSVEI	-8.77555	1.1138	htFuncLib
VLLFVTTLSVLCYQRTAVNIFMHVFVHQNTSLEI	-4.11644	2.35945	htFuncLib
VLLFATTLTVQAYQRIAVNIFMHIFTHQNTSLEI	-6.73631	4.76658	htFuncLib
VLLFVTTLTVLSYQRTAVNIFYTVFTHQNWDLEV	1.15959	-4.16103	htFuncLib
VVLFVTTLTVLAYQRTAVNIFMHIFVHQNTSLEV	-3.56964	-3.40944	htFuncLib
VVLFVTTLSVQAYQRVAVNIFMHVFTHQNTSVEI	-7.14768	4.22844	htFuncLib
VVLFATTLSAPSYQRLAVNIFMHIFTIQNTSLEV	-1.48308	10.789	htFuncLib
VLLFVTTLSVQCYQRTAVNIFMHIFVVQNTSLEV	-0.479757	5.51163	htFuncLib
VVLFATTLTAQCYQRTAINIFFHVFVHQNTSLEV	2.32713	6.24686	htFuncLib
VLLFVTTLSVQAYQRVAVNIFFHVFTYQNTSLEI	-3.54426	5.79547	htFuncLib
VLLFVTTLSVQAYQRTAVNIFIHVFVVQNTSVEI	-6.31052	3.45986	htFuncLib
VLLFVTTLSMACYQRTAVNIFIHVFTHQNTSLEV	0.558138	4.08077	htFuncLib
VLLFVTTLTALAYQREAVNIFYHVFTVQNTSVEV	-5.91979	-4.59256	htFuncLib
VLLFVTTLSVQAYQRTAVNIFTHVFVHQNTSLEV	-1.6304	2.60585	htFuncLib
VLLFVTTLTVLCYQRTAVNIFMHVFVYQNTSVEI	-7.13507	-1.48593	htFuncLib
VLLFVTTLTVMSYIRTAINIFYHVFVHQIWDLEV	2.08354	-6.40359	htFuncLib
VLLFVTTLTVQAYQRTAVNIFMHIFTHQNTSVEV	-3.86724	-0.943641	htFuncLib
VLLFVTTLTVQCYQRTAVNIFVHVFVLQNTSLEI	-3.60736	0.493778	htFuncLib
VVLFATTLTVQSYQRTAVNIFMHVFVHQNTSLEV	-1.12448	-0.436938	htFuncLib
VLLFATTLSMQSYQRLAVNIFYHIFTVQNTSVEV	0.139657	8.92627	htFuncLib
VLLFATTLSVQSYQRTAVNIFIHIFTHQNTSLEI	-2.14296	5.23681	htFuncLib
VLLFVTTLTVQSYMRTAVIIFYHVFTHQNHSLEV	2.50495	-1.66019	htFuncLib
VLLFVTTLTVQSYLRTAVIIFYHVFTHQNFDLEI	2.28312	-3.27435	htFuncLib
VLLFVTTLSVQAYQRLAINIFIHVFTHQNTSLEI	-2.91492	5.635	htFuncLib
VVLFVTTLSVQAYQRTAVNIFMHIFVVQNTSLEI	-4.88198	7.31089	htFuncLib
VVLFATTLTVQSYQRTAVNIFMHVFTVQNTSLEI	-1.47255	5.88984	htFuncLib
VLLFVTTLTVQVYQRTAVNIFFHVFVLQNTSLEI	-3.74192	0.194782	htFuncLib
VLLFVTTLTVACYQRTAVNIFYHVFTHQNTSLEI	-2.53859	-0.325094	htFuncLib
VLLFVTTLTVQSYQRTAINIFTHVFVHQNTSLEI	-2.18353	-0.472771	htFuncLib
VLLFVTTLTVMSYQRTAVIIFYTVFIHQNTSLEV	2.39743	-2.1954	htFuncLib
VLLFVTTLTVQSYQRTAVNIFYHVFTYQNTSLEI	-1.65071	0.468659	htFuncLib
VLLFATTLSVQSYQRVAVNIFTHVFVHQNTSLEI	-4.63062	4.64774	htFuncLib
VLLFVTTLSMQAYQRLAVNIFMHVFVHQNTSLEI	-5.35007	4.96912	htFuncLib
VLLFVTTLTVQSYQRTAVNIFYHIFTHQNTSLEI	-1.55105	0.249171	htFuncLib
VLLFVTTLSVQTYQRTAVNIFMHIFTVQNTSLEV	-0.197703	5.1966	htFuncLib
VLLFVTTLSVQAYQRIAVNIFMHIFTFQNTSVEI	-8.07153	5.6348	htFuncLib
VVLFATTLSAACYQRTAVNIFAHIFTFQNTSLEI	-7.36582	9.78905	htFuncLib
VLLFATTLSMQCYQRTAVNIFMHVFVHQNTSVEI	-8.36999	3.10546	htFuncLib
VLLFLTTLSVQSYQRTAVNIFMHVFTHQNTSLEV	-0.991541	2.54502	htFuncLib
VLLFVTTLTVLSYIRTAVNIFYTVFVHQNTSLEV	0.191276	-3.47467	htFuncLib
VLLFVTTLTMLTYQRTAINIFMHVFVHQNTSVEI	-7.74193	-2.83209	Tested designs
VLLFVTTLSMQCYQRVAINIFMHVFVHQNTSLEI	-5.70141	7.00498	htFuncLib
VLLFLTTLTVLAYQRTAVNIFMHVFVVQNTSLEV	-3.92249	-2.90046	htFuncLib
VLLFVTTLTVLSYQRTAVNIFVHVFTHQNTSLEV	-0.880539	-1.0165	htFuncLib
VLLFVTTLSVQAYQRTAVNIFIHIFVHQNTSLEI	-3.72307	4.10027	htFuncLib
VLLFVTTLSVQAYQRVAVNIFSHVFTVQNTSLEI	-3.61975	5.82329	htFuncLib
VLLFVTTLTVAAYQRTAVNIFMHVFVHQNTSLEV	-2.08292	-0.186757	htFuncLib
VLLFVTTLTVQSYQRTAVNIFSHVFTIQNTSLEV	-0.0719142	0.467258	htFuncLib
VLLFVTTLSVASYQRTAVNIFFHVFTHQNTSVEI	-5.68538	1.31	htFuncLib
VLLFLTTLTMQSYQRTAVNIFMHVFVHQNTSVEI	-7.28057	-0.917248	htFuncLib
VLLFVTTLTVLAYQRTAVNIFMHVFTVQNTSLEV	-1.85452	-0.839097	htFuncLib
VVLFLTTLSVAAYQRVAINIFMHVFVHQNTSLEI	-8.17787	7.28104	htFuncLib
VLLFVTTLTVPSYQRIAVNIFYHVFTHQNTSLEV	-0.0554036	-0.963545	htFuncLib
VLLFVTTLTAQVYQRTAINIFMHVFVHQNTSLEI	-5.62099	-1.5669	htFuncLib
VLLFVTTLTVMSYMRTAVNIFYHVFVHQNTSLEI	-1.12984	-2.37554	htFuncLib
VLLFATTLTAQTYQRLAVNIFYHIFVIQNTSLEI	-4.14002	9.69339	htFuncLib
VLLFATTLSVLTYQRLAVNIFYHVFVHQNTSVEI	-9.20662	1.13413	htFuncLib
VVLFVTTLTMPTYQREAVNIFVHIFVHQNTSVEI	-11.1541	-2.0557	htFuncLib
VLLFLTTLSVACYQRTAVNIFMHVFTYQNTSLEI	-5.73065	6.48398	htFuncLib
VLLFVTTLTVMSYMRTAVIIFYHVFTHQITDLEV	3.16653	-4.28991	htFuncLib
VLLFVTTLSVQSYQRTAVNIYYHVFICQNTSLEV	2.30823	2.95844	Sarkisyan et al.
VLLFVTTLTVLTYQRTAVNIFVHVFVHQNTSVEV	-3.76803	-2.85025	htFuncLib
VLLFVTTLSVQAYQRTAVNIFSHIFTIQNTSVEI	-7.4793	4.97585	htFuncLib
VVLFVTTLSVQAYQRTAVNIFIHVFVYQNTSLEI	-4.18823	6.27686	htFuncLib
VLLFVTTLTVLVYQRTAVNIFMHIFVHQNTSVEI	-7.11226	-1.86334	htFuncLib
VLLFVTTLTVLAYQRTAVNIFMHVFTVQNTSVEV	-4.69927	-2.43404	htFuncLib
VLLFVTTLTVQAYQRVAVNIFMHVFVHQNTSLEV	-1.94627	0.904162	htFuncLib
VLLFLTTLSVQAYQRIAVNIFVHIFTHQNTSVEV	-2.00577	8.12654	htFuncLib
VVLFVTTLSVQSYQRTAVNIFYHVFTLQNTSLEI	-1.02004	4.38512	htFuncLib
VLLFVTTLTVQTYQRTAVNIFYHVFTHQNTSLEI	-2.35548	0.647014	htFuncLib
VLLFVTTLTVQSYQRTAINIFYHVFIHQNHTLEV	3.05009	-1.25858	htFuncLib
VLLFVTTLSVQAYQRTAVNIFSHVFTVQNTSVEI	-5.98244	3.49134	htFuncLib
VLLFVTTLSVQSYQRLAVNIFMHVFVFQNTSLEI	-3.31032	4.99708	htFuncLib
VVLFATTLSAQSYQRTAVNIFVHVFTLQNTSLEI	-3.76682	8.62481	htFuncLib
VLLFVSTLSVQSYQRTAVNLYYHVFIHQNTSLEV	4.09193	3.41985	Sarkisyan et al.
VLLFVTTLTVLTYQRVAVNIFMHVFTHQNTSVEI	-6.80047	-1.40055	htFuncLib
VLLFVTTLSAPAYQRVAVNIFMHVFVLQNTSLEI	-6.89893	7.09444	htFuncLib
VVLFVTTLSVLTYQRVAVNIFVHVFTVQNTSLEI	-3.93041	8.67569	htFuncLib
VLLFATTLSVQCYQRTAVNIFSHIFTHQNTSLEI	-3.11187	6.46855	htFuncLib
VLLFVTTLSVQSYQRVAVNIFTHIFTHQNTSLEI	-1.67694	5.40297	htFuncLib
VLLFLTTLSVAAYQRTAVNIFMHVFTHQNTSLEI	-5.06741	3.88263	htFuncLib
VLLFLTTLTVLAYQRTAVNIFVHVFVHQNTSLEV	-2.49024	-2.24891	htFuncLib
VLLFVTTLSVQAYQRTAVNIFMHVFTYQNTSVEV	-3.85553	2.7702	htFuncLib
VVLFATTLSVQAYQRTAVNIFMHVFTYQNTSLEV	-1.56991	6.94313	htFuncLib
VLLFVTTLTVLCYQRTAVNIFYHIFTHQNTSLEV	-0.709829	-1.77387	htFuncLib
VVLFVTTLSVQAYQRTAVNIFMHIFTLQNTSLEI	-4.01445	7.33955	htFuncLib
VLLFVTTLTVLAYQRTAVNIFYHVFTIQNTSVEV	-3.27042	-2.96182	htFuncLib
VLLFVTTLTVLCYQRTAVNIFYHVFTHQNTSLEI	-2.58344	-0.702126	htFuncLib
VVLFVTTLSVQSYQRTAVNIFMHIFTHQNTSLEV	0.329145	3.95127	htFuncLib
VVLFVTTLSVQAYQRTAVNIFYHVFTVQNTSLEI	-2.50643	5.34971	htFuncLib
VLLFVTTLSVQVYQRTAVNIFTHVFVHQNTSLEI	-3.42875	2.8001	htFuncLib
VLLFVTTLSMPCYQREAINIFFHIFVYQNTSVEV	-3.48568	11.4006	htFuncLib
VLLFVTTLSMQAYQRTAVNIFYHVFVLQNTSVEI	-7.64844	3.09257	htFuncLib
VLLFVTTLTVMSYIRTALNIFYTVFIHQIHSLEV	5.2752	-4.17575	htFuncLib
VLLFVTTLTVLAYQRTAINIFMHVFVHQNTSLEI	-4.50326	-1.19096	htFuncLib
VVLFVTTLSVQTYQRTAVNIFMHIFTYQNTSLEI	-3.42952	7.85237	htFuncLib
VLLFATTLSVAAYQRIAVNIFMHVFVVQNTSLEI	-7.13959	6.68751	htFuncLib
VLLFVTTLTVQCYQRTAVNIFVHVFTHQNTSVEI	-4.92549	-0.0317845	htFuncLib
VLLFVTTLTVQSYQRLAINIFMHVFVHQNTSLEI	-3.20792	-0.828187	htFuncLib
VLLFLTTLSMQAYQRTAVNIFIHVFTHQNTSVEI	-8.13376	3.19276	htFuncLib
VLLFVTTLSVQAYQRVAVNIFTHVFVHQNTSLEV	-1.29374	3.62623	htFuncLib
VLLFATTLSVPCYQRTAVNIFMHVFVHQNTSVEI	-8.20864	2.15619	htFuncLib
VLLFATTLSVQVYQRTAINIFYHVFVHQNTSVEI	-8.27147	1.72126	htFuncLib
VLLFVTTLSVQTYQRVAVNIFVHVFTHQNTSLEI	-3.07314	3.9803	htFuncLib
VVLFATTLTVQSYQRVAVNIFYHVFTVQNTSVEV	2.17649	5.44223	htFuncLib
VLLFVTTLTVLCYQRTAVNIFMHIFTHQNTSLEI	-4.41328	-1.42875	htFuncLib
VLLFVTTLTVMSYQRTAVIIFYHVFVHQIFTLEV	2.63654	-4.85111	htFuncLib
VLLFATTLSMQTYQRTAVNIFMHVFTHQNTSVEI	-8.18758	3.07422	htFuncLib
VLLFATTLTVQSYQRVAVNIFMHIFTHQNTSLEI	-1.42178	5.42574	htFuncLib
VLLFVTTLSVQCYQRTAVNIFVHVFTVQNTSLEV	-0.438994	3.67272	htFuncLib
VLLFVTTLSVQCYQRTAINIFIHVFVHQNTSLEI	-3.11957	3.42845	htFuncLib
VLLFVTTLSVQSYQRTAVNIYYHVFIHQDTSLEV	2.79682	2.35856	Sarkisyan et al.
VLLFATTLSAQCYQRLAINIFFHVFVVQNTSLEV	-1.3048	9.60623	htFuncLib
VLLFVTTLSMQCYQRTAINIFSHVFVHQNTSLEI	-1.93219	6.54833	htFuncLib
VVLFVTTLSVQAYQRTAVNIFVHVFTHQNTSVEI	-6.3236	3.18702	htFuncLib
VLLFVTTLSMLAYQRTAVNIFYHVFVHQNTSVEI	-7.60912	0.897208	htFuncLib
VLLFVTTLSVLCYQRTAVNIFIHVFVHQNTSLEI	-3.79131	2.25618	htFuncLib
VLLFLTTLSVQTYQRIAVNIFMHVFTHQNTSVEV	-1.38633	6.13454	htFuncLib
VLLFVTTLTVPTYQRTAVNIFMHVFVHQNTSVEI	-6.19381	-0.907353	htFuncLib
VLLFVTTLSVQAYQRTAVNIFIHIFVVQNTSLEI	-3.59587	6.34933	htFuncLib
VLLFVTTLTVLSYIRTAVIIFYTVFVHQNHSLEV	0.885725	-5.94089	htFuncLib
VLLFLTTLSVQSYQRLAVNIFMHVFTHQNTSVEI	-7.27355	2.67631	htFuncLib
VLLFATTLSAPAYQRTAVNIFMHVFTHQNTSVEI	-8.96092	3.13744	htFuncLib
VLLFVTTLTVQSYQRTAIIIFYHVFIHQIFSLEV	4.49554	-1.21093	htFuncLib
VLLFVTTLTVQCYQRTAINIFFHVFVHQNTSLEV	-0.711464	-0.714462	htFuncLib
VLLFATTLTVLAYQRTAVNIFMHVFVHQNTSVEV	-5.6688	-2.14348	htFuncLib
VLLFVTTLTVQAYQRTAVNIFTHIFVHQNTSVEI	-6.57266	-0.17714	htFuncLib
VVLFVTTLSALVYQRTAVNIFMHVFTHQNTSLEV	0.743152	5.5907	htFuncLib
VLLFVTTLSVQSYQRTAVNIFSHVFTVQNTSLEI	-2.20003	3.64221	htFuncLib
VVLFATTLSVQAYQRVAVNIFMHVFVHQNTSVEV	-8.38336	4.93386	htFuncLib
VLLFVTTLSVQTYQRLAVNIFFHVFTHQNTSLEI	-2.9197	3.93913	htFuncLib
VLLFVTTLTAACYQRVAINIFFHIFVYQNTSVEI	-11.9536	-1.55391	htFuncLib
VLLFVTTLTVPAYQRVAVNIFMHVFVHQNTSLEI	-5.21658	0.241784	htFuncLib
VLLFVTTLTVQSYQRLAVNIFMHVFVLQNTSLEV	-0.103923	0.629496	htFuncLib
VLLFVTTLSVATYQRTAVNIFYHVFTHQNTSVEI	-5.86216	1.27824	htFuncLib
VLLFVTTLTVLTYQREAVNIFMHVFTHQNTSVEV	-4.69804	-3.19498	htFuncLib
VLLFVTTLTVLVYQRTAVNIFMHVFTLQNTSVEI	-6.81671	-1.5956	htFuncLib
VLLFVTTLTVQSYQRTAVNIFIHIFVHQNTSLEV	-0.337392	-0.0533401	htFuncLib
VLLFVTTLTVQVYQRVAVNIFMHVFVHQNTSLEV	-1.68554	0.234747	htFuncLib
VVLFVTTLTAATYQREAVNIFYHVFVHQNTSVEV	-6.76679	-4.92818	htFuncLib
VLLFVTTLSVQSYQRTAVNVYYNVFIHQNTSLEV	4.11702	2.85068	Sarkisyan et al.
VLLFATTLSVQSYQRTAVNIFTHVFVHQNTSLEV	-0.595501	2.61493	htFuncLib
VLLFVTTLTVQAYQRTAINIFIHVFTHQNTSVEI	-5.81776	-0.406961	htFuncLib
VLLFVTTLSVQAYQRVAINIFMHVFVHQNTSVEI	-7.43515	3.63818	htFuncLib
VLLFATTLSAQAYQRTAVNIFMHVFTVQNTSVEI	-8.2418	5.06608	htFuncLib
VLLFLTTLSVQAYQRTAVNIFIHVFVVQNTSVEV	-7.96473	2.64365	htFuncLib
VLLFLTTLTVQSYQRVAVNIFMHVFVLQNTSLEI	-1.80771	5.68733	htFuncLib
VLLFVTTLTVQAYQRTAVNIYYHVFIHQNTSLQV	2.62151	1.09229	FPBase
VLLFVTTLSLQSYQRTAVNIYYHGFIHQNTSLEV	3.49064	3.8663	Sarkisyan et al.
VVLFATTLSAQCYQRTAINIFSHVFVHQNTSLEV	-0.0146167	8.32655	htFuncLib
VLLFATTLSMAAYQRTAVNIFFHVFTHQNTSLEV	0.0163914	6.15713	htFuncLib
VLLFVTTLSMAAYQREAINIFYHIFVHQNTSVEI	-11.2898	2.49216	htFuncLib
VLLFATTLTAQAYQRTAVNIFMHVFVHQNTSVEI	-7.97075	0.529372	htFuncLib
VLLFVTTLTVQAYQRTAVNIFSHVFVHQNTSLEI	-3.39639	1.03396	htFuncLib
VVLFVTTLSVQAYQRTAVNIFSHVFVYQNTSLEI	-4.10247	6.44032	htFuncLib
VVLFVTTLSAQVYQREAINIFAHVFVYQNTSLEI	-5.6921	9.9119	htFuncLib
VVLFLTTLSVAAYQRTAVNIFMHVFTHQNTSVEI	-9.01867	3.16188	htFuncLib
VLLFVTTLTMLVYQRTAVNIFYHVFTHQNTSVEI	-5.82929	-2.82742	htFuncLib
VVLFATTLTVQSYQRTAVNIFVHVFTHQNTSVEI	-7.39112	-0.972042	htFuncLib
VLLFVTTLTMAAYQRVAVNIFYHVFTHQNTSLEI	-5.41977	-2.2596	htFuncLib
VLLFVTTLTVPSYQRTAVNIFYHIFTHQNTSLEI	-1.48521	-1.27815	htFuncLib
VLLFVTTLTVLTYQRTAVNIFMHVFVVQNTSLEV	-2.27419	-2.11706	htFuncLib
VLLFVTTLSMQCYQRTAVNIFSHVFTHQNTSVEI	-6.98411	2.1392	htFuncLib
VLLFVTTLTVQSYQRTAINIFYHVFTHQNHDLEV	2.00847	-1.74781	htFuncLib
VLLLVTTLGLMAYQRTAVNIYYHVFIHQNYSLEV	-1.83961	-7.71871	FPBase
VLLFVTTLSVQCYQRTAVNIFMHIFTIQNTSLEV	-0.163301	5.17453	htFuncLib
VVLFVTTLSVQAYQRVAINIFMHVFVLQNTSLEI	-5.65809	7.9218	htFuncLib
VLLFVTTLTVQSYQRTAINIFYHVFVHQNFDLEV	1.72346	-2.19261	htFuncLib
VVLFVTTLTVAAYQRTAVNIFMHIFVHQNTSLEV	0.77306	1.10044	htFuncLib
VVLFVTTLTVLSYQRTAVNIFMHVFVHQNTSLEV	-1.53793	-1.94299	htFuncLib
VVLFVTTLSAQAYQRVAVNIFMHVFTHQNTSLEI	-5.37935	6.74677	htFuncLib
VLLFVTTLTVQSYQRVAVNIFMHVFVLQNTSLEI	-3.87785	0.460827	htFuncLib
VLLFVTTLTVQSYIRTALNIFYHVFIHQNWTLEV	4.56748	-1.39084	htFuncLib
VLLFATTLTVQSYQRVAVNIFFHVFTVQNTSLEV	1.08991	1.61488	htFuncLib
VLLFVTTLTVQAYQRTAVNIFTHVFTVQNTSVEV	-3.55912	-1.31169	htFuncLib
VLLFVTTLSVQSYQRLAVNIFVHVFVHQNTSLEI	-2.74975	3.14254	htFuncLib
VLLFVTTLSMQAYQRTAINIFIHVFVHQNTSVEI	-8.51293	2.5623	htFuncLib
VLLFVTTLSVQAYQRIAINIFSHVFVHQNTSLEI	-3.85323	6.00039	htFuncLib
VLLFLTTLTAACYQRLAINIFYHVFVVQNTSVEI	-11.1328	-2.42548	htFuncLib
VLLFVTTLSVQSYQRTAANIYYHVFVHQNTSLEV	1.88258	2.21117	Sarkisyan et al.
VLLFVTTLSVQVYQRTAVNIFMHIFVHQNTSLEI	-4.1102	3.63698	htFuncLib
VLLFVTTLTVAVYQREAVNIFMHVFVIQNTSVEI	-8.96656	-1.10759	htFuncLib
VLLFLTTLTALVYQRIAINIFAHIFTFQNTSLEI	-7.80658	10.5104	htFuncLib
VLLFVTTLSVQSYQRIAVNIFMHIFTHQNTSLEV	0.106749	3.89058	htFuncLib
VVLFVTTLSVQAYQRTAVNIFMHVFVVQNTSLEV	-1.22707	5.47036	htFuncLib
VLLFVTTLTMQSYQRTAVNIFSHVFVHQNTSLEV	-0.461003	-0.386779	htFuncLib
VLLFVTTLSVAAYQRTAVNIFMHVFVHQNTSLEI	-4.34227	3.01389	htFuncLib
VLLFVTTLTAATYQREAVNIFYHVFVVQNTSLEI	-7.42833	-3.49551	htFuncLib
VLLFVTTLSVQSYQRTAVNIYYHVLIHQNTSLEA	3.12922	3.69929	Sarkisyan et al.
VVLFLTTLTAATYQREAVNIFIHVFVVQNTSVEI	-12.3103	-0.443173	htFuncLib
VLLFATTLSVQAYQREAVNIFYHVFTHQNTSLEI	-3.98262	4.63401	htFuncLib
VVLFVTTLSVQAYQRTAVNIFTHVFTHQNTSVEI	-6.36791	3.18568	htFuncLib
VLLFATTLSVQSYQRTAVNIFIHVFTHQNTSLEV	-0.657012	2.68813	htFuncLib
VLLFVTTLSMQTYQRTAVNIFMHVFVVQNTSLEI	-4.70176	5.89408	htFuncLib
VLLFVTTLTVLVYQRTAVNIFTHVFTHQNTSVEV	-3.47582	-2.76388	htFuncLib
VVLFVTTLTAAAYQRVAVNIFYHVFTHQNTSVEI	-9.22069	-1.67541	htFuncLib
VVLFATTLSVAAYQRLAINIFMHVFTLQNTSLEI	-7.68144	8.64689	htFuncLib
VLLFVTTLTVQSYQRTAVNIFYHVFTIQNTSLEV	-0.0377245	0.223075	htFuncLib
VLLFVTTLTVLSYQRTALIIFYSVFTHQNTSLEV	0.753141	-4.27441	htFuncLib
VVLFVTTLSVQAYQRIAINIFSHVFVHQNTSLEI	-4.346	7.76534	htFuncLib
VVLFVTTLSVQAYQRTAVNIFTHVFVYQNTSLEV	-0.365246	5.71843	htFuncLib
VLLFVTTLTVLCYQRTAVNIFYHVFTHQNTSVEI	-4.65107	-1.71348	htFuncLib
VLLFATTLTAAVYQRVAVNIFMHVFVHQNTSLEI	-9.36898	-0.373691	htFuncLib
VLLFATTLSALSYQRTAVNIFYHVFTHQNTSLEV	1.14871	2.44089	htFuncLib
VLLFVTTLTVQSYQRTAVIIFYHVFVHQNWTLEV	2.28647	-2.05355	htFuncLib
VLLFATTLSMACYQREAINIFSHVFVFQNTSVEI	-12.1942	4.37605	htFuncLib
VLLFVTTLTMQAYQRTAVNIFFHVFVHQNTSLEI	-4.07234	0.516616	htFuncLib
VLLFATTLSVQSYQRTAVNIFVHVFVHQNTSVEV	-1.83165	2.02972	htFuncLib
VVLFVTTLSVQTYQRVAVNIFMHVFTHQNTSVEI	-7.82093	3.8545	htFuncLib
VLLFVTTLTVQCYQRTAVNIFFHVFVLQNTSLEI	-3.64534	0.42736	htFuncLib
VLLFVTTLTAPTYQREAVNIFYHVFVHQNTSVEI	-7.82426	-2.89334	htFuncLib
VLLFVTTLSVQTYQRLAVNIFMHVFTHQNTSVEI	-6.24829	2.81399	htFuncLib
VLLFATTLSVQAYQRTAINIFAHVFVHQNTSVEI	-8.34042	3.18578	htFuncLib
VLLFVTTLTVQSYQRTAVNTYYHVFIHQNTSLEV	2.74392	0.486017	Sarkisyan et al.
VLLFVTTLSVQAYQRVAINIFSHVFTHQNTSLEI	-3.01393	5.64042	htFuncLib
VLLFATTLSMQSYQRTAVNIFVHVFVHQNTSLEI	-4.63178	4.67183	htFuncLib
VLLFVTTLTVQSYQRTAVNIFYHVFVVQNTSVEV	-1.78574	-1.55471	htFuncLib
VVLFLTTLSVQAYQRVAVNIFMHVFVHQNTSVEV	-8.57408	4.7689	htFuncLib
VVLFLTTLTVQSYQRTAVNIFYHVFTHQNTSVEI	-5.85288	-2.0858	htFuncLib
VLLFVTTLTVQSYIRTAVNIFYHVFIHQIHSLEV	3.52222	-1.16033	htFuncLib
VLLFVTTLSVLTYQRTAVNIFMHVFTHQNTSVEV	-4.30204	-0.00252115	htFuncLib
VLLFATTLTMQAYQRIAVNIFFHIFVIQNTSLEI	-9.58638	6.62721	htFuncLib
VLLFVTTLSVQAYQRLAVNIFTHVFTVQNTSLEI	-3.47589	5.97443	htFuncLib
VLLFLTTLTVQAYQRTAVNIFMHVFVHQNTSLEV	-2.0587	0.617929	htFuncLib
VLLFVTTLSVQCYQRVAVNIFSHVFVHQNTSLEI	-3.93703	3.92507	htFuncLib
VLLFVTTLTVQSYQRTAVNIFYSVFIHQNTTLEV	2.24063	-0.91439	htFuncLib
VLLFVTTLSVQCYQRTAVNIFTHIFTHQNTSVEI	-6.67654	2.47809	htFuncLib
VLLFVTTLTVQSYQRVAVNIFMHVFTHQNTSVEV	-2.7776	-1.0566	htFuncLib
VLLFATTLSMQAYQRTAVNIFMHVFTYQNTSLEI	-5.76578	6.44368	htFuncLib
VLLFVTTLTVMSYLRTAVIIFYHVFVHQITDLEV	2.38779	-5.10997	htFuncLib
VLLFVTTLSVQSYQRTAVDIYYHVFIHQNTSLEV	2.79405	2.33933	Sarkisyan et al.
VVLFVTTLSMQSYQRTAVNIFMHVFVLQNTSLEI	-3.30035	7.35855	htFuncLib
VLLFATTLTVQSYQRVAVNIFMHVFVHQNTSLEV	-1.3214	-0.017737	htFuncLib
VLLFVTTLSVQTYQRTAVNIFMHVFVHQNTSVEI	-5.5036	2.31011	htFuncLib
VLLLVTTLSVQSYQRSAVNIYYHVFIHQNTSLEM	3.7376	4.91938	Sarkisyan et al.
VLLFVTTLSVQGYQRTAVNIYYHVFVHQNTSLEV	0.934183	2.64047	Sarkisyan et al.
VVLFATTLSVQTYQRTAVNIFMHVFTYQNTSLEI	-5.56314	7.0929	htFuncLib
VLLFATTLSAQVYQRVAVNIFIHIFVIQNTSVEV	-10.3332	6.78488	htFuncLib
VLLFVTTLTVQVYQRTAVNIFYHVFVHQNTSVEV	-2.47444	-1.23285	htFuncLib
VLLFATTLTAAVYQREAVNIFMHVFTIQNTSVEV	-9.93303	-2.85803	htFuncLib
VLLFVTTLSVQSYQRIAVNIFIHVFTVQNTSLEI	-2.09803	5.29904	htFuncLib
VLLFVTTLSVQTYQRVAVNIFMHVFVVQNTSVEI	-7.6064	4.38147	htFuncLib
VLLFVTTLSVQSYQRVAVNIFSHVFTHQNTSVEI	-5.48636	2.41022	htFuncLib
VLLFATTLSVQCYQRVAVNIFMHIFTHQNTSLEV	-1.00028	6.81806	htFuncLib
VVLFVTTLSVQAYQRTAVNIFTHVFVVQNTSVEI	-7.85195	4.73725	htFuncLib
VVLFLTTLSAACYQREAINIFTHVFTHQNTSLEI	-8.88583	8.72427	htFuncLib
VLLFVTTLTVQAYQRIAVNIFIHVFVHQNTSLEI	-4.02448	1.06644	htFuncLib
VVLFATTLSVASYQRTAVNIFAHVFTHQNTSVEI	-9.37437	1.76825	htFuncLib
VLLFVTTLTVQSYQRTAVIIFYTVFIHQNWSLEV	3.59103	-1.00886	htFuncLib
VVLFVTTLSVQAYQRIAVNIFMHIFVLQNTSLEI	-5.55926	8.16922	htFuncLib
VLLFATTLSVAAYQRTAVNIFTHVFVHQNTSLEI	-5.7624	4.34677	htFuncLib
VLLFVTTLSVACYQRTAVNIFMHVFTHQNTSLEI	-3.75299	2.86752	htFuncLib
VLLFVTTLTVQSYQRVAVNIFMHVFTLQNTSLEI	-2.91361	1.08148	htFuncLib
VLLFVTTLTVLTYQRVAVNIFMHVFVHQNTSLEV	-2.48446	-2.08863	htFuncLib
VLLFATTLTVQTYQRTAVNIFMHVFTHQNTSLEI	-4.1622	1.06974	htFuncLib
VLLFVTTLTVLSYQRTAVNIFYHVFTHQNTSLEI	-1.97616	-0.698429	htFuncLib
VLLFVTTLTVQTYQRVAINIFSHVFTHQNTSLEV	0.681923	0.270343	htFuncLib
VLLFVTTLTVPSYQRTAVNIFTHVFVHQNTSVEI	-5.15978	-1.73829	htFuncLib
VVLFVTTLSVQCYQRTAINIFMHVFTHQNTSVEI	-8.21782	2.63774	htFuncLib
VLLFVTTLTVLAYQRVAVNIFMHIFVHQNTSVEI	-8.34625	-0.935574	htFuncLib
VLLFLTTLTVQSYQRTAVNIFFHVFTLQNTSVEV	-3.64395	-3.1731	htFuncLib
VLLFATTLTVQSYQRTAVNIFMHVFTVQNTSLEI	-3.78947	0.978601	htFuncLib
VLLFVTTLSALCYQRTAVNIFMHVFVHQNTSLEI	-5.36396	3.04796	htFuncLib
VLLFVTTLSMQCYQRTAVNIFMHVFTVQNTSLEI	-3.5227	5.77756	htFuncLib
VLLFVTTLSVQSYQRTAVNIHHHIFIHQNTSLEV	2.39172	4.06858	Sarkisyan et al.
VLLFVTTLTVQAYQRLAVNIFMHVFVLQNTSLEI	-5.16679	1.20475	htFuncLib
VVLFLTTLSVPCYQRIAVNIFYHVFVIQNTSVEV	-11.446	1.02341	htFuncLib
VLLFVTTLTVMSYQRTAVNIFYHVFTHQNHTLEI	-0.349435	-3.40633	htFuncLib
VLLFATTLSVLCYQRVAVNIFIHIFVIQNTSVEI	-11.013	4.53563	htFuncLib
VLLFATTLTVQCYQRTAVNIFFHVFTHQNTSLEI	-3.86289	0.758389	htFuncLib
VVLFVTTLSAAAYQREAINIFAHVFTFQNTSLEV	-1.22764	10.4014	htFuncLib
VLLFVTTLSMQAYQRTAVNIFFHVFTHQNTSLEI	-3.33919	3.83423	htFuncLib
VLLFVTTLSVQAYQRVAVNIFMHIFTLQNTSVEV	-2.62716	7.79033	htFuncLib
VLLFVTTLTVQSYMRTAVNIFYTVFIHQIWDLEV	5.7488	-2.08731	htFuncLib
VLLFVTTLTVQSYLRTAVIIFYTVFVHQNFSLEV	3.62376	-2.37302	htFuncLib
VLLFVTTLSVAAYQRTAVNIFYHVFTIQNTSLEI	-2.20912	4.32916	htFuncLib
VVLFVTTLSVQAYQRIAINIFMHVFTVQNTSLEI	-4.72346	8.19334	htFuncLib
VLLFLTTLSVQAYQRTAVNIFTHIFTHQNTSLEI	-3.31153	6.05282	htFuncLib
VLLFVTTLTVQAYQRTAVNIFYHVFVVQNTSVEI	-5.61416	-0.0341881	htFuncLib
VLLFATTLSVQCYQRTAINIFVHVFVHQNTSVEI	-8.67634	2.61645	htFuncLib
VVLFATTLTMQSYQRTAVNIFYHVFTHQNTSVEI	-7.6538	-2.22862	htFuncLib
VLLFVTTLSMLCYQRTAVNIFMHVFVHQNTSVEI	-8.23089	1.163	htFuncLib
VLLFLTTLSAQAYQRTAVNIFIHVFTHQNTSVEI	-8.15373	3.19023	htFuncLib
VLLFVTTLTVQSYQRTAVNIFYSVFVHQNCSLEV	1.16823	-1.47361	htFuncLib
VLLFLTTLSVQTYQRTAVNIFYHVFTHQNTSLEV	-0.27533	2.591	htFuncLib
VLLFVTTLSVQAYQRTAVNIFYHVFTLQNTSVEV	-1.2836	2.86121	htFuncLib
VLLFVTTLTVQSYQRVAVNIFFHVFTLQNTSVEV	-3.32323	-2.93223	htFuncLib
VLLFVTTLSVQAYQRTAVNIFIHVFVLQNTSLEI	-3.85348	4.16324	htFuncLib
VLLFVTTLTMQSYQRTAVNIFVHVFTHQNTSLEV	-0.188787	0.0867904	htFuncLib
VLLFVTTLTAQTYQRTAVNIFMHVFTHQNTSLEI	-3.73918	0.58842	htFuncLib
VLLFATTLTALCYQRTAVNIFFHVFTHQNTSVEV	-6.18132	-4.0192	htFuncLib
VLLFVTTLTVQSYIRTAINIFYSVFIHQITDLEV	5.49404	-1.9167	htFuncLib
VLLFVTTLSVQAYQRIAINIFSHVFTHQNTSVEI	-7.81181	3.5728	htFuncLib
VLLFVTTLSVQTYQRVAVNIFVHVFVHQNTSVEI	-6.9704	2.57865	htFuncLib
VLLFATTLTVLCYQRTAVNIFYHVFVVQNTSVEI	-7.80224	-2.11964	htFuncLib
VVLFVTTLTALVYQRIAINIFSHVFVLQNTSLEI	-11.793	-0.860296	htFuncLib
VLLFVTTLTVQSYQRTAINIFYHVFVHQNTSLEI	-1.63351	-0.449898	htFuncLib
VLLFATTLSVQTYQRTAVNIFIHVFVHQNTSLEV	-0.946256	3.33801	htFuncLib
VLLFVTTLSVAVYQRTAVNIFSHVFTHQNTSLEI	-3.11342	2.86193	htFuncLib
VLLFVTTLSVQSYQRTAVDIYYHVFIHQNTTLEV	4.08973	2.13332	Sarkisyan et al.
VVLFVTTLSMQAYQRIAVNIFVHVFVHQNTSLEI	-5.36409	7.55175	htFuncLib
VLLFVTTLSVATYQRTAVNIFMHVFTHQNTSLEI	-3.71133	2.815	htFuncLib
VLLFATTLSAQCYQRTAVNIFIHVFTHQNTSVEV	-8.41762	1.5022	htFuncLib
VVLFVTTLTVLVYQRTAVNIFVHVFVHQNTSVEI	-7.2604	-2.3827	htFuncLib
VLLFVTTLSVQSYQRTAVNIFFHVFIHQNTSLGV	1.36548	2.63877	Sarkisyan et al.
VLLFATTLSMQCYQRLAVNIFFHVFVHQNTSVEV	-9.94062	2.26465	htFuncLib
VLLFATTLSVLAYQRVAVNIFMHVFVHQNTSLEI	-6.55265	5.0423	htFuncLib
VLLFLTTLSVACYQRVAVNIFMHVFTHQNTSLEI	-6.4569	5.64403	htFuncLib
VLLFVTTLTVLAYQRVAINIFMHVFTHQNTSVEV	-5.26319	-3.61647	htFuncLib
VLLFLTTLTVQAYQRIAVNIFMHVFVHQNTSVEV	-6.61115	-1.29134	htFuncLib
VLLFVTTLTVPSYQRTAVNIFMHIFVHQNTSLEI	-3.60269	-1.38004	htFuncLib
VLLFVTTLTVLCYQRLAVNIFMHVFVHQNTSLEI	-5.14838	-1.35191	htFuncLib
VVLFVTTLSVQSYQRTAVNIFMHIFTHQNTSVEI	-7.56087	2.49672	htFuncLib
VLLFVTTLSVQAYQRTAVNIFMHVFTHQNTSVEI	-5.08787	2.6759	htFuncLib
VVLFLTTLSVQAYQRTAVNIFMHVFTYQNTSLEI	-5.28912	6.81841	htFuncLib
VLLFVTTLTVMSYIRTAVIIFYTVFVHQIWDLEV	4.31311	-6.45092	htFuncLib
VLLFLTTLTMQAYQRTAINIFYHVFVHQNTSVEI	-8.20872	-1.83653	htFuncLib
VLLFVTTLTVLSYQRTAVNIFMHVFVHQNTSVEI	-5.07499	-1.25981	htFuncLib
VLLFVTTLSVLCYQRTAVNIFTHVFVHQNTSVEI	-6.91401	0.996249	htFuncLib
VLLFVTTLSVQAYQREAINIFTHVFVHQNTSLEI	-3.80568	6.03936	htFuncLib
VLLFVTTLTMQTYQRTAVNIFYHVFTHQNTSLEV	-0.210392	-0.000445237	htFuncLib
VLLFVTTLTVLTYQRVAVNIFSHVFVHQNTSLEI	-5.03136	-2.1115	htFuncLib
VVLFVTTLTVQTYQRTAVNIFYHVFTHQNTSLEV	-0.147042	0.176142	htFuncLib
VVLFVTTLSVQCYQRVAVNIFMHVFTHQNTSVEI	-7.68708	3.9561	htFuncLib
VLLFVTTLSVQVYQRTAVNIFMHIFTHQNTSLEI	-3.27393	3.83643	htFuncLib
VLLFVTTLTVQCYQRTAVNIFYHVFVLQNTSLEV	-0.44946	0.238181	htFuncLib
VLLFVTTLTVQSYMRTAINIFYSVFTHQIFDLEV	5.51327	-3.19933	htFuncLib
VLLFVTTLTVMSYIRTALNIFYSVFVHQITTLEV	2.6816	-6.18676	htFuncLib
VLLFLTTLSAAVYQREAVNIFFHIFVIQNTSVEV	-12.7164	2.91068	htFuncLib
VLLFATTLTAQAYQRIAVNIFMHVFTLQNTSLEV	-0.0138031	7.11854	htFuncLib
VLLFVTTLTVQSYQRTAINIFYHVFVVQNTSLEV	0.535672	-0.506475	htFuncLib
VLLFATTLSVQCYQRTAVNIFVHVFVHQNTSVEI	-7.16531	2.63557	htFuncLib
VLLFATTLSMQSYQRTAVNIFYHVFVHQNTSLEI	-1.9132	4.0505	htFuncLib
VVLFATTLSVQSYQRTAVNIFYHVFVHQNTSVEI	-7.6415	1.75648	htFuncLib
VLLFVTTLTVQTYQRTAVNIFMHVFTLQNTSVEV	-3.76488	-1.49982	htFuncLib
VLLFVTTLSVQAYQREAVNIFFHVFVVQNTSLEI	-4.33442	6.02513	htFuncLib
VVLFVTTLSMPCYQRTAVNIFYHVFTHQNTSLEI	-8.43954	1.18482	htFuncLib
VLLFVTTLTVQCYQRTAVNIFFHVFTHQNTSVEV	-2.75846	-0.976744	htFuncLib
VLLFLTTLTVQCYQRTAVNIFIHVFTHQNTSVEI	-6.46631	-0.403763	htFuncLib
VLLFVTTLSLQSYQRTAVNIYYHVFILQNTSLEV	3.07234	4.13055	Sarkisyan et al.
VLLFVTTLSVQGYQRTAVNIYYHVFIHQNTSLEE	1.97684	3.72206	Sarkisyan et al.
VLLFLTTLTALSYQRLAVNIFYHVFTHQNTSVEV	-4.5026	-5.02307	htFuncLib
VLLFVTTLSVQAYQRVAVNIFFHVFVHQNTSLEI	-4.19013	3.87518	htFuncLib
VLLFVTTLSVQSYQRTAVNIYYLVFVHQNTSLEV	2.0818	2.13338	Sarkisyan et al.
VLLFVTTLSMQAYQRTAVNIFFHVFVHQNTSLEV	-0.773846	3.45843	htFuncLib
VLLFVTTLTAPTYQRIAVNIFYHVFVLQNTSLEI	1.1759	6.62498	htFuncLib
VLLFVTTLSVQSYQRVAVNIFIHIFTHQNTSVEI	-7.51175	2.64941	htFuncLib
VLLFATTLTVACYQREAVNIFYHVFVHQNTSLEI	-6.46342	-2.37668	htFuncLib
VLLFLTTLSVQTYQRTAVNIFIHVFTHQNTSLEV	-0.534272	3.23227	htFuncLib
VLLFVTTLTVQSYLRTAVNIFYHVFTHQNTSLEI	-0.938699	-0.487518	htFuncLib
VVLFVTTLTVLCYQRTAVNIFMHVFVHQNTSLEV	-2.52764	-2.41741	htFuncLib
VLLFLTTLTVQSYQRIAINIFMHVFTHQNTSVEI	-7.91049	-1.59394	htFuncLib
VVLFVTTLSAAAYQRTAVNIFIHVFTHQNTSLEI	-4.05561	7.4933	htFuncLib
VLLFVTTLTVQAYQRVAVNIFTHVFTHQNTSVEI	-6.13517	0.366801	htFuncLib
VIMFVTTLTVQSYQRTAVNIFYHVFTHQNTSLEV	1.35884	-0.294078	htFuncLib
VLLFVTTLSVQAYQRTAVNIFTHVFTYQNTSLEI	-3.18248	4.30033	htFuncLib
VLLFVTTLTVQVYQRVAVNIFYHVFVHQNTSVEV	-3.17618	-2.12222	htFuncLib
VLLFATTLTVLVYQRTAVNIFVHIFVLQNTSLEV	-4.98096	-4.89894	htFuncLib
VLLFLTTLSVACYQRTAVNIFYHVFTHQNTSLEV	0.41484	2.881	htFuncLib
VVLFVTTLTAATYQRTAVNIFMHVFVHQNTSVEV	1.75929	5.08431	htFuncLib
VLLFVTTLTVQTYQRVAVNIFMHVFTHQNTSLEV	-1.29983	0.73069	htFuncLib
VLLFVTTLTVLSYLRTAVIIFYSVFTHQITTLEV	2.59132	-6.19535	htFuncLib
VLLFVTTLTVLSYLRTAVNIFYSVFIHQICDLEV	4.40682	-5.26098	htFuncLib
VLLFVTTLSVQCYQRIAVNIFMHVFTVQNTSVEI	-7.17936	4.57921	htFuncLib
VVLFVTTLSVQAYQRTAVNIFMHIFTHQNTSLEV	-0.681671	5.17047	htFuncLib
VVLFVTTLSVQSYQRTAVNIFMHIFVHQNTSVEI	-7.99667	2.31851	htFuncLib
VLLFVTTLTVQSYQRTAVNIFVHIFTVQNTSVEV	-3.05605	-3.26815	htFuncLib
VVLFVTTLSVQTYQRTAINIFMHVFTHQNTSLEI	-2.70608	5.85005	htFuncLib
VLLFATTLSAAVYQRIAVNIFFHIFVHQNTSVEV	-11.7898	2.42722	htFuncLib
VLLFVTTLSVQAYQRTAVNIFVHVFVVQNTSVEI	-6.34075	3.50324	htFuncLib
VVLFLTTLSVQAYQRTAVNIFFHIFTHQNTSVEI	-9.02033	4.99501	htFuncLib
VVLFVTTLSVQCYQRTAVNIFMHVFVLQNTSLEV	-0.577451	5.5067	htFuncLib
VVLFVTTLSVQSYQRIAINIFMHVFVHQNTSLEI	-2.83892	7.20096	htFuncLib
VLLFVTTLSMQAYQRTAVNIFIHVFTVQNTSLEV	-0.322317	5.19385	htFuncLib
VLLFVTTLTVLTYQRTAINIFMHVFVHQNTSLEI	-4.39143	-2.10279	htFuncLib
ILLFVTTLSVQSYQRTAANIYYHVFIHQNTSLEV	3.91762	2.95968	Sarkisyan et al.
VLLFVTTLTVQSYQRVAVNIFYHVFTHQNTSVEV	-1.59649	-1.21483	htFuncLib
VLLFVTTLTVLAYQRTAVNIFYHVFVLQNTSLEI	-3.58352	-1.15483	htFuncLib
VVLFVTTLTVQSYQRTAVNIFYHIFTLQNTSLEV	1.79744	0.798868	htFuncLib
VLLFLTTLSVQCYQRVAVNIFVHVFVHQNTSVEI	-8.53192	3.18153	htFuncLib
VLLFVTTLTVMSYQRTALIIFYHVFIHQIWTLEV	5.35805	-4.05151	htFuncLib
VLLFVTTLTVQSYIRTAVNIFYTVFTHQNTSLEV	1.39018	-1.06718	htFuncLib
VLLFVTTLSVQSYQRTAVNIYYHVFIYQNTTLEV	3.58051	2.95783	Sarkisyan et al.
VLLFATTLSAQVYQRVAVNIFMHVFTHQNTSVEI	-9.01249	4.2271	htFuncLib
VLLFVTTLSVQAYQRTAVNIFSHVFVIQNTSLEI	-3.80831	4.28421	htFuncLib
VLLFVTTLTVLSYLRTAINIFYHVFVHQNWSLEV	0.149525	-4.58767	htFuncLib
VLLFLTTLSVQCYQRVAVNIFTHVFVHQNTSVEI	-8.56321	3.16816	htFuncLib
VLLFATTLSVPAYQREAVNIFMHVFTHQNTSLEI	-6.37097	5.45404	htFuncLib
VLLFLTTLTVPAYQRLAVNIFSHIFTYQNTSLEV	2.04434	7.48249	htFuncLib
VLLFVTTLTVQSYQRTAINIFMHVFVLQNTSVEI	-6.44235	-1.52165	htFuncLib
VLLFVTTLSMAAYQRTAVNIFMHVFTHQNTSVEV	-1.06323	4.66482	htFuncLib
VVLFVTTLSVLTYQRVAINIFIHVFTIQNTSLEI	-4.05192	9.61782	htFuncLib
VLLFVTTLSAQSYQRTAANIYYHVFIHQNISLEV	4.70434	3.4292	Sarkisyan et al.
VLLFVTTLTVQAYQRTAVNIYYHVFTHQNTSLEV	0.303225	0.773154	FPBase
VLLFATTLTMAVYQRIAVNIFMHVFTHQNTSVEI	-10.02	-0.420721	htFuncLib
VLLFVTTLSVQTYQRTAVNIFVHVFVHQNTSLEV	-1.14405	2.41327	htFuncLib
VLLFVTTLSVQTYQRVAVNIFMHVFTVQNTSLEV	-0.769067	5.06021	htFuncLib
VLLFATTLSALSYQREAINIFAHIFVIQNTSLEI	-9.49512	8.86969	htFuncLib
VVLFVTTLSVQVYQRTAVNIFVHVFTYQNTSVEI	-8.64478	3.85669	htFuncLib
VLLLVTTLSVQSYQRAAVNIYYHVFVHQNTSLEV	2.8387	3.93219	Sarkisyan et al.
VLLFVTTLSMQVYQRTAVNIFMHVFTVQNTSLEI	-3.55886	5.97093	htFuncLib
VLLFLTTLTVQCYQRTAVNIFSHVFTHQNTSVEI	-6.53141	-0.529211	htFuncLib
VLLFVTTLSAQTYQRTAVNIFYHVFTHQNTSLEI	-2.21613	3.12925	htFuncLib
VLLFVTTLTVLAYQRVAVNIFFHVFTHQNTSLEV	-1.72147	-1.42766	htFuncLib
VVLFATTLTVLVYQRVAVNIFFHVFVFQNTSLEI	-10.2126	-1.67224	htFuncLib
VLLFLTTLTVLAYQRTAINIFVHVFVHQNTSVEI	-7.97265	-2.32929	htFuncLib
VLLFVTTLTMQAYQRTAVNIFIHIFVHQNTSLEI	-6.04303	-0.532932	htFuncLib
VLLFATTLSVQAYQRVAINIFSHVFVHQNTSLEI	-6.35297	6.44828	htFuncLib
VLLFVTTLSVPAYQRTAVNIFTHVFTHQNTSLEV	-0.792223	2.71471	htFuncLib
VLLFVTTLSVQTYQRVAVNIFMHVFVIQNTSLEI	-4.78717	5.60774	htFuncLib
VLLFVTTLSVQAYQRTAVNIFIHVFTIQNTSVEI	-5.9688	3.38511	htFuncLib
VLLFLTTLSVQCYQRVAVNIFMHVFTYQNTSLEI	-5.21376	6.86059	htFuncLib
VLLFATTLTVQSYQREAVNIFVHVFTHQNTSVEV	-4.16771	-3.05112	htFuncLib
VLLFVTTLTVQAYQRTAVNIFFHIFVFQNTSLEV	0.581142	1.53945	htFuncLib
VVLFVTTLTVQSYQRVAVNIFMHVFVHQNTSVEI	-7.19935	-0.625353	htFuncLib
VVLFVTTLSMAAYQRVAVNIFYHVFVHQNTSVEI	-10.2015	2.90859	htFuncLib
VLLFVTTLSVQVYQRVAVNIFMHVFVIQNTSLEI	-4.9211	5.64108	htFuncLib
VLLFVTTLTVQSYIRTAVNIFYSVFVHQNCTLEV	3.44095	-2.60622	htFuncLib
VLLFVTTLSVQSYQRTAVNIYYHVFIHQNTSLEE	1.81385	2.79398	Sarkisyan et al.
VLLFVTTLSVQAYQRVAINIFYHVFVYQNTSVEV	-8.98443	1.20253	htFuncLib
VLLFATTLSVQAYQRTAVNIFTHIFVHQNTSLEI	-5.44341	5.54296	htFuncLib
VVLFVTTLSAQCYQRTAVNIFVHVFTHQNTSLEI	-2.60494	6.64426	htFuncLib
VLLFVTTLTMQCYQRTAVNIFMHVFVHQNTSLEV	-1.555	-0.0985838	htFuncLib
VLLFLTTLSAAAYQRIAVNIFMHIFTHQNTSLEI	-7.45846	7.93933	htFuncLib
VLLFATTLSAQCYQRTAVNIFTHVFTHQNTSLEI	-5.28486	5.63903	htFuncLib
VLLFVTTLTVQAYQRIAINIFMHVFVHQNTSVEI	-7.57135	-0.0996714	htFuncLib
VLLFVTTLTAATYQREAVNIFYHVFVVQNTSVEI	-9.2513	-2.48138	htFuncLib
VLLFVTTLSVQCYQRTAVNIFTHVFTHQNTSLEV	-1.09138	2.55509	htFuncLib
VVLFATTLSVQVYQRTAVNIFYHVFVHQNTSVEI	-8.46503	2.3209	htFuncLib
VLLFVTTLSMQAYQRTAVNIFAHVFTHQNTSLEI	-3.25054	3.97881	htFuncLib
VLLFATTLSVQVYQRVAVNIFMHVFVHQNTSVEI	-8.04985	3.57644	htFuncLib
VVLFVTTLSVPAYQRIAVNIFMHVFTYQNTSLEI	-5.3751	7.95866	htFuncLib
VLLFATTLSMQAYQRTAVNIFMHVFTHQNTSVEI	-7.50173	3.71807	htFuncLib
VLLFATTLTVQSYQRTAVNIFFHVFTHQNTSVEI	-5.6109	-0.479384	htFuncLib
VLLFATTLSMQAYQRLAVNIFMHVFTHQNTSLEI	-6.23695	6.04822	htFuncLib
VLLFLTTLTVQSYQRTAVNIFMHVFTVQNTSVEI	-6.83273	-0.483213	htFuncLib
VLLFLTTLTVLAYQRTAVNIFFHVFTHQNTSLEI	-4.72512	-1.16071	htFuncLib
VVLFATTLSAAVYQRTAVNIFYHIFTHQNTSVEI	-11.3563	3.15358	htFuncLib
VLLFVTTLTVQSYQRVAVNIFSHVFVHQNTSVEV	-2.96362	-2.00153	htFuncLib
VLLFLTTLTAAVYQRVAVNIFFHIFVVQNTSVEV	-10.8871	-3.55186	htFuncLib
VLLFVTTLTVQAYQRTAVNIFIHVFVHQNTSLEI	-3.42957	1.08865	htFuncLib
VLLFLTTLSVLSYQRTAVNIFMHVFTHQNTSLEI	-3.65761	2.3332	htFuncLib
VLLFVTTLTVLAYQRTAVNIFFHIFTHQNTSVEV	-4.34826	-3.32948	htFuncLib
VLLFVTTLSVQSYQRTAVNIFFHVFIHQNASLEV	1.41244	2.17154	Sarkisyan et al.
VLLFATTLSMPVYQRTAVNIFYHVFTFQNTSLEI	-5.43984	8.27373	htFuncLib
VLLFVTTLSVQCYQRVAVNIFYHVFTHQNTSVEI	-5.5337	2.46803	htFuncLib
VLLFVTTLTVQSYQRTAVNIFVHVFTVQNTSLEV	-0.180617	0.591803	htFuncLib
VLLFVTTLTVPAYQRVAVNIFSHIFVIQNTSLEI	-9.109	-1.39548	htFuncLib
VLLFATTLSVQAYQRVAVNIFFHVFVLQNTSLEI	-6.06463	6.57595	htFuncLib
VLLFLTTLSMQAYQRTAVNIFMHVFTHQNTSLEI	-5.10038	4.67816	htFuncLib
VVLFATTLSVQSYQRTAVNIFMHVFVLQNTSLEI	-5.51835	6.4769	htFuncLib
VVLFLTTLSAAVYQRLAINIFMHIFVYQNTSLEI	-9.97036	9.63899	htFuncLib
VLLFATTLTVLAYQRTAVNIFMHVFVHQNTSLEI	-5.52725	-0.00910421	htFuncLib
VVLFVTTLTVLVYQRTAVNIFMHVFTHQNTSVEV	-4.81918	-3.32103	htFuncLib
VLLFVTTLSVPAYQRVAVNIFMHVFTHQNTSLEI	-4.60434	4.1352	htFuncLib
VVLFVTTLSVQSYQRVAVNIFMHVFTVQNTSLEI	-3.21189	6.92336	htFuncLib
VLLFVTTLTVQSYQRTAVNIFYTVFVHQITTLEV	2.38199	-1.93632	htFuncLib
VLLFVTTLSVQAYQRTAVNIYYDVFIHQNTSLER	2.64302	4.66883	FPBase
VLLLVTTLSAQSYQRTAVNIYYHVFIHQNISLEV	4.80812	3.83475	Sarkisyan et al.
VVLFVTTLSVQSYQRTAVNIFIHVFVHQNTSLEI	-2.70081	3.17158	htFuncLib
VLLFVTTLSVQSYQRTAVNIYYHVFIHHNTSLEV	2.77755	2.59595	Sarkisyan et al.
VLLFATTLTMLCYQRTAVNIFVHVFVYQNTSLEI	-8.53017	-2.54773	htFuncLib
VVLFVTTLTVLSYQRTAVNIFYHVFTHQNTSVEI	-4.65403	-2.77632	htFuncLib
VLLFVTTLTVQSYMRTALNIFYHVFVHQIHDLEV	4.30593	-3.26768	htFuncLib
VVLFATTLTMQAYQRIAVNIFFHIFVIQNTSVEI	-12.4977	2.35586	htFuncLib
VLLFVTTLSVQAYQRLAVNIFYHVFVLQNTSVEI	-7.07168	3.90418	htFuncLib
VLLFVTTLTVQSYQRTAINIFIHVFVHQNTSLEI	-2.27056	-0.374927	htFuncLib
VLLFATTLSMQCYQRIAVNIFFHVFVHQNTSVEI	-9.62449	3.91976	htFuncLib
VLLFVTTLSVAAYQRVAVNIFMHVFVHQNTSVEI	-7.59781	2.8511	htFuncLib
VLLFVTTLSVQAYQRVAVNIFMHIFTVQNTSLEI	-4.23626	6.99573	htFuncLib
VLLFVTTLSVQAYQRVAVNIFMHIFVHQNTSVEI	-7.38906	4.24854	htFuncLib
VVLFVTTLSAQAYQRTAVNIFYHVFTHQNTSVEI	-7.78972	2.54906	htFuncLib
VVLFVTTLSVQTYQRTAVNIFMHVFVYQNTSLEV	-0.357702	5.56142	htFuncLib
VVLFVTTLTVLTYQRVAVNIFMHVFTHQNTSVEV	-5.97672	-3.79889	htFuncLib
VLLFATTLTVAVYQRIAVNIFTHIFVFQNTSVEV	-9.80529	-3.72554	htFuncLib
VLLFVTTLSVAAYQRLAVNIFMHVFTHQNTSLEI	-4.68649	4.16456	htFuncLib
VLLFVTTLTVQSYQRTAVIIFYHVFVHQNHSLEV	1.19551	-1.478	htFuncLib
VLLFVTTLSVQAYQRVAINIFVHVFTHQNTSLEV	-0.0617618	4.59115	htFuncLib
VLLFLTTLSAQAYQRVAVNIFMHVFVHQNTSVEI	-8.79052	4.32719	htFuncLib
VLLFVTTLTVLSYIRTAINIFYTVFTHQIHDLEV	2.79372	-7.01998	htFuncLib
VLLFVTTLTVLSYIRTAINIFYHVFVHQNWSLEV	0.119062	-4.60715	htFuncLib
VLLFVTTLSVQVYQRTAVNIFMHVFTYQNTSLEI	-3.44179	3.97695	htFuncLib
VLLFVTTLSVQSFQRTAVNIYYHGFIHQNTSLEV	3.84049	3.71625	Sarkisyan et al.
VLLFVTTLTVQSYQRTAVNIFYHVFVYQNTSLEI	-1.92875	0.150808	htFuncLib
VLLFVTTLTVQTYQRTAVNIFMHVFVHQNTSLEI	-3.51721	0.847617	htFuncLib
VLLFVTTLSVQAYQRTAVNIFFHIFVHQNTSLEI	-3.67117	4.11188	htFuncLib
VLLFVTTLTVLSYQRTALIIFYHVFTHQNFTLEV	1.37353	-5.32642	htFuncLib
VLLFVTTLTVMSYIRTALNIFYHVFIHQNCDLEV	4.01671	-3.8801	htFuncLib
VLLFVTTLSVQGYQRTAVNIYYHVFIHQNTSLEV	1.7097	2.8314	Sarkisyan et al.
VLLFVTTLTVLSYLRTAVNIFYHVFIHQNFSLEV	1.44997	-3.03148	htFuncLib
VVLFVTTLSVLTYQRTAVNIFMHVFTYQNTSLEI	-3.71118	7.2741	htFuncLib
VLLFLTTLSVQTYQRTAVNIFVHVFVHQNTSLEI	-4.34095	3.4505	htFuncLib
VLLFVTTLSAAAYQRTAINIFMHVFVHQNTSLEV	-5.00278	-2.27781	htFuncLib
VLLFVTTLTVQAYQRVAVNIFVHVFTHQNTSLEV	-1.08435	1.0464	htFuncLib
VLLFVTTLTAQSYQRTAVNIFVHVFVHQNTSLEI	-2.78629	-0.197504	htFuncLib
VLLFVTTLTVMSYMRTAINIFYTVFVHQIHSLEV	2.13643	-6.35868	htFuncLib
VLLFVTTLTVLSYQRTAVNIFYTVFVHQIWDLEV	0.918074	-5.93563	htFuncLib
VVLFVTTLTVQAYQRTAVNIFYHVFVLQNTSLEI	-3.87069	0.152879	htFuncLib
VLLFVTTLTVLSYQRTAINIFYHVFIHQIFTLEV	2.27359	-5.18264	htFuncLib
VLLFVTTLSMQAYQRTAVNIFTHIFVLQNTSLEV	-0.10932	7.0682	htFuncLib
VLLFVTTLSVQTYQRTAVNIFMHIFVHQNTSLEI	-4.00118	3.62569	htFuncLib
VLLFATTLSVASYQRTAVNIFTHVFTHQNTSVEI	-7.75204	1.45916	htFuncLib
VLLFVTTLSVQAYQRTAVNIFYHIFTHQNTSVEI	-5.33053	2.6683	htFuncLib
VLLFVTTLSVPAYQRTAVNIFSHVFTHQNTSVEI	-6.31854	1.98007	htFuncLib
VLLFLTTLSAPAYQRVAVNIFIHVFVHQNTSLEI	-7.82447	6.70407	htFuncLib
VLLFVTTLSVQSYQRIAVNIFFHVFTHQNTSVEI	-5.51685	2.28168	htFuncLib
VLLFATTLSMASYQRTAVNIFMHVFTHQNTSVEI	-8.90643	1.91851	htFuncLib
VLLFATTLSVLAYQRTAVNIFMHVFTVQNTSLEI	-6.03374	5.36122	htFuncLib
VLLFVTTLSVQTYQRTAVNIFTHIFVFQNTSVEV	0.0057623	6.69529	htFuncLib
VVLFVTTLSVQVYQRVAVNIFMHVFTHQNTSVEI	-7.9115	3.85064	htFuncLib
VLLFVTTLSVQGYQRTAVNIYYHVYIHQNTSLEV	2.98679	3.65085	Sarkisyan et al.
VLLFVTTLSMQCYQRTAVNIFMHVFVHQNTSLEI	-4.33355	3.43815	htFuncLib
VLLFVTTLSVQAYQRTAINIFIHVFTVQNTSLEI	-2.77	5.77994	htFuncLib
VLLFVTTLSVQSYQRIAVNIFMHVFVIQNTSVEV	-6.81136	1.28457	htFuncLib
VLLFATTLSVQAYQRIAVNIFTHVFVFQNTSVEV	-8.5327	5.58119	htFuncLib
VLLFLTTLTVQSYQRTAVNIFFHIFTYQNTSVEI	-1.17676	7.62859	htFuncLib
VLLFVTTLTVPAYQRVAVNIFMHVFVHQNTSVEI	-7.36552	-0.21526	htFuncLib
VLLFVTTLSVQAYQRTAVNIFIHVFTHQNTSLEV	-1.56864	2.6834	htFuncLib
VLLFVTTLSVQTYQRTAVNIFVHVFTLQNTSLEI	-2.65682	4.29749	htFuncLib
VLLFVTTLSAPAYQREAVNIFIHVFVVQNTSVEV	-4.98358	9.16206	htFuncLib
VLLFVTTLTVLAYQRLAVNIFMHVFVHQNTSLEI	-5.06714	-0.44889	htFuncLib
VLLFLTTLTVQSYQRTAVNIFMHVFVLQNTSVEV	-4.55776	-2.66251	htFuncLib
VLLFVTTLSMQAYQRTAVNIFSHVFVHQNTSLEI	-4.1415	3.80339	htFuncLib
VLLFATTLSVQVYQRTAVNIFMHIFTHQNTSLEI	-5.08796	5.24808	htFuncLib
VLLFVTTLSVQVYQRVAINIFMHVFTYQNTSLEI	-3.56976	7.43791	htFuncLib
VLLFATTLSVAAYQRTAVNIFMHVFVHQNTSLEI	-5.62522	4.08977	htFuncLib
VLLFLTTLTVQAYQRIAVNIFMHVFTHQNTSLEV	-1.29303	1.1921	htFuncLib
VLLFVTTLSVQAYQRTAVNIFFHIFVYQNTSLEI	-3.39575	6.50873	htFuncLib
VLLFATTLTVLSYQRTAVNIFFHVFTHQNTSLEI	-3.48551	-1.53907	htFuncLib
VLLFVTTLTMLCYQRTAVNIFIHVFVHQNTSVEI	-7.1037	-2.30136	htFuncLib
VVLFVTTLTAATYQREAVNIFYHVFVFQNTSVEI	-10.4574	-2.51648	htFuncLib
VLLFVTTLTVQAYQRIAVNIFMHVFTHQNTSLEI	-3.79629	1.50848	htFuncLib
VLLFVTTLSVQCYQRVAVNIFMHVFTHQNTSVEI	-6.06934	3.00993	htFuncLib
VVLFATTLSVQAYQRIAINIFMHVFVHQNTSLEI	-7.0954	7.08583	htFuncLib
VVLFVTTLSAQAYQRTAVNIFMHVFTYQNTSVEI	-8.46634	5.34262	htFuncLib
VLLFVTTLSVQSYQRTAVNIYYHVFIHQNTALEV	2.78957	2.19185	Sarkisyan et al.
VLLFVTTLSVQCYQRTAVNIFYHVFTVQNTSVEV	-0.532413	2.91425	htFuncLib
VLLFLTTLSVQAYQRTAVNIFIHVFVHQNTSVEV	-5.67592	1.93403	htFuncLib
VVLFVTTLSVQTYQRTAVNIFSHVFTHQNTSVEI	-7.06809	2.25296	htFuncLib
VLLFVTTLTVQCYQRIAVNIFMHVFTHQNTSVEI	-6.17955	0.168006	htFuncLib
VLLFVTTLSVQSYQRIAVNIFVHVFVHQNTSVEI	-6.1311	2.08744	htFuncLib
VLLFVTTLTVQSYQRTAVNIFFHVFVHQNTSVEI	-4.40786	-0.403192	Tested designs
VVLFATTLTVLCYQRTAVNIFMHVFVHQNTSLEI	-7.46747	-1.42078	htFuncLib
VVLFVTTLTVQTYQRVAINIFMHVFTHQNTSLEV	1.31139	1.13046	htFuncLib
VLLFVTTLSVQAYQRIAINIFIHIFTIQNTSLEI	-3.46862	8.71545	htFuncLib
VLLFVTTLTVQSYQRTAVNIFVHVFTLQNTSLEV	-0.169326	0.536069	htFuncLib
VVLFATTLSMPAYQRTAVNIFAHVFVHQNTSLEV	-0.69705	8.28886	htFuncLib
VLLFATTLSVQAYQRTAVNIFMHVFVHQNTSLEV	-2.38069	3.29178	htFuncLib
VLLFVTTLSVAAYQRTAVNIFSHVFTHQNTSLEV	-0.863293	2.79514	htFuncLib
VLLFVTTLSVQAYQRIAVNIFMHIFTHQNTSVEV	-6.37982	4.1909	htFuncLib
VLLFVTTLSVQCYQRVAVNIFMHVFTYQNTSLEI	-3.86829	5.5101	htFuncLib
VLLFATTLSVQCYQRTAVNIFFHVFTHQNTSVEV	-2.03133	2.92147	htFuncLib
VLLFVATLSVQSYQRTAANIYYHVFIHQNTSLEV	3.9171	3.00133	Sarkisyan et al.
VVLFVTTLSVQAYQRVAVNIFTHVFVHQNTSVEI	-8.02381	4.24833	htFuncLib
VLLFVTTLTVLAYQRTAVNIFMHVFVHQNTSLEI	-4.09561	0.130663	htFuncLib
VVLFVTTLSVQCYQRTAVNIFSHVFTHQNTSLEI	-2.76152	4.2478	htFuncLib
VLLFVTTLSVQAYQRVAINIFVHVFVHQNTSLEV	-0.0883633	4.76278	htFuncLib
VLLFVTTLSVQSYQRTAVNIFIHVFVIQNTSLEI	-2.57176	3.44634	htFuncLib
VLLFVTTLTAQAYQRTAVNIFMHVFTHQNTSVEI	-6.19435	0.405733	htFuncLib
VLLFVTTLTVLSYMRTALNIFYHVFVHQNCSLEV	0.248916	-4.71239	htFuncLib
VLLFATTLSAQAYQRVAVNIFYHVFTHQNTSLEI	-5.02233	6.35742	htFuncLib
VVLFVTTLSVQCYQRTAVNIFMHVFTVQNTSLEI	-3.67055	5.96747	htFuncLib
VVLFATTLTAPTYQRTAINIFYHVFTHQNTSVEV	-6.87929	-5.61191	htFuncLib
VLLFVTTLTVLSYQRTAIIIFYHVFTHQNHTLEV	1.27709	-5.17906	htFuncLib
VLLFVTTLTVQSYMRTALNIFYSVFIHQNHSLEV	4.51159	-1.50124	htFuncLib
VVLFVTTLTVQAYQRTAVNIFFHVFVHQNTSLEI	-4.10702	0.683971	htFuncLib
VLLFVTTLSVQSYQRTAVNVYYHVFVHQNTSLEV	2.07528	2.49972	Sarkisyan et al.
VLLFVTTLSVLAYQRTAVNIFVHVFTHQNTSLEI	-3.4733	2.6273	htFuncLib
VLLFVTTLSEQSYQRTAVNIYYHVFIHQNTTLEV	3.78835	2.59413	Sarkisyan et al.
VLLFVTTLSVQTYQRTAINIFMHVFTHQNTSLEI	-3.15233	3.33631	htFuncLib
VLLFVTTLTVLVYQREAVNIFMHVFVHQNTSLEV	-2.62146	-2.45179	htFuncLib
VLLFATTLSVQAYQRIAVNIFFHVFVLQNTSLEI	-6.04214	6.73314	htFuncLib
VLLFVTTLTVLSYQRTAVNIFIHVFTHQNTSVEI	-4.56053	-1.67411	htFuncLib
VLLFLTTLSVPSYQRTAVNIFMHVFVHQNTSLEI	-4.44247	2.73875	htFuncLib
VLLFVTTLSMQAYQRTAVNIFMHIFVLQNTSVEI	-8.5697	5.31336	htFuncLib
VLLFVTTLSVQAYQRTAINIFTHVFVHQNTSVEI	-6.62014	2.37171	htFuncLib
VLLFVTTLSVQCYQRTAVNIFMHVFTIQNTSLEI	-3.44332	3.96036	htFuncLib
VLLFVTTLTVLAYQRVAVNIFTHVFTHQNTSLEV	-1.68761	-1.43924	htFuncLib
VLLFVTTLTVQTYQRIAINIFMHVFVHQNTSLEI	-5.27667	-0.892951	htFuncLib
VVLFVTTLSVLVYQRTAVNIFMHVFTYQNTSLEI	-4.43514	7.20524	htFuncLib
VLLFATTLSVQSYQRTAVNIFSHIFTHQNTSLEI	-1.96221	5.44004	htFuncLib
VVLFVTTLSVQVYQRTAVNIFMHVFVVQNTSLEI	-4.77811	6.06084	htFuncLib
VLLFVTTLTVQSYQRTALIIFYHVFVHQIWSLEV	3.43327	-2.3467	htFuncLib
VLLFLTTLTMQAYQRTAINIFYHIFVHQNTSVEI	-9.35452	-2.05306	htFuncLib
VLLFATTLSMQSYQRTAVNIFSHVFVHQNTSLEI	-2.94686	5.37385	htFuncLib
VLLFLTTLSVAAYQRTAVNIFYHVFVHQNTSLEV	-0.0209667	3.02241	htFuncLib
VVLFVTTLTVLCYQRTAVNIFMHIFTHQNTSLEV	-2.91875	-3.64339	htFuncLib
VVLFVTTLTVQSYQRTAVNIFYHIFTFQNTSLEI	1.15102	1.43406	htFuncLib
VLLFVTTLSVQAYQREAINIFYHVFVYQNTSLEI	-2.40968	7.20521	htFuncLib
VVLFATTLTVQSYQRIAVNIFTHVFVFQNTSLEI	-9.34625	-0.929371	htFuncLib
VLLFVTTLSVQAYQRTAVNIFVHVFVIQNTSVEI	-6.443	3.42517	htFuncLib
VLLFATTLSVQCYQRTAVNIFIHIFTHQNTSLEI	-3.21634	6.29213	htFuncLib
VLLFATTLSVQSYQRVAINIFMHVFTHQNTSLEI	-3.77056	6.50215	htFuncLib
VLLFATTLSVPAYQRTAINIFMHVFVHQNTSLEI	-6.65801	5.37793	htFuncLib
VLLFVTTLTVQSYIRTAVNIFYTVFIHQIFDLEV	5.74932	-2.08827	htFuncLib
VLLFVTTLSVAAYQRLAVNIFMHVFTHQNTSVEI	-7.43275	2.77082	htFuncLib
VLLFVTTLTVQCYQRLAVNIFMHVFTHQNTSLEI	-3.6275	1.03463	htFuncLib
VLLFATTLSMQAYQRVAVNIFIHVFVHQNTSVEI	-8.96663	4.50399	htFuncLib
VLLFVTTLSVQSYQRVAINIFMHVFVHQNTSVEI	-7.39821	2.09556	htFuncLib
VLLFVTTLSMQCYQRTAINIFMHVFVHQNTSLEV	0.321733	4.49538	htFuncLib
VLLFVTTLSVLCYQRTAVNIFIHVFTVQNTSLEV	0.326985	3.68456	htFuncLib
VLLFVTTLTVQSYQRVAVNIFMHVFVVQNTSVEV	-4.32402	-2.44557	htFuncLib
VLLFVTTLTVQSYQRTAVNIFTHIFVHQNTSLEI	-2.42984	-0.0547506	htFuncLib
VVLFVTTLSVPAYQRTAVNIFMHVFTYQNTSLEI	-4.49324	6.90926	htFuncLib
VVLFVTTLSVQAYQRTAVNIFYHVFTIQNTSLEI	-2.37009	5.37727	htFuncLib
VLLFVTTLSVQAYQRLAVNIFTHVFTHQNTSLEI	-3.48659	3.99957	htFuncLib
VLLFVTTLSVQCYQRTAVNIFMHVFVLQNTSVEV	-4.85552	2.26795	htFuncLib
VLLFVTTLTVMSYLRTALNIFYHVFTHQNFTLEV	2.7589	-4.38019	htFuncLib
VVLFVTTLSVQCYQRTAVNIFIHVFTHQNTSVEI	-6.79233	2.46819	htFuncLib
VVLFLTTLTVQAYQRTAVNIFYHVFVHQNTSVEI	-7.51239	-0.601153	htFuncLib
VLLFVTTLTVMSYQRTALNIFYTVFTHQNFDLEV	2.76214	-4.38106	htFuncLib
VLLFVTTLTVLSYQRTAINIFYHVFTHQNHTLEV	0.853889	-3.97089	htFuncLib
VLLFVTTLSVQAYQRTAINIFFHVFVVQNTSLEI	-3.32832	6.0815	htFuncLib
VLLFATTLTVPAYQRTAVNIFMHVFVHQNTSLEI	-5.72177	0.353687	htFuncLib
VLLFVTTLTVQSYQRTAVNIFYSVFVHQNWTLEV	2.25253	-2.08732	htFuncLib
VLLFVTTLSVQSYQRTAVNIFMHVFVIQNTSLEI	-3.24114	3.25637	htFuncLib
VLLFVTTLSVQSYQRTAVSIYYHVSIHQNTSLEV	4.1163	2.97583	Sarkisyan et al.
VVLFVTTLSAAAYQRVAINIFMHVFVLQNTSLEI	-8.03517	8.61181	htFuncLib
VLLFATTLTVQSYQRVAINIFSHVFVLQNTSLEI	-0.866722	7.84232	htFuncLib
VLLFATTLSAQAYQRTAINIFIHVFVHQNTSVEI	-9.36968	3.7333	htFuncLib
VVLFATTLTVQAYQRTAVNIFIHVFTHQNTSLEI	-5.80306	0.853973	htFuncLib
VLLFVTTLSVQTYQREAVNIFMHVFTHQNTSLEI	-3.71602	3.60877	htFuncLib
VLLFLTTLSVQAYQRTAVNIFYHIFTHQNTSLEI	-2.41414	5.01533	htFuncLib
VLLFVTTLSVQCYQRVAVNIFVHVFVVQNTSLEI	-3.91061	6.33175	htFuncLib
VLLSVTTLSVQCYQRTAVNIYYHVFVHQNTSLEV	2.01545	3.57982	Sarkisyan et al.
VLLFVTTLTVQSYQRTAVNIFYHVFTHQNTTLEI	-0.882149	-0.489798	htFuncLib
VVLFATTLTVQSYQRIAINIFVHVFVLQNTSLEI	-10.2432	5.23309	htFuncLib
VLLFATTLSVQAYQREAINIFMHVFVHQNTSVEV	-8.95617	3.6859	htFuncLib
VLLFVTTLSVQSYQRTAVNIYYHVFIHKDTSLEV	4.12472	3.01313	Sarkisyan et al.
VLLFVTTLSVQAYQREAVNIFVHVFTHQNTSLEI	-3.48497	3.97656	htFuncLib
VLLFVTTLTVLSYQRTAINIFYHVFVHQNFSLEV	0.000883443	-3.20447	htFuncLib
VLLFLTTLTVLAYQRTAVNIFFHVFTHQNTSLEV	-1.98561	-1.85233	htFuncLib
VVLFVTTLSVQSYQRTAVNIFMHVFTYQNTSLEI	-2.45288	5.12009	htFuncLib
VLLFVTTLTVQSYIRTAVNIFYHVFIHQNWSLEV	2.24689	-0.877695	htFuncLib
VVLFATTLSVQAYQRTAVNIFYHVFTHQNTSVEI	-7.35589	3.34679	htFuncLib
VLLFVTTLTVQSYQRTAVNIFYHVFTHQNHTLEI	0.296448	-1.53251	htFuncLib
VVLFVTTLTVQAYQRTAVNIFVHVFTYQNTSLEV	0.485346	1.80384	htFuncLib
VLLFVTTLTVMSYIRTAVIIFYSVFIHQNWSLEV	4.51903	-3.52401	htFuncLib
VLLFVTTLSVQSYQRTAVNICCHVFILQNTSLEV	2.20556	4.13796	Sarkisyan et al.
VLLFVTTLSVQSYQRTAINIYYHVFIHQNTSLEV	2.42366	2.23956	Sarkisyan et al.
VLLFVTTLSMQCYQRVAVNIFMHVFTLQNTSLEV	-0.472343	6.65082	htFuncLib
VLLFVTTLSVQAYQRTAINIFYHVFTHQNTSLEV	-0.324327	2.46169	htFuncLib
VLLFATTLTVQAYQRVAVNIFMHVFTHQNTSVEI	-7.41141	0.911952	htFuncLib
VLLFVTTLSVPCYQRTAVNIFYHVFTHQNTSLEV	-0.180586	2.07024	htFuncLib
VLLFATTLSVQCYQRTAINIFMHVFVHQNTSLEI	-5.64473	4.63106	htFuncLib
VLLFLTTLTVQSYQRTAVNIFVHVFTHQNTSVEI	-5.42201	-0.852044	htFuncLib
VLLFATTLSVQAYQRTAVNIFSHIFTHQNTSVEI	-7.83463	4.17565	htFuncLib
VLLFVTTLSVLAYQRLAVNIFMHVFVHQNTSLEI	-5.15717	3.54199	htFuncLib
VLLFVTTLSVQSYQRTAVNIYYHVFVHQNTSFEV	1.45257	2.19374	FPBase
VLLFVTTLTVQSYIRTAVNIFYTVFIHQIHTLEV	5.69705	-2.15618	htFuncLib
VLLFVTTLSVQCYQRIAVNIFYHVFTHQNTSVEI	-5.60709	2.39556	htFuncLib
VVLFATTLTVLVYQRTAVNIFMHVFVHQNTSVEI	-8.72677	-1.19959	htFuncLib
VVLFVTTLSVQAYQRVAVNIFMHVFTVQNTSLEI	-4.73627	6.8502	htFuncLib
VLLFVTTLSVQCYQRTAINIFMHVFTYQNTSLEI	-2.77517	5.68637	htFuncLib
VLLFATTLSVQSYQRVAVNIFFHVFTHQNTSLEI	-3.07902	4.81162	htFuncLib
VLLFATTLTVLVYQRTAVNIFMHVFVHQNTSLEV	-3.0242	-2.22563	htFuncLib
VVLFLTTLTVQSYQRLAVNIFAHVFTHQNTSLEI	-6.27393	-2.81991	htFuncLib
VVLFVTTLTAAVYQRIAINIFIHVFVFQNTSVEI	-12.0246	-1.68768	htFuncLib
VLLFVSTLSTQSYQRTAVNIYYHVFIHQNTSLEV	3.74824	3.6169	Sarkisyan et al.
VLLFATTLSMQTYQRTAVNIFMHVFVHQNTSVEI	-8.46069	2.99946	htFuncLib
VLLFVTTLTVLCYQRIAVNIFMHVFVHQNTSLEV	-2.47985	-2.10221	htFuncLib
VLLFVTTLTVQSYQRLAINIFYHVFTHQNTSLEV	0.570122	-0.455435	htFuncLib
VLLFVTTLTVMSYQRTAIIIFYSVFVHQNCSLEV	1.36043	-5.41306	htFuncLib
VVLFVTTLSVQCYQRIAINIFMHVFVHQNTSLEI	-5.16577	7.39176	htFuncLib
VLLFVTTLTVQCYQRTAINIFMHVFVHQNTSVEI	-6.20435	-0.624938	htFuncLib
VVLFVTTLSVQSYQRTAVNIFFHVFTHQNTSLEI	-2.19307	3.28353	htFuncLib
VLLFLTTLSVQAYQRTAVNIFSHVFTHQNTSLEI	-3.89318	3.70775	htFuncLib
VLLFVTTLTVQAYQRTAVNIFSHIFTHQNTSVEI	-6.21536	-0.121328	htFuncLib
VLLFVTTLTVQSYQRVAVNIFMHVFVVQNTSLEV	-0.317449	0.795526	htFuncLib
VLLFVTTLTVLSYLRTAIIIFYTVFTHQICTLEV	4.10385	-7.37526	htFuncLib
VLLFVTTLSVQAYQRVAVNIFMHVFVFQNTSVEV	-6.66666	4.33784	htFuncLib
VLLFVTTLSVQAYQRLAVNIFYHVFVVQNTSVEI	-7.04113	4.00036	htFuncLib
VLLFATTLSVPCYQRTAVNIFMHVFTHQNTSVEI	-7.92133	2.19154	htFuncLib
VLLFLTTLTAATYQREAINIFMHVFTHQNTSLEI	-9.40225	-2.66282	htFuncLib
VLLFVTTLSVQAYQRVAVNIFTHVFVVQNTSLEV	-0.899464	5.57161	htFuncLib
VLLFVTTLSAQAYQRTAVNIFYHVFTLQNTSLEI	-2.39883	5.10862	htFuncLib
VVLFVTTLSVQSYQRTAVNIFTHVFVHQNTSVEI	-6.52801	1.77548	htFuncLib
VLLFVTTLTVQAYQRVAVNIFYHVFTHQNTSLEI	-2.77653	1.14238	htFuncLib
VLLFLTTLSVQSYQRTAVNIFVHVFVLQNTSLEI	-2.41318	5.4473	htFuncLib
VLLFVTTLTMLCYQRTAVNIFMHVFVLQNTSLEV	-3.5197	-3.71005	htFuncLib
VLLFVTTLTVQSYLRTALNIFYTVFTHQIFDLEV	5.7321	-3.13489	htFuncLib
VLLFVTTLSVQAYQRTAVNIFYHVFVIQNTSVEI	-5.73679	2.79534	htFuncLib
VLLFLTTLSVPAYQRTAVNIFMHVFTHQNTSVEI	-7.56779	2.37813	htFuncLib
VLLFATTLSVQAYQRVAVNIFYHVFTHQNTSVEV	-5.72168	2.95559	htFuncLib
VLLFATTLSVQSYQRTAVNIFMHVFVYQNTSLEV	-0.494689	4.17665	htFuncLib
VVLFVTTLTAAVYQRIAINIFIHVFVLQNTSVEI	-12.0264	-1.48329	htFuncLib
VVLFATTLTVQSYQRTAVNIFFHIFTVQNTSVEV	-7.11488	-4.41991	htFuncLib
VLLFVTTLSVAAYQRVAVNIFYHVFTHQNTSLEV	-0.119405	3.18858	htFuncLib
VLLFVTTLSVQSYQRTAVNLYYHVFIHQNTSLGV	4.09772	3.38512	Sarkisyan et al.
VLLFVTTLSVQSYQRTAVNIFAHVFTHQNTSLEI	-2.44375	2.54553	htFuncLib
VLLFLTTLSVAAYQRTAVNIFVHVFTHQNTSLEI	-4.9031	4.15363	htFuncLib
VVLFATTLSAQSYQRTAVNIFFHVFTLQNTSLEV	0.645559	7.34058	htFuncLib
VLLFLTTLSVQCYQRTAVNIFYHVFTHQNTSVEV	-0.957524	2.30407	htFuncLib
VLLFVTTLSAQAYQRTAVNIFFHVFTHQNTSLEI	-3.45915	3.80391	htFuncLib
VLLFVTTLSVQSYQRTAINIFMHIFVHQNTSLEI	-1.79774	4.78395	htFuncLib
VLLFVTTLTVQSYQRTAINIFYTVFTHQNHDLEV	3.25199	-2.13742	htFuncLib
VLLFVTTLTVQSYQRTAINIFYHVFVHQNHTLEI	-0.392727	-3.52529	htFuncLib
VLLFVTTLTVQTYQRTAVNIFMHVFTYQNTSLEI	-3.35864	1.09653	htFuncLib
VLLFVTTLSVQSYQRVAVNIFVHVFTYQNTSLEI	-2.00334	5.29525	htFuncLib
VLLFVTTLSVQAYQRTAVNIFYHIFTIQNTSVEI	-6.74076	4.15511	htFuncLib
VLLFATTLTVQTYQREAVNIFSHIFTHQNTSVEI	-9.52012	-0.423809	htFuncLib
VLLFVTTLTAAVYQRIAINIFIHVFTFQNTSVEV	-7.98631	-5.30631	htFuncLib
VLLFVTTLTVQSYQRTAINIFTHVFTHQNTSVEV	-1.78063	-2.12411	htFuncLib
VLLFLTTLTVQSYQRIAVNIFMHVFVHQNTSLEI	-4.56013	-0.016559	htFuncLib
VLLFATTLSVQAYQREAVNIFFHIFVHQNTSLEI	-6.26351	6.87004	htFuncLib
VLLFVTTLSVLAYQRTAVNIFYHVFTHQNTSVEV	-1.78538	1.28287	htFuncLib
VLLFVTTLSVQSYTRTAVNIYYHVFIHQNTSLEV	2.78854	2.21051	Sarkisyan et al.
VLLFLTTLSVQAYQRIAINIFMHIFTHQNTSLEI	-5.01137	8.11908	htFuncLib
VLLFVTTLSAQCYQRTAVNIFIHVFTLQNTSLEI	-2.64078	6.3222	htFuncLib
VLLFVTTLSVPAYQRVAVNIFMHVFTHQNTSLEV	-1.05287	4.0059	htFuncLib
VLLFVTTLTVLCYQRTAVNIFMHVFVVQNTSVEI	-7.12176	-1.34541	htFuncLib
VLLFVTTLSVQAYQRTAINIFFHVFTHQNTSLEI	-2.92145	3.6305	htFuncLib
VLLFLTTLTVQSYQRTAVNIFYHIFTHQNTSVEV	-2.32423	-2.95669	htFuncLib
VVLFVTTLTVLAYQRTAVNIFIHVFTHQNTSVEV	-4.66535	-3.21671	htFuncLib
VLLFATTLSVQAYQRTAINIFFHVFTHQNTSLEI	-4.29421	5.08858	htFuncLib
VLLFATTLSVQVYQRTAINIFMHVFTHQNTSLEI	-5.06644	4.67824	htFuncLib
VLLFVTTLSVQAYQRTAVNIFVHIFTHQNTSVEV	-1.09947	4.00245	htFuncLib
VLLFVTTLTVMSYQRTAVNIFYSVFTHQNTDLEV	1.32971	-2.55591	htFuncLib
VLLFVTTLSALVYQRVAVNIFIHVFVIQNTSVEI	-10.7548	2.27247	htFuncLib
VLLFVTTLSVQSYQRLAVNIFSHVFVVQNTSLEI	-2.18066	5.72186	htFuncLib
VLLFATTLSVQAYQRTAINIFYHVFTHQNTSLEI	-2.71113	4.53982	htFuncLib
VLLFLTTLTVLAYQRTAVNIFVHVFTHQNTSVEI	-7.00447	-1.37465	htFuncLib
VLLFLTTLTVQSYQREAINIFMHVFTHQNTSLEI	-5.30434	-2.36419	htFuncLib
VLLFLTTLTVQSYQRTAINIFMHVFTHQNTSLEI	-2.96654	-0.549713	htFuncLib
VLLFVTTLTVLSYMRTAVNIFYHVFIHQNWSLEV	1.43928	-3.03678	htFuncLib
VLLFATTLTVPCYQRVAVNIFMHVFVHQNTSLEI	-7.77222	-0.408112	htFuncLib
VLLFVTTLTVLSYQRTAVNIFYHVFVHQICDLEV	0.593058	-4.69529	htFuncLib
VLLFATTLSVQSYQRTAVNVYYHVFIHQNTSLEV	3.2193	3.99607	Sarkisyan et al.
VLLFVTTLSVQTYQRTAVNIFTHVFTLQNTSLEI	-2.65421	4.31689	htFuncLib
VVLFATTLSVAVYQRTAVNIFYHIFVHQNTSVEI	-10.5737	2.46779	htFuncLib
VLLFATTLSVQTYQRTAVNIFVHVFTHQNTSVEI	-6.84401	2.64646	htFuncLib
VLLFVTTLSMQSYQRTAVNIFYHVFVHQNTSLEV	0.0758628	2.05098	htFuncLib
VLLFATTLTVQTYQRTAVNIFYHVFTHQNTSLEV	-0.681252	0.261211	htFuncLib
VLLFVTTLSVQSYQRVAVNIFSHIFTHQNTSLEI	-1.64735	5.4213	htFuncLib
VLLFVATLSVQSYQRTAVNIYYHVFIHQNASLEV	4.1103	2.68083	Sarkisyan et al.
VLLFVTTLTMLCYQRTAVNIFMHVFTLQNTSLEI	-6.18401	-2.45776	htFuncLib
VLLFVTTLSVAVYQRTAVNIFFHVFTHQNTSLEV	-0.287061	2.54701	htFuncLib
VLLFLTTLSVQAYQRTAVNIFMHIFVHQNTSLEI	-5.40332	4.92053	htFuncLib
VLLFVTTLCVQSYQRTAVNIYYHVFTHQNTSLEV	1.40611	1.26022	FPBase
VLLFVTTLSVQAYQRTAINIFMHVFVVQNTSLEV	-0.738239	4.83674	htFuncLib
VLLFVTTLTVMSYQRTALIIFYHVFTHQNTSLEV	1.1336	-2.47832	htFuncLib
VLLFVTTLTAASYQRTAVNIFIHVFTHQNTSLEV	-0.549873	-1.3978	htFuncLib
VLLFVTTLTMLCYQRTAVNIFYHVFTHQNTSVEV	-3.34605	-3.57448	htFuncLib
VVLFVTTLTVQSYQRTAVNIFYHVFVHQNTSLEV	-0.261523	-0.29228	htFuncLib
VLLFLTTLSVQCYQRVAVNIFTHVFTHQNTSLEI	-4.02553	5.78231	htFuncLib
VLLFVTTLSVQAYQRLAVNIFMHVFTIQNTSLEI	-4.155	5.30748	htFuncLib
VLLFLTTLSVPAYQRVAVNIFMHVFVHQNTSLEI	-6.57835	5.40737	htFuncLib
VLLFVTTLSVQSYQRTAVNIFYHIFTHQNTSVEI	-3.98	1.96602	htFuncLib
VLLFATTLSALSYQRLAVNIFYHVFVVQNTSVEI	-10.8619	1.67032	htFuncLib
VLLFVTTLTMQAYQRTAVNIFYHVFVHQNTSLEI	-3.09709	0.420821	htFuncLib
VVLFVTTLTAATYQRTAVNIFYHVFVVQNTSVEV	-6.69884	-4.89442	htFuncLib
VLLFATTLSMQSYQRIAVNIFMHVFTHQNTSLEI	-5.0785	6.36523	htFuncLib
VLLFVTTLSVQTYQRTAVNIFIHVFTIQNTSLEI	-2.70654	4.26442	htFuncLib
VLLFVTTLTVQSYIRTALIIFYHVFIHQNWSLEV	4.6403	-1.27612	htFuncLib
VVLFATTLSMAVYQREAINIFIHIFTVQNTSLEV	-2.86016	12.1964	htFuncLib
VLLFVTTLTVLVYQRTAVNIFVHVFTHQNTSLEV	-1.36065	-1.32077	htFuncLib
VLLFATTLTVPCYQRVAVNIFMHVFVIQNTSLEV	1.14329	6.32897	htFuncLib
VLLFVTTLTVLSYLRTAVNIFYHVFIHQNCDLEV	2.27092	-3.97262	htFuncLib
VLLFATTLSALCYQRLAINIFMHVFVIQNTSLEI	-9.39326	7.57171	htFuncLib
VLLFVTTLSVQTYQRVAVNIFMHVFTVQNTSLEI	-3.84985	5.52761	htFuncLib
VLLFVTTLSVQVYQRTAVNIFMHVFVHQNTSLEI	-3.78765	2.82106	htFuncLib
VLLFLTTLTMLVYQRVAINIFFHIFTHQNTSLEV	-6.06746	-6.43163	htFuncLib
VLLFATTLSAACYQREAINIFYHIFTFQNTSVEI	-12.4315	5.07889	htFuncLib
VLLFATTLSMAAYQRIAINIFVHVFVHQNTSLEI	-8.34237	7.56693	htFuncLib
VLLFATTLSALVYQRIAVNIFFHVFTIQNTSLEI	-8.10902	7.97815	htFuncLib
VLLFVTTLSVQSYQRTAVNIYYHVFVHQDTSLEV	2.0837	2.22749	Sarkisyan et al.
VLLFVTTLSVQAYQRVAVNIFYHVFVLQNTSVEV	-5.56117	3.22294	htFuncLib
VLLFVTTLSVQAYQRLAINIFMHVFTHQNTSVEI	-7.20225	3.67816	htFuncLib
VLLFVTTLSVQAYQRVAVNIFIHVFTHQNTSLEI	-3.62975	3.91849	htFuncLib
VLLFVTTLTVLSYLRTAVNIFYTVFIHQNHSLEV	2.44848	-3.78014	htFuncLib
VVLFATTLTVQSYQRTAVNIFMHVFTHQNTSLEI	-4.28373	0.344191	htFuncLib
VLLFVTTLTVLSYQRTAVIIFYSVFTHQIHTLEV	2.90296	-5.90768	htFuncLib
VVLFVTTLSMQSYQREAVNIFSHIFTIQNTSVEI	-10.19	6.87489	htFuncLib
VLLFATTLSVQAYQRLAVNIFMHVFVHQNTSVEV	-7.23857	3.55669	htFuncLib
VLLFVTTLTVQCYQRVAVNIFMHVFVHQNTSLEV	-1.67214	0.439356	htFuncLib
VLLFATTLSVPAYQRTAVNIFFHVFTHQNTSVEV	-7.58203	1.13457	htFuncLib
VLLFLTTLTVLVYQRTAVNIFIHVFVHQNTSVEV	-5.12348	-3.6188	htFuncLib
VVLFATTLSMAVYQREAVNIFSHIFTHQNTSVEV	-11.3984	6.73237	htFuncLib
VLLFVTTLSAAVYQREAVNIFMHVFTHQNTSVEI	-9.58088	2.16475	htFuncLib
VLLFATTLSVQAYQRTAVNIFYHVFTHQNTSLEV	-1.13266	2.90099	htFuncLib
VLLFVTTLTVMSYIRTAINIFYSVFIHQNCDLEV	4.77317	-4.56433	htFuncLib
VLLFVTTLSVQAYQRLAVNIFMHVFVHQNTSLEV	-1.81354	3.37486	htFuncLib
VLLFVTTLTMQAYQRTAVNIFIHVFTHQNTSVEI	-6.29893	-0.0745234	htFuncLib
VLLFLTTLSVQCYQRVAVNIFMHVFVIQNTSLEI	-6.22452	6.54388	htFuncLib
VLLFATTLTVQVYQRTAVNIFFHVFVHQNTSLEI	-4.57567	0.294832	htFuncLib
VLLFVTTLSVQAYQRVAVNIFSHVFTHQNTSVEV	-1.96736	3.54294	htFuncLib
VLLFVTTLTVLCYQRVAVNIFYHVFTHQNTSVEV	-3.35071	-3.21518	htFuncLib
VVLFVTTLSVQAYQRLAVNIFVHVFTHQNTSLEI	-3.60434	6.11023	htFuncLib
VLLFVTTLTVQSYQRVAVNIFTHVFVHQNTSLEV	-0.683899	-0.0146727	htFuncLib
VLLFATTLTVQCYQRTAVNIFMHVFTHQNTSLEI	-4.16825	1.17008	htFuncLib
VLLFVTTLSVQAYQRLAVNIFTHIFTYQNTSVEI	-8.38608	5.91715	htFuncLib
VLLFVTTLSVQAYQRVAINIFVHVFTVQNTSLEI	-3.36873	7.37899	htFuncLib
VLLFVTTLSVQVYQRVAINIFMHVFVHQNTSVEI	-8.26634	2.80079	htFuncLib
VLLFVTTLTVQSYQRTAINIFYSVFTHQNHTLEV	3.2551	-2.11753	htFuncLib
VLLFVTTLSVQTYQRVAVNIFMHVFVHQNTSLEI	-4.33541	3.59403	htFuncLib
VLLFVTTLSVQSYQRTAVNIYYHVFNHQNASLEV	2.75976	2.15972	Sarkisyan et al.
VLLFATTLTMQAYQRTAVNIFMHVFVHQNTSVEI	-7.94909	0.504656	htFuncLib
VLLFVTTLSVQCYQRTAVNIFIHIFTHQNTSLEV	-0.20115	3.50446	htFuncLib
VLLFVTTLSVQCYQRTAVNIFSHIFVHQNTSLEI	-2.8609	4.43643	htFuncLib
VVLFATTLTVQSYQRTAVNIFVHIFTVQNTSVEV	2.00108	6.7872	htFuncLib
VLLFVNTLSVQSYQRTAVNIYYHVFIHQNTSLEV	2.78704	2.65329	Sarkisyan et al.
VLLFATTLTMAVYQRIAVNIFTHIFVFQNTSVEV	-12.54	4.23091	htFuncLib
VLLFATTLSVPAYQRTAVNIFVHVFVHQNTSVEV	-7.97207	1.11957	htFuncLib
VLLFVTTLSVQAYQRLAVNIFTHVFVHQNTSLEI	-4.13631	3.96427	htFuncLib
VLLFVTTLTVLCYQRIAVNIFYHVFTHQNTSVEV	-3.32735	-3.33312	htFuncLib
VLLFATTLSVQSYQRTAVNIFIHVFTHQNTSLEI	-3.04864	3.16549	htFuncLib
VLLFVTTLSVQSYQRVAVNIFTHVFTHQNTSVEI	-5.46062	2.42458	htFuncLib
VLLFVTTLSAAAYQRIAINIFYHVFTIQNTSLEI	-3.24554	9.19032	htFuncLib
VLLFATTLSVQAYQRTAINIFMHIFVHQNTSLEI	-6.20189	6.30237	htFuncLib
VLLFLTTLTMQAYQRTAVNIFYHVFVHQNTSVEI	-7.44984	-0.743573	htFuncLib
VLLFVTTLSVQCYQRIAVNIFTHIFVFQNTSVEV	-1.33784	8.48968	htFuncLib
VLLFVTTLTVQTYQRVAVNIFFHVFTHQNTSVEI	-6.30135	-0.481933	htFuncLib
VLLFVTTLSVPCYQRTAVNIFIHVFTHQNTSVEI	-6.59812	1.52547	htFuncLib
VLLFVTTLTVLCYQRTAVNIFVHVFVHQNTSVEV	-3.79287	-2.74118	htFuncLib
VLLFVTTLSVPAYQRLAVNIFMHVFVLQNTSLEI	-5.87424	6.16952	htFuncLib
VLLFVTTLSVQAYQRTAVNIFSHVFTLQNTSVEI	-5.97225	3.43206	htFuncLib
VLLFVTTLTVQSYQRTAINIFYSVFIHQITSLEV	3.22585	-0.96921	htFuncLib
VLLFVTTLTVLSYMRTALNIFYSVFIHQNTTLEV	2.75753	-4.99244	htFuncLib
VLLFVTTLSVQSYQRTAVNIYYHVLVHQNTSLEV	2.07038	2.50545	Sarkisyan et al.
VLLFATTLSMQAYQRTAVNIFMHVFVHQNTSVEI	-7.86392	3.58536	htFuncLib
VLLFVTTLSVPAYQRIAVNIFMHVFVHQNTSLEI	-5.23301	4.13741	htFuncLib
VLLFLTTLTVLVYQRTAVNIFMHVFTHQNTSLEV	-2.34363	-2.12501	htFuncLib
VLLFVTTLSVLAYQRVAVNIFVHVFVLQNTSLEI	-5.28188	6.58681	htFuncLib
VLLFVTTLTVACYQRTAVNIFMHIFTHQNTSVEI	-7.27227	-1.24259	htFuncLib
VLLFVTTLTVMSYQRTALNIFYSVFIHQNTDLEV	3.00766	-3.16965	htFuncLib
VVLFVTTLTVQSYQRIAVNIFFHVFTHQNTSVEI	-6.89175	-1.7384	htFuncLib
VLLFVTTLTVQSYQRTAVNIFVHVFVFQNTSLEV	-0.295368	0.0484966	htFuncLib
VLLFATTLSVQAYQRTAINIFMHVFTHQNTSVEV	-1.80527	5.39466	htFuncLib
VVLFVTTLSVQSYQRTAVNIFMHVFTVQNTSVEV	-0.198303	4.88951	htFuncLib
VLLFATTLSVQSYQRTAVNIFMHVFTYQNTSVEI	-6.96539	3.48605	htFuncLib
VLLFVTTLSVQAYQRVAVNIFIHVFTLQNTSLEI	-3.64328	5.62238	htFuncLib
VLLFVTTLSVQSYQRVAVNIFIHVFTLQNTSLEI	-2.1902	5.10441	htFuncLib
VLLFATTLSVQAYQRTAVNIFIHVFTHQNTSLEV	-1.52207	3.50568	htFuncLib
VLLFVTTLTVQSYMRTAINIFYHVFIHQNTSLEV	1.86269	-0.836293	htFuncLib
VLLFVTTLTVMSYMRTAINIFYHVFVHQNHTLEV	1.6128	-5.19981	htFuncLib
VLLFVTTLTVQSYQRTAVNIFFHVFVLQNTSLEV	-0.407562	0.127728	htFuncLib
VLLFVTTLSAQAYQRTAVNIFYHVFTYQNTSLEI	-2.31712	5.19484	htFuncLib
VLLFATTLSVQCYQRTAVNIFIHVFTHQNTSLEI	-3.9912	3.66436	htFuncLib
VLLFVTTLSVLCYQRLAVNIFIHVFTVQNTSLEV	0.752921	5.68459	htFuncLib
VLLFATTLSVQCYQRTAVNIFMHIFVVQNTSLEV	-1.18786	7.20502	htFuncLib
VLLFVTALSVQCYQRTAVNIYYHVFIHQNTSLEV	2.73541	3.66528	Sarkisyan et al.
VVLFVTTLSVQAYQRIAVNIFMHIFVHQNTSVEV	-8.317	5.68229	htFuncLib
VLLFVTTLTVLSYIRTAINIFYHVFTHQIHTLEV	1.75859	-6.33874	htFuncLib
VLLFVTTLTVLTYQRTAVNIFMHVFTHQNTSLEV	-1.69622	-0.896571	htFuncLib
VVLFVTTLTVLCYQRTAVNIFMHVFTHQNTSLEI	-4.75548	-1.42623	htFuncLib
VLLFVTTLSVQSYQRTAVNISSHVLIHQNTSLEV	2.81425	3.84472	Sarkisyan et al.
VLLFVTTLTVLSYQRVAVNIFFHIFTHQNTSLEV	-1.3023	-2.98028	htFuncLib
VLLFVTTLSVAAYQRTAVNIFIHIFTHQNTSLEI	-2.76473	5.40821	htFuncLib
VLLFLTTLSVACYQRIAVNIFMHVFTHQNTSLEI	-6.52542	5.77221	htFuncLib
VMLFKTTLTMQAYQRTAVNIAAGAFIHQNTSLEV	-5.32362	-8.33666	FPBase
VLLFLTTLTVQSYQRTAVNIFMHVFVVQNTSLEI	-4.37862	0.119783	htFuncLib
VLLFATTLSVQSYQRIAVNIFMHVFVVQNTSVEI	-8.36669	4.6103	htFuncLib
VLLFATTLSVQCYQRTAVNIFMHIFVHQNTSVEI	-8.22347	3.51382	htFuncLib
VVLFVTTLTVQAYQRTAVNIFYHVFVHQNTSVEI	-5.86279	-0.378323	htFuncLib
VLLFVTTLSMQAYQRIAVNIFMHVFVIQNTSLEI	-5.64916	6.83954	htFuncLib
VVLFVTTLSVQAYQRIAVNIFMHVFVHQNTSLEI	-5.2577	5.21435	htFuncLib
VLLFLTTLTVAAYQRTAVNIFYHVFTHQNTSVEI	-6.51452	-1.27839	htFuncLib
VLLFVTTLSVQCYQRTAVNIFMHIFVHQNTSVEI	-6.71286	2.64473	htFuncLib
VLLFLTTLSVQAYQRTAVNIFVHVFTHQNTSLEI	-3.86474	3.70868	htFuncLib
VLLFVTTLSVQSYQRTAVNIFMHVFTIQNTSLEV	-0.724869	2.8105	htFuncLib
VVLFVTTLSVQAYQRTAVNIFVHVFTIQNTSLEI	-3.26916	6.29759	htFuncLib
VLLFVTTLSMQVYQRTAVNIFYHIFTHQNTSVEI	-8.38183	1.54977	htFuncLib
VVLFVTTLTVLVYQRTAVNIFMHVFVHQNTSVEV	-5.2422	-3.34519	htFuncLib
VLLFATTLSMQCYQRVAVNIFFHVFVHQNTSVEV	-9.79528	2.65317	htFuncLib
VVLFVTTLTVQAYQRTAVNIFIHVFTYQNTSLEI	-4.75179	0.798003	htFuncLib
VLLFVTTLSVQSYQRTAVNIFIHVFTHQNTSVEI	-4.29919	2.0692	htFuncLib
VLLFVTTLTVLVYQRLAVNIFMHVFVHQNTSLEI	-5.23307	-1.56045	htFuncLib
VLLFLTTLSVQTYQRVAVNIFMHVFTHQNTSVEI	-7.74316	3.42784	htFuncLib
VLLFVTTLSVQAYQRTAVNIFTHVFTVQNTSLEV	-0.973995	3.80713	htFuncLib
VVLFVTTLSMQAYQRTAVNIFMHVFTYQNTSLEI	-4.58623	7.26984	htFuncLib
VLLFVTTLSVLAYQRTAVNIFYHVFTHQNTSVEI	-5.3462	1.45927	htFuncLib
VLLFATTLSVQSYQRTAVNIYYHLFIHQNTSLEV	2.95935	4.15908	Sarkisyan et al.
VLLFVTTLSVQAYQRTAINIFIHIFTHQNTSLEI	-2.30719	5.95628	htFuncLib
VLLFVTTLTVPAYQRTAVNIFMHVFTHQNTSLEV	-1.7211	0.0669887	htFuncLib
VLLFATTLSAAAYQRTAVNIFYHVFTVQNTSLEI	-5.04778	7.82856	htFuncLib
VLLFVTTLTAACYQRVAINIFMHVFTHQNTSLEI	-1.48967	7.96627	htFuncLib
VLLFVTTLTVMSYMRTAVIIFYHVFIHQIWTLEV	5.49313	-4.12323	htFuncLib
VLLFATTLSALSYQRLAVNIFYHVFVVQNTSLEI	-8.50593	6.69685	htFuncLib
VLLFVTTLTVQAYQRIAVNIFMHVFVHQNTSVEI	-6.33954	0.600216	htFuncLib
VLLFVTTLSVQSYQRVAVNIFMHIFTVQNTSLEI	-2.70955	6.91569	htFuncLib
VVLFATTLSVQSYQRLAVNIFMHVFVHQNTSVEI	-8.93846	3.80539	htFuncLib
VLLFVTTLTVMSYMRTAINIFYSVFTHQNFSLEV	2.19001	-4.67539	htFuncLib
VLLFVTTLSVQAYQRTAVNIFIHIFVHQNTSVEI	-6.59634	3.06861	htFuncLib
VLLFVTTLSVQSYQRTAVNTYYHVFIHQNTSLEA	3.13406	3.67292	Sarkisyan et al.
VLLFVTTLTVMSYMRTAVNIFYSVFIHQNWDLEV	4.30996	-3.77559	htFuncLib
VLLFVTTLTVLAYQRLAVNIFMHVFVHQNTSLEV	-2.55042	-1.54862	htFuncLib
VLLFVTTLTVQSYMRTALIIFYSVFIHQNFSLEV	5.68719	-1.83387	htFuncLib
VLLFVTTLTVMSYQRTAVIIFYHVFIHQNTSLEV	1.31595	-1.60329	htFuncLib
VLLFVTTLTVMSYLRTAVNIFYTVFVHQIWSLEV	2.39042	-5.07435	htFuncLib
VLLFATTLTVQSYQRTAVNIFIHVFTHQNTSLEI	-2.85048	0.653403	htFuncLib
VLLFATTLSMQSYQRVAVNIFMHVFTHQNTSVEI	-8.6135	3.80368	htFuncLib
VLLFVTTLSVQSYQRVAVNIFVHVFVHQNTSVEI	-6.0151	2.20605	htFuncLib
VLLFVTTLSVQTYQRVAVNIFVHVFTHQNTSVEI	-6.41729	2.77452	htFuncLib
VVLFVTTLSVQTYQRTAVNIFMHVFTHQNTSVEI	-6.50071	2.6705	htFuncLib
VLLFLTTLSVQCYQRVAVNIFMHIFVHQNTSLEI	-6.29822	6.61791	htFuncLib
VLLFVTTLSVPSYQRIAVNIFMHVFVLQNTSLEI	-3.17915	6.76648	htFuncLib
VLLFVTTLSVQAYQRVAVNIFYHVFTVQNTSLEV	-0.354392	4.28796	htFuncLib
VLLFLTTLTAQAYQRTAVNIFYHVFTVQNTSVEV	-5.89709	-3.59117	htFuncLib
VLLFVTTLTVQCYQRVAVNIFMHVFVHQNTSLEI	-4.20181	0.92523	htFuncLib
VLLFATTLSVACYQRVAINIFIHIFVVQNTSLEV	-1.65781	10.2927	htFuncLib
VLLFVTTLSVQSYQRTAVNIFMHIFTVQNTSLEV	0.113349	4.0987	htFuncLib
VVLFATTLSAPCYQREAVNIFFHVFTIQNTSLEV	-1.80519	10.5372	htFuncLib
VLLFVTTLTVMSYLRTAVIIFYHVFTHQNHTLEV	3.22142	-4.15313	htFuncLib
VLLFVTTLSVQAYQRIAVNIFYHVFTHQNTSLEI	-2.91224	3.44929	htFuncLib
VLLFVTTLSMQCYQRTAINIFIHVFTHQNTSVEI	-8.66422	1.89583	htFuncLib
VLLFVTTLSVQCYQRVAVNIFMHVFVVQNTSLEI	-4.75991	5.50326	htFuncLib
VLLFATTLSVAAYQRTAVNIFIHVFVHQNTSVEI	-8.1851	2.49047	htFuncLib
VLLFVTTFGLQAYQRTAVNIYYHVFIHQNFSLEV	5.53536	4.02235	FPBase
VLLFVTTLTVLVYQRVAVNIFYHVFVHQNTSLEI	-3.75911	-1.99702	htFuncLib
VLLFLTTLTAQSYQRTAVNIFFHVFVHQNTSVEI	-7.40814	-1.60327	htFuncLib
VLLFVTTLTVLSYIRTAVIIFYTVFTHQNTTLEV	1.5201	-5.46713	htFuncLib
VLLFLTTLSVQAYQRTAINIFMHVFVLQNTSLEI	-5.75532	6.45475	htFuncLib
VLLFVTTLSVQTYQRTAVNIFVHVFTHQNTSVEV	-1.94952	2.07591	htFuncLib
VLLFVTTLTVMSYMRTAINIFYTVFVHQNFDLEV	1.8378	-6.54453	htFuncLib
VLLFLTTLTVQAYQRTAVNIFIHVFVHQNTSLEI	-4.34335	0.856557	htFuncLib
VLLFVTTLTVQCYQRTAVNIFMHVFTVQNTSLEV	-1.06932	1.02559	htFuncLib
VLLFVTTLSVQGYQRTAVNIYYHVFIHQNTTLEV	3.06842	2.79517	Sarkisyan et al.
VVLFVTTLSVQAYQRTAINIFIHVFTYQNTSLEI	-3.09404	7.68133	htFuncLib
VLLFVTTLTVQSYQRTAINIFIHIFVHQNTSLEI	-2.38429	-1.81247	htFuncLib
VLLFATTLSALCYQRTAVNIFYHVFVVQNTSVEI	-10.2683	1.79743	htFuncLib
VLLFVTTLTVQTYQRTAVNIFFHVFTLQNTSLEV	-0.274642	0.801816	htFuncLib
VLLFATTLSVQCYQRTAVNIFVHVFVHQNTSLEI	-4.63729	3.70595	htFuncLib
VLLFVTTLTVQVYQRVAVNIFMHVFTHQNTSVEI	-6.21494	0.142458	htFuncLib
VVLFVTTLSVQAYQRVAVNIFMHVFTYQNTSVEI	-8.02354	5.49043	htFuncLib
VLLFATTLSAQVYQRTAVNIFVHVFVVQNTSLEI	-6.52736	7.10481	htFuncLib
VLLFATTLSMQAYQRTAVNIFMHVFTHQNTSLEV	-1.35108	4.81013	htFuncLib
VLLFVTTLTVQSYQRTAVNIFFHVFVHQNHTLEV	1.05563	-1.65157	Tested designs
VLLFLTTLTVLVYQREAVNIFSHVFTYQNTSLEI	-0.852241	8.22253	htFuncLib
VLLFVTTLSVQSYQRIAVNIFAHVFVVQNTSLEI	-2.17805	5.78426	htFuncLib
VLLFATTLTVACYQREAINIFIHVFVFQNTSLEV	2.47299	7.13202	htFuncLib
VVLFATTLTVQSYQRIAVNIFMHVFVYQNTSVEV	0.687432	7.46171	htFuncLib
VLLFVTTLSVQAYQRTAVNIFVHVFTHQNTSLEV	-1.49536	2.69313	htFuncLib
VLLFVTTLTVQSYQREAVNIFFHVFTLQNTSLEV	0.63962	0.744011	htFuncLib
VLLFVTTLSVQAYQRTAVNIFAHVFTVQNTSVEI	-6.01376	3.51058	htFuncLib
VLLFVTTLTAQSYQRLAVNIFYHVFTHQNTSLEV	0.49877	-0.0563106	htFuncLib
VLLFVTTLSVQAYQRTAVNIFFHVFVLQNTSLEI	-3.81937	4.17162	Tested designs
VLLFVTTLSVQSYQRTAVNIYYRVFVHQNTSLEV	2.08231	2.13474	Sarkisyan et al.
VLLFVTTLTVQTYQRTAVNIFMHVFTVQNTSLEV	-0.983303	0.95189	htFuncLib
VLLFVTTLTVQSYQRVAVNIFIHIFTHQNTSLEI	-2.2142	0.14427	htFuncLib
VLLFVTTLTVLVYQRTAVNIFYHVFTHQNTSLEV	-0.967081	-1.15449	htFuncLib
VLLFVTTLSVPAYQRIAVNIFMHVFVLQNTSLEI	-5.78297	6.19849	htFuncLib
VVLFVTTLTVLCYQRTAVNIFIHVFTHQNTSLEV	-1.74114	-2.4356	htFuncLib
VVLFVTTLTVQSYQRTAVNIFIHIFVHQNTSVEV	-4.01663	-3.68964	htFuncLib
VVLFVTTLSAAAYQRLAVNIFAHIFTHQNTSLEV	-0.274053	9.18965	htFuncLib
VLLFATTLSMQAYQRTAVNIFIHIFTHQNTSVEI	-8.95804	4.78596	htFuncLib
VLLFATTLSVQAYQRTAINIFMHVFVVQNTSVEI	-8.46145	4.7682	htFuncLib
VVLFATTLSMQVYQRTAVNIFYHVFVVQNTSLEI	-5.52838	8.43926	htFuncLib
VVLFLTTLSVQCYQRVAVNIFMHVFVHQNTSLEI	-6.73193	6.29483	htFuncLib
VVLFATTLSVAAYQRVAVNIFSHVFTFQNTSVEI	-10.2471	5.88007	htFuncLib
VVLFVTTLSVQSYQRIAVNIFMHVFTVQNTSLEI	-3.06635	7.03904	htFuncLib
VLLFVTTLTVQSYQRTAINIFYHVFTHQNTTLEV	0.99873	-1.05506	htFuncLib
VLLFVTTLTVQSYMRTAVNIFYSVFVHQITSLEV	2.31685	-2.02595	htFuncLib
VLLFVTTLTVQVYQRTAVNIFMHVFTYQNTSLEI	-3.46249	1.03963	htFuncLib
VLLFVTTLSVQGYQRTAVNVYYHVFIHQNTSLEV	2.99498	3.6252	Sarkisyan et al.
VLLFATTLSVQSYQRTAVNIFMHVFVIQNTSLEI	-4.66192	4.53593	htFuncLib
VLLFVTTLTVQSYQRVAVNIFYHVFTLQNTSLEV	0.463018	0.494793	htFuncLib
VLLFLTTLSAAVYQRTAINIFYHVFVYQNTSLEV	-6.44351	-5.15591	htFuncLib
VILFVTTLTVQSYQRTAVNIFYHVFTHQNFDLEV	2.55892	-1.01945	htFuncLib
VVLFATTLSAPVYQRIAINIFIHIFTIQNTSLEI	-8.62164	10.7206	htFuncLib
VLLFVTTLSVQGYQRTAVNIYYHVIIHQNTSLEV	2.9866	3.64898	Sarkisyan et al.
VVLFVTTLSVQSYQRTAVNIFIHIFTHQNTSVEI	-8.13021	1.93515	htFuncLib
VVLFLTTLSVAAYQRTAVNIFIHVFTHQNTSLEI	-5.85558	6.64996	htFuncLib
VLLFVTTLSVQAYQRLAINIFVHVFVHQNTSLEI	-3.80124	5.93594	htFuncLib
VLLFVTTLTVQSYQRTAINIFMHVFTHQNTSVEI	-4.67321	-0.822471	htFuncLib
VLLFVTTLTAQSYQRTAVNIFTHVFVHQNTSVEI	-5.77428	-1.31031	htFuncLib
VLLFVTTLTVMSYMRTAVIIFYTVFIHQNHTLEV	5.3449	-4.29049	htFuncLib
VLLFVTTLTVQSYQRTAVNIFMHIFVHQNTSVEI	-5.5442	-0.571575	htFuncLib
VLLFVTTLSVQAYQRLAVNIFSHVFVHQNTSVEI	-6.64978	3.13624	htFuncLib
VLLFATTLSVQSYQRTAVNIFYHVFTYQNTSLEI	-1.78075	4.26089	htFuncLib
VLLFVTTLSVQAYQRTAVNIFVHIFVVQNTSLEI	-3.50974	6.44656	htFuncLib
VLLFVTTLTVQSYQRTAVNIFFHVFIHQNTSLEV	-0.0992379	0.123533	FPBase
VLLFVTTLSVQAYQRTAINIFIHVFTYQNTSVEI	-7.41774	4.25488	htFuncLib
VLLFATTLSAAVYQRVAVNIFYHIFTLQNTSVEI	-11.286	5.53815	htFuncLib
VLLFATTLSVAAYQRTAVNIFSHIFVHQNTSVEV	-2.65366	8.22344	htFuncLib
VLLFVTTLTVLAYQRVAVNIFIHVFVHQNTSVEV	-5.03276	-2.91935	htFuncLib
VLLFATTLSVQAYQRTAVNIFMHIFTYQNTSLEI	-5.0935	6.8127	htFuncLib
VLLFATTLTVQAYQRLAVNIFMHVFTHQNTSVEI	-7.54147	0.762777	htFuncLib
VVLFATTLSMQAYQRVAVNIFMHVFVHQNTSLEI	-7.35245	6.88524	htFuncLib
VLLFLTTLSAQAYQRTAVNIFMHVFVHQNTSVEI	-8.01477	3.30087	htFuncLib
VVLFVTTLSVQAYQRVAINIFSHVFVHQNTSLEI	-4.53449	7.61869	htFuncLib
VVLFVTTLSVQAYQRVAVNIFVHVFTHQNTSLEI	-3.78092	5.90589	htFuncLib
VVLFVTTLSVQSYQRTAVNIFTHVFVHQNTSLEI	-2.57604	3.22874	htFuncLib
VLLFLTTLSVQVYQRTAVNIFMHVFVHQNTSLEI	-4.67867	3.40455	htFuncLib
VLLFATTLTVLSYQRTAVNIFMHVFTHQNTSLEI	-3.83564	-0.795544	htFuncLib
VLLFVTTLSVQAYQRTAVNIFYHVFVYQNTSVEV	-1.42106	2.72267	htFuncLib
VLLFATTLSMQSYQRTAVNIFFHVFVHQNTSLEI	-3.30394	5.1081	htFuncLib
VVLFATTLTAACYQRTAVNIFIHVFVHQNTSLEI	-9.46453	-1.3004	htFuncLib
VLLFVTTLTVMSYQRTAINIFYHVFTHQNHTLEV	1.73332	-3.38748	htFuncLib
VLLFVTTLTVLCYQRTAVNIFMHVFTHQNTSLEV	-1.73926	-0.79792	htFuncLib
VLLFLTTLTVQAYQRTAVNIFYHIFTHQNTSVEI	-6.95991	-0.735216	htFuncLib
VLLFVTTLSVQAYQRTAVNIFTHIFVVQNTSLEI	-3.51921	6.47738	htFuncLib
VLLFVTTLTVQAYQRTAVNIFMHVFVVQNTSVEV	-4.53857	-0.66779	htFuncLib
VLLFVTTLTVMSYIRTAVIIFYTVFIHQIFDLEV	6.13573	-5.04452	htFuncLib
VLLFVTTLTVQSYQRTALIIFYHVFTHQNTSLEI	0.0104202	-1.47511	htFuncLib
VLLFVTTLTMATYQREAVNIFMHVFVHQNTSVEI	-8.87175	-1.42957	htFuncLib
VVLFVTTLTMACYQRTAVNIFYHVFTHQNTSLEV	-1.72678	-3.47399	htFuncLib
VLLFVTTLSVQAYQRLAINIFFHVFVVQNTSLEV	0.0108501	6.67135	htFuncLib
VLLFVTTLSVQTYQRTAVNIFTHVFTVQNTSLEI	-2.69661	4.38623	htFuncLib
VLLFVTTLSVPSYQRTAVNIFVHVFTHQNTSLEI	-2.20155	2.39592	htFuncLib
VLLFLTTLTVPVYQRLAVNIFYHVFTHQNTSVEI	-7.61571	-2.69773	htFuncLib
VLLFVTTLTVQSYQRVAVNIFIHVFTHQNTSLEI	-2.46797	0.70377	htFuncLib
VVLFLTTLSVQSYQRTAVNIFYHVFTHQNTSLEI	-1.26801	4.08078	htFuncLib
VLLFATTLSVQTYQRTAVNIFYHVFTHQNTSVEV	-1.30682	2.33129	htFuncLib
VLLFVTTLTVPSYQRTAVNIFMHVFTHQNTSLEV	-1.09648	-0.462818	htFuncLib
VLLFLTTLTALAYQRTAVNIFYHVFTLQNTSVEV	-5.99185	-4.53093	htFuncLib
VLLFVTTLSVQVYQRTAVNIFYHVFVHQNTSLEI	-2.84455	2.43841	htFuncLib
VLLFVTTLTVLVYQRTAVNIFMHVFTVQNTSVEI	-6.86166	-1.53508	htFuncLib
VVLFLTTLSVQVYQRIAVNIFIHVFTHQNTSLEV	0.0859736	6.91106	htFuncLib
VLLFVTTLTVQSYQRTAVNIFSHVFVHQNTSLEI	-2.57117	0.433315	htFuncLib
VLLFVTTLSVQAYQRTAINIFMHVFVHQNTSVEV	-4.64982	1.9632	htFuncLib
VVLFVTTLSVAAYQRTAVNIFMHVFTIQNTSLEI	-4.72668	6.81603	htFuncLib
VLLFVTTLSVQCYQRVAVNIFMHVFVLQNTSVEI	-7.52656	4.3433	htFuncLib
VVLFATTLSVQSYQRVAINIFIHVFVHQNTSVEI	-10.0438	4.22021	htFuncLib
VLLFLTTLSMQAYQRTAVNIFIHVFTHQNTSLEI	-4.52391	5.28163	htFuncLib
VLLFLTTLSMQVYQRTAINIFYHVFTVQNTSLEI	-2.06274	8.52619	htFuncLib
VVLFVTTLSVLAYQRIAVNIFMHVFVHQNTSLEI	-6.61358	5.51927	htFuncLib
VLLFVTTLSVQAYQRLAINIFMHIFTHQNTSLEI	-3.59133	7.24248	htFuncLib
VLLFVTTLSVQSYQRTAVNVYYHVFIHQNSSLEV	4.11123	2.66855	Sarkisyan et al.
VLLFATTLSAAVYQREAVNIFIHVFVIQNTSVEV	-11.717	2.74289	htFuncLib
VLLFVTTLSVLCYQRTAVNIFSHVFTHQNTSLEV	-0.414847	2.15894	htFuncLib
VVLFVTTLTVQSYQRIAINIFAHVFTIQNTSLEI	1.41122	6.77082	htFuncLib
VLLFLTTLSVQAYQRTAVNIFYHVFVVQNTSLEI	-3.90954	4.93919	htFuncLib
VVLFVTTLSVQAYQRTAVNIFMHIFVLQNTSLEI	-4.87879	7.31247	htFuncLib
VVLFATTLSVQAYQRTAVNIFMHVFVIQNTSLEI	-6.36977	6.32836	htFuncLib
VLLFVTTLTMQAYQREAINIFYHIFVIQNTSLEI	-0.751182	9.07748	htFuncLib
VLLFVTTLTVLAYQRTAVNIFIHVFVHQNTSLEV	-1.86503	-0.943829	htFuncLib
VLLFVTTLTVQSYQRVAINIFAHVFVIQNTSLEI	1.21525	4.23895	htFuncLib
VLLFATTLSVQCYQRVAVNIFMHVFVHQNTSLEI	-5.73709	4.79225	htFuncLib
VLLFVTTLTVQAYQRLAVNIFIHVFVHQNTSLEI	-4.02546	0.979914	htFuncLib
VVLFATTLSVQAYQRTAVNIFVHVFVHQNTSLEI	-5.78895	5.32335	htFuncLib
VLLFLTTLTVQAYQRTAVNIFVHVFTHQNTSLEI	-3.72037	1.10813	htFuncLib
VLLFVTTLSVQSYQRTAANIYYHVFIHQNTTLEV	3.90443	2.12283	Sarkisyan et al.
VLLFVTTLTVLSYLRTAIIIFYSVFTHQNTDLEV	1.5881	-6.46791	htFuncLib
VLLFVTTLSVQAYQREAVNIFFHVFVVQNTSVEV	-8.08863	2.74689	htFuncLib
VLLFVTTLTVLSYQRTAVNIFMHVFVVQNTSVEI	-6.12524	-1.76488	htFuncLib
VLLFATTLTVQSYQRIAVNIFYHIFVHQNTSLEI	0.202836	1.12914	htFuncLib
VLLFVTTLTALAYQRTAVNIFMHVFVHQNTSVEI	-7.22766	-1.014	htFuncLib
VVLFVTTLTVQAYQRTAVNIFMHVFVLQNTSLEI	-5.49909	0.954871	htFuncLib
VLLFVTTLSVQSYQRTAVNIYYHVFMHQNTSLEV	1.42695	2.24072	Sarkisyan et al.
VLLFATTLSVQAYQRIAVNIFFHVFTHQNTSVEI	-7.6031	4.06059	htFuncLib
VLLFLTTLSVQAYQRIAVNIFVHVFTHQNTSVEV	-7.66742	2.37444	htFuncLib
VLLFVTTLTVQSYMRTAVNIFYHVFTHQIHTLEV	3.77139	-2.02229	htFuncLib
VLLFVTTLTVPSYQRTAVNIFYHVFTLQNTSLEV	0.129715	-0.78935	htFuncLib
VVLFVTTLTVAVYQRVAINIFMHVFVHQNTSVEV	-7.41326	-4.3478	htFuncLib
VLLFVTTLSVQSYQRVAVNIFFHVFTHQNTSLEV	-0.388467	2.66926	htFuncLib
VLLFLTTLSVQSYQRIAVNIFMHIFTHQNTSLEI	-2.91537	6.97661	htFuncLib
VLLFVTTLSVAAYQRTAVNIFIHVFTHQNTSVEI	-6.24088	2.13005	htFuncLib
VLLFVTTLTAQVYQREAVNIFYHVFTHQNTSLEV	0.587854	0.214037	htFuncLib
VLLFVTTLTALVYQRIAVNIFSHVFVHQNTSLEI	0.885372	5.37128	htFuncLib
VLLFVTTLSVQVYQRTAVNIFIHVFVLQNTSLEV	-0.41158	3.61974	htFuncLib
VLLFVTTLTVLSYLRTALNIFYTVFTHQIHDLEV	3.28744	-6.84554	htFuncLib
VLLFVTTLSVQSYQRTAVNIYYHAFTHQNTSLEV	1.79449	2.66907	Sarkisyan et al.
VLLFVTTLTVQAYQRIAVNIFMHVFVYQNTSLEI	-5.22204	1.22563	htFuncLib
VLLFATTLTMATYQRTAVNIFYHVFTHQNTSLEV	-2.10342	-3.40184	htFuncLib
VLLFATTLTVPCYQRTAVNIFMHVFTHQNTSVEI	-7.48663	-0.522069	htFuncLib
VLLFVTTLTMLVYQRTAVNIFFHVFTHQNTSVEV	-4.52168	-3.87864	htFuncLib
VLLFVTTLSVQVYQRLAINIFYHVFVHQNTSLEV	0.939171	3.32715	htFuncLib
VLLFVTTLSVQTYQRTAINIFYHVFTHQNTSVEI	-5.50866	1.63477	htFuncLib
VLLFATTLSVQTYQRTAVNIFMHVFVIQNTSLEI	-5.64893	5.17805	htFuncLib
VLLFVTTLSVQAYQRIAVNIFMHIFVIQNTSLEI	-4.91481	7.17833	htFuncLib
VVLFVTTLSVQTYQRTAVNIFMHVFTLQNTSLEI	-3.53945	6.02785	htFuncLib
VLLFVTTLTAQSYQRIAVNIFMHVFVHQNTSVEV	-4.65137	-2.90345	htFuncLib
VLLFATTLSVQAYQRTAVNIFAHVFVHQNTSVEI	-6.8551	3.11855	htFuncLib
VLLFVTTLTVQSYQRTAVNIFIHIFVLQNTSLEV	0.769299	0.679837	htFuncLib
VLLFVTTLTVQSYQRTAVNIFYSVFTHQITTLEV	2.62871	-1.48649	htFuncLib
VLLFLTTLSVQCYQRVAVNIFIHVFTHQNTSVEI	-8.14908	3.29777	htFuncLib
VVLFVTTLSVQAYQRTAVNIFSHVFTHQNTSLEI	-3.37706	4.15019	htFuncLib
VLLFVTTLSVQTYQRVAVNIFIHVFVLQNTSLEI	-3.85953	6.29408	htFuncLib
VLLFVTTLSVQAYQRVAVNIFYHVFTIQNTSLEI	-2.76509	5.06052	htFuncLib
VLLFVTTLTVMSYQRTAVNIFYHVFVHQNHDLEI	-0.794429	-3.82071	htFuncLib
VLLFVTTLSVQSYQRTAVNIYYHVFIHQIASLEV	4.08762	2.03819	Sarkisyan et al.
VVLFATTLTVQAYQRTAVNIFMHVFTVQNTSLEI	-7.77115	1.17014	htFuncLib
VLLFVTTLTAPSYQRTAVNIFYHVFVHQNTSLEV	-0.395025	-1.61851	htFuncLib
VLLFVTTLTVQAYQRTAVNIFMHVFTLQNTSVEI	-5.88881	0.717822	htFuncLib
VLLFLTTLTVQSYQRTAVNIFMHIFVHQNTSLEV	-0.572755	-0.41289	htFuncLib
VLLFVTTLSEQSYQRTAVNICCHVFIHQNTSLEV	2.53084	3.91543	Sarkisyan et al.
VLLFVTTLSVQAYQRVAINIFAHVFVHQNTSLEI	-4.01517	5.85029	htFuncLib
VLLFVTTLSVQSYLRTAVNIYYHVFIHQNTSLEV	2.78838	2.07694	Sarkisyan et al.
VLLFVTTLSVQAYQRVAVNIFFHVFTHQNTSVEV	-2.17505	3.20239	htFuncLib
VLLFATTLSVQSYQRLAINIFMHIFTLQNTSLEV	0.245027	8.28942	htFuncLib
VLLFVTTLTAQSYQRIAVNIFFHVFTHQNTSVEV	-3.7763	-3.40573	htFuncLib
VLLFVTTLSVQSYQRTAVNIHHHVFIHQSTSLEV	2.95655	3.33377	Sarkisyan et al.
VLLFVTTLSVQCYQRTAVNIFVHVFTVQNTSLEI	-2.79714	4.36057	htFuncLib
VLLFVTTLSVLAYQRTAINIFMHVFTHQNTSLEI	-4.13692	2.93496	htFuncLib
VLLFLTTLTMPAYQRVAVNIFMHVFVHQNTSVEV	-8.46607	-2.86635	htFuncLib
VLLFVTTLSALCYQRLAVNIFVHIFVIQNTSVEV	-11.7822	0.78285	htFuncLib
VVLFVTTLTAATYQRVAVNIFMHVFVHQNTSVEV	-8.34426	-3.62853	htFuncLib
VVLFVTTLSVQAYQRLAVNIFMHVFTHQNTSLEI	-4.48844	5.23412	htFuncLib
VLLFVTTLTVQSYQRTAVNIFMHIFVHQNTSLEV	-0.848337	0.0899149	htFuncLib
VLLFATTLTVACYQRIAVNIFMHVFVLQNTSLEI	-9.32354	-0.00471992	htFuncLib
VLLFLTTLSVQAYQRTAVNIFFHIFTHQNTSVEI	-7.9971	3.74623	htFuncLib
VLLFVTTLSVQCYQRTAVNIFMHVFVVQNTSVEI	-6.41841	3.19263	htFuncLib
VVLFVTTLSAPSYQRTAVNIFYHVFTHQNTSLEI	-6.07481	-1.20707	htFuncLib
VLLFVTTLTVLSYQRTAINIFYSVFIHQICDLEV	3.65859	-5.5776	htFuncLib
VLLFATTLSMQSYQRTAVNIFFHVFTHQNTSLEI	-2.21548	4.97803	htFuncLib
VLLFVTTLTVQSYQRTAVIIFYHVFTHQIHDLEV	3.78298	-2.04052	htFuncLib
VVLFVTTLSVQAYQRTAVNIFYHVFTYQNTSVEV	-6.47807	1.57156	htFuncLib
VLLFVTTLSVQAYQREAVNIFMHVFVHQNTSVEI	-6.37276	3.15864	htFuncLib
VVLFVTTLTVPTYQRTAVNIFVHVFTHQNTSLEV	-1.38547	-2.38075	htFuncLib
VLLFATTLTVQAYQRTAVNIFYHIFTHQNTSVEI	-7.16576	-0.168256	htFuncLib
VLLFATTLTVQSYQRIAINIFMHVFVVQNTSVEI	-9.66303	-0.425987	htFuncLib
VLLFVTTLSMQSYQRVAVNIFMHVFTHQNTSLEI	-2.82007	4.62602	htFuncLib
VLLFVTTLTALSYQRVAVNIFMHVFTHQNTSLEI	-4.90677	-2.413	htFuncLib
VLLFLTTLSVAAYQRTAVNIFFHVFTHQNTSLEI	-4.9592	4.05588	htFuncLib
VLLFVTTLTVQAYQRVAVNIFIHVFVHQNTSLEI	-4.03579	1.15089	htFuncLib
VLLFVTTLTVMSYLRTAVIIFYHVFVHQIWDLEV	3.50153	-5.69467	htFuncLib
VLLFLTTLTMQSYQRTAVNIFMHVFTYQNTSLEI	0.203267	4.66135	htFuncLib
VLLFATTLTMAVYQREAINIFSHVFVYQNTSVEI	-12.1664	-1.00829	htFuncLib
VLLFATTLSVQAYQRTAINIFMHIFTIQNTSLEV	-1.03595	7.95459	htFuncLib
VLLFATTLSMQSYQRTAVNIFIHVFVHQNTSLEI	-4.61447	4.57753	htFuncLib
VLLFVTTLTVQSYQRTALNIFYHVFTHQNTSLEV	0.173097	-0.426983	htFuncLib
VLLFVTTLTVQTYQRVAVNIFMHIFVHQNTSLEI	-5.73553	0.000878046	htFuncLib
VLLFVTTLTVQAYQRTAINIFVHVFVHQNTSVEV	-3.55229	-2.21887	htFuncLib
VLLFVTTLTVQVYQRTAVNIFIHVFTHQNTSLEI	-2.9161	0.816864	htFuncLib
VLLFATTLSVQSYQRLAVNIFMHVFVHQNTSLEI	-4.99142	4.22255	htFuncLib
VLLFVTTLTVQAYQRIAVNIFVHVFVHQNTSLEV	-1.22514	0.70357	htFuncLib
VLLFVTTLTVQSYMRTALNIFYHVFVHQITDLEV	3.18867	-2.70665	htFuncLib
VLLFVTTLSVQAYQRLAVNIFMHIFTHQNTSLEV	-0.842259	4.99586	htFuncLib
VLLFATTLSMQSYQRVAVNIFTHVFTHQNTSLEI	-2.99757	7.24101	htFuncLib
VLLFLTTLTVLAYQRTAVNIFYHVFVHQNTSLEI	-4.07114	-1.33845	htFuncLib
VLLFVTTLTVQSYQRVAVNIFMHVFVVQNTSLEI	-3.92218	0.54077	htFuncLib
VVLFATTLTMLAYQRIAVNIFFHIFVHQNTSLEI	-11.5381	-0.225589	htFuncLib
VLLFVTTLTVQAYQRIAVNIFYHVFTVQNTSVEI	-6.87068	-0.219074	htFuncLib
VVLFVTTLTALVYQRIAINIFSHVFVHQNTSLEV	-5.4062	-6.01814	htFuncLib
VVLFVTTLTAATYQRTAVNIFMHVFVVQNTSVEI	-10.1247	-1.04609	htFuncLib
VLLFATTLSAQTYQRTAVNIFYHVFTHQNTSLEV	0.414923	3.86468	htFuncLib
VLLFVTTLSVQAYQRLAVNIFIHVFTHQNTSLEV	-1.09311	3.50607	htFuncLib
VLLFVTTLSVQSYQRVAVNIFSHVFTHQNTSLEI	-2.48667	3.30112	htFuncLib
VVLFVTTLSVQAYQRVAVNIFSHIFVHQNTSVEV	-8.60904	5.85428	htFuncLib
VLLFVTTLTVMSYQRTAVIIFYTVFVHQNFDLEV	2.39759	-5.04216	htFuncLib
VLLFVTTLSVQSYQRTAVNICCHVFVHQNTSLEV	0.768284	2.51806	Sarkisyan et al.
VLLFVTTLTMLCYQRTAVNIFVHVFTHQNTSVEI	-6.76184	-2.47458	htFuncLib
VLLFVTTLSMAVYQREAVNIFMHVFVHQNTSLEI	-7.23087	6.02238	htFuncLib
VLLFVTTLTVPCYQRTAVNIFMHVFVHQNTSLEV	-1.82866	-0.779571	htFuncLib
VLLFVTTLSVQAYQRIAVNIFMHIFVHQNTSVEI	-7.51608	4.26869	htFuncLib
VVLFATTLTVQSYQRTAVNIFMHVFTHQNTSVEV	-4.57847	-2.51887	htFuncLib
VLLFATTLTVQSYQRTAVNIFMHVFTHQNTSLEI	-3.27102	0.909442	htFuncLib
VLLFATTLSVQAYQRTAVNIFMHVFTVQNTSVEV	-6.41073	4.19455	htFuncLib
VLLFVTTLTAAVYQRIAINIFIHVFVFQNTSVEI	-10.8127	-2.2439	htFuncLib
VLLFVTTLSVQAYQRTAVNIFYHIFVIQNTSLEI	-2.37593	5.67928	htFuncLib
VLLFATTLSVQAYQRIAINIFMHVFVHQNTSLEV	-1.36398	6.72474	htFuncLib
VLLFVTTLSAQSYQRTAVNVYYHVFIHQNTSLEV	3.55264	3.70363	Sarkisyan et al.
VLLFVTTLTVQSYQRLAVNIFMHVFTHQNTSVEI	-5.19912	-0.221424	htFuncLib
VLLFLTTLSVQAYQRVAVNIFMHVFTYQNTSLEI	-5.33209	6.42197	htFuncLib
VLLFVTTLTVQVYQRTAVNIFMHVFVVQNTSLEI	-4.10028	0.823792	htFuncLib
VVLFATTLSMAAYQRLAVNIFYHVFTHQNTSLEI	-7.03308	8.15684	htFuncLib
VLLFVTTLSVACYQRTAVNIFYHVFTIQNTSLEV	0.587821	3.24032	htFuncLib
VLLFVTTLSVQAYQRVAINIFSHVFVHQNTSVEI	-8.09175	3.44077	htFuncLib
VLLFVTTLSAPCYQRTAVNIFYHIFVFQNTSLEI	-1.98087	8.63745	htFuncLib
VLLFVTTLTVLVYQRTAVNIFTHVFVHQNTSLEI	-3.77568	-1.238	htFuncLib
VLLFATTLSVASYQRVAVNIFMHVFVLQNTSLEI	-6.83473	6.68224	htFuncLib
VLLFATTLSVQAYQREAINIFFHVFTYQNTSLEI	-5.0194	8.37706	htFuncLib
VVLFVTTLTVLCYQRTAVNIFSHVFVHQNTSVEI	-7.24655	-2.29098	htFuncLib
VLLFLTTLTVPAYQRTAVNIFMHVFTHQNTSVEI	-7.24625	-0.333773	htFuncLib
VLLFATTLSMQAYQRVAVNIFIHVFVHQNTSLEI	-6.67962	6.24445	htFuncLib
VLLFATTLSVQVYQRTAVNIFTHVFTHQNTSLEV	-0.693144	3.42366	htFuncLib
VLLFVTTLSVQAYQRTAVNIYYHVFIHQNTSLEV	1.12136	2.95245	eUniRep
VLLFVTTLTVQCYQRTAVNIFTHVFTHQNTSLEI	-2.84569	0.889395	htFuncLib
VVLFLTTLSVQSYQRTAVNIFMHVFVHQNTSLEI	-4.82254	4.26343	htFuncLib
VLLFVTTLSVQAYQRLAVNIFYHVFTHQNTSVEI	-5.43658	2.71616	htFuncLib
VVLFVTTLSVQAYQRVAINIFMHVFVHQNTSLEI	-5.55127	6.69225	htFuncLib
VLLFATTLSAPVYQRLAINIFYHVFTYQNTSVEI	-12.0386	3.49166	htFuncLib
VLLFLTTLSVAAYQRTAVNIFIHVFTHQNTSVEV	-7.54392	0.952983	htFuncLib
VLLFVTTLSVPSYQRTAVNIFMHVFTHQNTSLEI	-2.86745	2.39174	htFuncLib
VVLFVTTLTAPSYQRTAVNIFYHVFVVQNTSVEI	1.71319	6.4068	htFuncLib
VLLFVTTLSVQSYQRIAVNIFVHVFVVQNTSLEI	-2.30285	5.66781	htFuncLib
VLLFVTTLSVQSYQRIAINIFMHVFTHQNTSLEI	-2.13312	4.38294	htFuncLib
VVLFVTTLSVQAYQRIAVNIFTHIFVFQNTSVEV	-5.9258	9.21759	htFuncLib
VLLFATTLSVQAYQRTAINIFTHVFVVQNTSLEI	-5.47116	7.10888	htFuncLib
VLLFVTTLSMQCYQRTAINIFTHVFVHQNTSLEI	-1.98101	6.5352	htFuncLib
VVLFVTTLSAASYQRTAVNIFTHVFVHQNTSLEI	-1.65928	7.35896	htFuncLib
VLLFVTTLSVESYQRTAVNIYYHVFIHQNTSLEV	2.34246	2.07106	Sarkisyan et al.
VLLFVTTLTVQSYQRTAINIFTHVFVHQNTSVEV	-2.26281	-2.47866	htFuncLib
VLLFVTTLSVQAYQRTAINIFMHVFTVQNTSLEV	-0.64527	4.64455	htFuncLib
VLLFLTTLSVQAYQRTAVNIFMHVFTYQNTSVEV	-6.47202	4.01075	htFuncLib
VLLFVTTLSMQGYQRTAVNIYYHGFIHQSTSLEV	-1.82872	-6.23408	Sarkisyan et al.
VLLFATTLSAQSYQRTAVNIFVHVFTLQNTSLEV	0.678196	5.77824	htFuncLib
VVLFATTLSVQCYQRTAVNIFMHVFTYQNTSLEI	-5.61318	6.98616	htFuncLib
VLLFVTTLSVLAYQRTAVNIFMHVFVHQNTSVEV	-5.03302	0.998066	htFuncLib
VLLFATTLSVQAYQRLAINIFMHVFVHQNTSLEI	-6.43923	5.92305	htFuncLib
VLLFLTTLSAQCYQRVAVNIFYHVFVLQNTSLEV	0.383318	7.42606	htFuncLib
VLLFVTTLTVQAYQRLAVNIFIHVFTHQNTSLEI	-3.43478	1.27395	htFuncLib
VLLFVTTLTVQSYMRTAIIIFYSVFIHQIHTLEV	6.85616	-3.93912	htFuncLib
VLLFVTTLTAQAYQRTAVNIFSHVFTHQNTSVEV	-3.94331	-1.89171	htFuncLib
VLLFLTTLSVQAYQRTAVNIFAHVFVHQNTSLEI	-4.51511	3.70535	htFuncLib
VLLFVTTLSVQCYQRTAVNIFIHVFVVQNTSVEV	-1.10114	4.19039	htFuncLib
[truncated: 15,097 more rows]

## Sheet: FigS4
Library	Mutation 1	Mutation 1 Count	Mutation 2	Mutation 2 Count	Mutations 1 and 2 Count
nohbonds	L42L	393500	V61V	245983	156351
nohbonds	L42L	393500	V61A	272000	168335
nohbonds	L42L	393500	V61L	107737	68814
nohbonds	L42L	393500	T65T	245435	156968
nohbonds	L42L	393500	T65S	380285	236532
nohbonds	L42L	393500	V68V	226673	144108
nohbonds	L42L	393500	V68A	267946	166082
nohbonds	L42L	393500	V68M	131101	83310
nohbonds	L42L	393500	Q69Q	143865	93368
nohbonds	L42L	393500	Q69A	249163	152964
nohbonds	L42L	393500	Q69L	148084	92955
nohbonds	L42L	393500	Q69P	84608	54213
nohbonds	L42L	393500	S72S	111987	70923
nohbonds	L42L	393500	S72V	182559	112133
nohbonds	L42L	393500	S72A	145883	92324
nohbonds	L42L	393500	S72T	65191	42474
nohbonds	L42L	393500	S72C	120100	75646
nohbonds	L42L	393500	T108T	171602	111754
nohbonds	L42L	393500	T108V	99686	62443
nohbonds	L42L	393500	T108L	76033	48034
nohbonds	L42L	393500	T108I	113587	70763
nohbonds	L42L	393500	T108E	164812	100506
nohbonds	L42L	393500	V112V	411010	259333
nohbonds	L42L	393500	V112I	214710	134167
nohbonds	L42L	393500	Y145Y	166126	104303
nohbonds	L42L	393500	Y145V	73187	45847
nohbonds	L42L	393500	Y145A	37658	23529
nohbonds	L42L	393500	Y145I	69949	44257
nohbonds	L42L	393500	Y145T	38378	24318
nohbonds	L42L	393500	Y145F	95952	59615
nohbonds	L42L	393500	Y145M	70811	45841
nohbonds	L42L	393500	Y145S	73659	45790
nohbonds	L42L	393500	V150V	372903	236337
nohbonds	L42L	393500	V150I	252817	157163
nohbonds	L42L	393500	T167T	228613	148885
nohbonds	L42L	393500	T167V	397107	244615
nohbonds	L42L	393500	H181H	172082	111197
nohbonds	L42L	393500	H181V	137808	84802
nohbonds	L42L	393500	H181Y	60891	38278
nohbonds	L42L	393500	H181L	59792	38240
nohbonds	L42L	393500	H181I	114356	70586
nohbonds	L42L	393500	H181F	80791	50397
nohbonds	L42L	393500	L220L	333557	209856
nohbonds	L42L	393500	L220V	292163	183644
nohbonds	L42L	393500	V224V	272187	171764
nohbonds	L42L	393500	V224I	353533	221736
nohbonds	L42V	232220	V61V	245983	89632
nohbonds	L42V	232220	V61A	272000	103665
nohbonds	L42V	232220	V61L	107737	38923
nohbonds	L42V	232220	T65T	245435	88467
nohbonds	L42V	232220	T65S	380285	143753
nohbonds	L42V	232220	V68V	226673	82565
nohbonds	L42V	232220	V68A	267946	101864
nohbonds	L42V	232220	V68M	131101	47791
nohbonds	L42V	232220	Q69Q	143865	50497
nohbonds	L42V	232220	Q69A	249163	96199
nohbonds	L42V	232220	Q69L	148084	55129
nohbonds	L42V	232220	Q69P	84608	30395
nohbonds	L42V	232220	S72S	111987	41064
nohbonds	L42V	232220	S72V	182559	70426
nohbonds	L42V	232220	S72A	145883	53559
nohbonds	L42V	232220	S72T	65191	22717
nohbonds	L42V	232220	S72C	120100	44454
nohbonds	L42V	232220	T108T	171602	59848
nohbonds	L42V	232220	T108V	99686	37243
nohbonds	L42V	232220	T108L	76033	27999
nohbonds	L42V	232220	T108I	113587	42824
nohbonds	L42V	232220	T108E	164812	64306
nohbonds	L42V	232220	V112V	411010	151677
nohbonds	L42V	232220	V112I	214710	80543
nohbonds	L42V	232220	Y145Y	166126	61823
nohbonds	L42V	232220	Y145V	73187	27340
nohbonds	L42V	232220	Y145A	37658	14129
nohbonds	L42V	232220	Y145I	69949	25692
nohbonds	L42V	232220	Y145T	38378	14060
nohbonds	L42V	232220	Y145F	95952	36337
nohbonds	L42V	232220	Y145M	70811	24970
nohbonds	L42V	232220	Y145S	73659	27869
nohbonds	L42V	232220	V150V	372903	136566
nohbonds	L42V	232220	V150I	252817	95654
nohbonds	L42V	232220	T167T	228613	79728
nohbonds	L42V	232220	T167V	397107	152492
nohbonds	L42V	232220	H181H	172082	60885
nohbonds	L42V	232220	H181V	137808	53006
nohbonds	L42V	232220	H181Y	60891	22613
nohbonds	L42V	232220	H181L	59792	21552
nohbonds	L42V	232220	H181I	114356	43770
nohbonds	L42V	232220	H181F	80791	30394
nohbonds	L42V	232220	L220L	333557	123701
nohbonds	L42V	232220	L220V	292163	108519
nohbonds	L42V	232220	V224V	272187	100423
nohbonds	L42V	232220	V224I	353533	131797
nohbonds	V61V	245983	L42L	393500	156351
nohbonds	V61V	245983	L42V	232220	89632
nohbonds	V61V	245983	T65T	245435	97163
nohbonds	V61V	245983	T65S	380285	148820
nohbonds	V61V	245983	V68V	226673	92262
nohbonds	V61V	245983	V68A	267946	103015
nohbonds	V61V	245983	V68M	131101	50706
nohbonds	V61V	245983	Q69Q	143865	59832
nohbonds	V61V	245983	Q69A	249163	95791
nohbonds	V61V	245983	Q69L	148084	57517
nohbonds	V61V	245983	Q69P	84608	32843
nohbonds	V61V	245983	S72S	111987	44906
nohbonds	V61V	245983	S72V	182559	70049
nohbonds	V61V	245983	S72A	145883	58121
nohbonds	V61V	245983	S72T	65191	25812
nohbonds	V61V	245983	S72C	120100	47095
nohbonds	V61V	245983	T108T	171602	71924
nohbonds	V61V	245983	T108V	99686	39048
nohbonds	V61V	245983	T108L	76033	28938
nohbonds	V61V	245983	T108I	113587	43621
nohbonds	V61V	245983	T108E	164812	62452
nohbonds	V61V	245983	V112V	411010	163669
nohbonds	V61V	245983	V112I	214710	82314
nohbonds	V61V	245983	Y145Y	166126	66047
nohbonds	V61V	245983	Y145V	73187	28333
nohbonds	V61V	245983	Y145A	37658	14312
nohbonds	V61V	245983	Y145I	69949	27655
nohbonds	V61V	245983	Y145T	38378	14946
nohbonds	V61V	245983	Y145F	95952	37070
nohbonds	V61V	245983	Y145M	70811	29246
nohbonds	V61V	245983	Y145S	73659	28374
nohbonds	V61V	245983	V150V	372903	149526
nohbonds	V61V	245983	V150I	252817	96457
nohbonds	V61V	245983	T167T	228613	93499
nohbonds	V61V	245983	T167V	397107	152484
nohbonds	V61V	245983	H181H	172082	71407
nohbonds	V61V	245983	H181V	137808	52965
nohbonds	V61V	245983	H181Y	60891	23605
nohbonds	V61V	245983	H181L	59792	23567
nohbonds	V61V	245983	H181I	114356	43638
nohbonds	V61V	245983	H181F	80791	30801
nohbonds	V61V	245983	L220L	333557	131610
nohbonds	V61V	245983	L220V	292163	114373
nohbonds	V61V	245983	V224V	272187	106751
nohbonds	V61V	245983	V224I	353533	139232
nohbonds	V61A	272000	L42L	393500	168335
nohbonds	V61A	272000	L42V	232220	103665
nohbonds	V61A	272000	T65T	245435	105987
nohbonds	V61A	272000	T65S	380285	166013
nohbonds	V61A	272000	V68V	226673	95453
nohbonds	V61A	272000	V68A	267946	117946
nohbonds	V61A	272000	V68M	131101	58601
nohbonds	V61A	272000	Q69Q	143865	59712
nohbonds	V61A	272000	Q69A	249163	108545
nohbonds	V61A	272000	Q69L	148084	65653
nohbonds	V61A	272000	Q69P	84608	38090
nohbonds	V61A	272000	S72S	111987	47459
nohbonds	V61A	272000	S72V	182559	79812
nohbonds	V61A	272000	S72A	145883	62929
nohbonds	V61A	272000	S72T	65191	29050
nohbonds	V61A	272000	S72C	120100	52750
nohbonds	V61A	272000	T108T	171602	70112
nohbonds	V61A	272000	T108V	99686	44159
nohbonds	V61A	272000	T108L	76033	34441
nohbonds	V61A	272000	T108I	113587	50667
nohbonds	V61A	272000	T108E	164812	72621
nohbonds	V61A	272000	V112V	411010	175652
nohbonds	V61A	272000	V112I	214710	96348
nohbonds	V61A	272000	Y145Y	166126	69639
nohbonds	V61A	272000	Y145V	73187	32413
nohbonds	V61A	272000	Y145A	37658	17224
nohbonds	V61A	272000	Y145I	69949	30736
nohbonds	V61A	272000	Y145T	38378	17186
nohbonds	V61A	272000	Y145F	95952	41985
nohbonds	V61A	272000	Y145M	70811	30006
nohbonds	V61A	272000	Y145S	73659	32811
nohbonds	V61A	272000	V150V	372903	159339
nohbonds	V61A	272000	V150I	252817	112661
nohbonds	V61A	272000	T167T	228613	98069
nohbonds	V61A	272000	T167V	397107	173931
nohbonds	V61A	272000	H181H	172082	70913
nohbonds	V61A	272000	H181V	137808	60080
nohbonds	V61A	272000	H181Y	60891	27428
nohbonds	V61A	272000	H181L	59792	26634
nohbonds	V61A	272000	H181I	114356	50655
nohbonds	V61A	272000	H181F	80791	36290
nohbonds	V61A	272000	L220L	333557	144377
nohbonds	V61A	272000	L220V	292163	127623
nohbonds	V61A	272000	V224V	272187	119343
nohbonds	V61A	272000	V224I	353533	152657
nohbonds	V61L	107737	L42L	393500	68814
nohbonds	V61L	107737	L42V	232220	38923
nohbonds	V61L	107737	T65T	245435	42285
nohbonds	V61L	107737	T65S	380285	65452
nohbonds	V61L	107737	V68V	226673	38958
nohbonds	V61L	107737	V68A	267946	46985
nohbonds	V61L	107737	V68M	131101	21794
nohbonds	V61L	107737	Q69Q	143865	24321
nohbonds	V61L	107737	Q69A	249163	44827
nohbonds	V61L	107737	Q69L	148084	24914
nohbonds	V61L	107737	Q69P	84608	13675
nohbonds	V61L	107737	S72S	111987	19622
nohbonds	V61L	107737	S72V	182559	32698
nohbonds	V61L	107737	S72A	145883	24833
nohbonds	V61L	107737	S72T	65191	10329
nohbonds	V61L	107737	S72C	120100	20255
nohbonds	V61L	107737	T108T	171602	29566
nohbonds	V61L	107737	T108V	99686	16479
nohbonds	V61L	107737	T108L	76033	12654
nohbonds	V61L	107737	T108I	113587	19299
nohbonds	V61L	107737	T108E	164812	29739
nohbonds	V61L	107737	V112V	411010	71689
nohbonds	V61L	107737	V112I	214710	36048
nohbonds	V61L	107737	Y145Y	166126	30440
nohbonds	V61L	107737	Y145V	73187	12441
nohbonds	V61L	107737	Y145A	37658	6122
nohbonds	V61L	107737	Y145I	69949	11558
nohbonds	V61L	107737	Y145T	38378	6246
nohbonds	V61L	107737	Y145F	95952	16897
nohbonds	V61L	107737	Y145M	70811	11559
nohbonds	V61L	107737	Y145S	73659	12474
nohbonds	V61L	107737	V150V	372903	64038
nohbonds	V61L	107737	V150I	252817	43699
nohbonds	V61L	107737	T167T	228613	37045
nohbonds	V61L	107737	T167V	397107	70692
nohbonds	V61L	107737	H181H	172082	29762
nohbonds	V61L	107737	H181V	137808	24763
nohbonds	V61L	107737	H181Y	60891	9858
nohbonds	V61L	107737	H181L	59792	9591
nohbonds	V61L	107737	H181I	114356	20063
nohbonds	V61L	107737	H181F	80791	13700
nohbonds	V61L	107737	L220L	333557	57570
nohbonds	V61L	107737	L220V	292163	50167
nohbonds	V61L	107737	V224V	272187	46093
nohbonds	V61L	107737	V224I	353533	61644
nohbonds	T65T	245435	L42L	393500	156968
nohbonds	T65T	245435	L42V	232220	88467
nohbonds	T65T	245435	V61V	245983	97163
nohbonds	T65T	245435	V61A	272000	105987
nohbonds	T65T	245435	V61L	107737	42285
nohbonds	T65T	245435	V68V	226673	100557
nohbonds	T65T	245435	V68A	267946	97386
nohbonds	T65T	245435	V68M	131101	47492
nohbonds	T65T	245435	Q69Q	143865	70387
nohbonds	T65T	245435	Q69A	249163	90664
nohbonds	T65T	245435	Q69L	148084	53845
nohbonds	T65T	245435	Q69P	84608	30539
nohbonds	T65T	245435	S72S	111987	59831
nohbonds	T65T	245435	S72V	182559	67422
nohbonds	T65T	245435	S72A	145883	52690
nohbonds	T65T	245435	S72T	65191	24292
nohbonds	T65T	245435	S72C	120100	41200
nohbonds	T65T	245435	T108T	171602	69570
nohbonds	T65T	245435	T108V	99686	37595
nohbonds	T65T	245435	T108L	76033	30040
nohbonds	T65T	245435	T108I	113587	44047
nohbonds	T65T	245435	T108E	164812	64183
nohbonds	T65T	245435	V112V	411010	161737
nohbonds	T65T	245435	V112I	214710	83698
nohbonds	T65T	245435	Y145Y	166126	67558
nohbonds	T65T	245435	Y145V	73187	28176
nohbonds	T65T	245435	Y145A	37658	14727
nohbonds	T65T	245435	Y145I	69949	27047
nohbonds	T65T	245435	Y145T	38378	14934
nohbonds	T65T	245435	Y145F	95952	37351
nohbonds	T65T	245435	Y145M	70811	27005
nohbonds	T65T	245435	Y145S	73659	28637
nohbonds	T65T	245435	V150V	372903	147015
nohbonds	T65T	245435	V150I	252817	98420
nohbonds	T65T	245435	T167T	228613	89937
nohbonds	T65T	245435	T167V	397107	155498
nohbonds	T65T	245435	H181H	172082	69308
nohbonds	T65T	245435	H181V	137808	53609
nohbonds	T65T	245435	H181Y	60891	23263
nohbonds	T65T	245435	H181L	59792	23171
nohbonds	T65T	245435	H181I	114356	44878
nohbonds	T65T	245435	H181F	80791	31206
nohbonds	T65T	245435	L220L	333557	130867
nohbonds	T65T	245435	L220V	292163	114568
nohbonds	T65T	245435	V224V	272187	107447
nohbonds	T65T	245435	V224I	353533	137988
nohbonds	T65S	380285	L42L	393500	236532
nohbonds	T65S	380285	L42V	232220	143753
nohbonds	T65S	380285	V61V	245983	148820
nohbonds	T65S	380285	V61A	272000	166013
nohbonds	T65S	380285	V61L	107737	65452
nohbonds	T65S	380285	V68V	226673	126116
nohbonds	T65S	380285	V68A	267946	170560
nohbonds	T65S	380285	V68M	131101	83609
nohbonds	T65S	380285	Q69Q	143865	73478
nohbonds	T65S	380285	Q69A	249163	158499
nohbonds	T65S	380285	Q69L	148084	94239
nohbonds	T65S	380285	Q69P	84608	54069
nohbonds	T65S	380285	S72S	111987	52156
nohbonds	T65S	380285	S72V	182559	115137
nohbonds	T65S	380285	S72A	145883	93193
nohbonds	T65S	380285	S72T	65191	40899
nohbonds	T65S	380285	S72C	120100	78900
nohbonds	T65S	380285	T108T	171602	102032
nohbonds	T65S	380285	T108V	99686	62091
nohbonds	T65S	380285	T108L	76033	45993
nohbonds	T65S	380285	T108I	113587	69540
nohbonds	T65S	380285	T108E	164812	100629
nohbonds	T65S	380285	V112V	411010	249273
nohbonds	T65S	380285	V112I	214710	131012
nohbonds	T65S	380285	Y145Y	166126	98568
nohbonds	T65S	380285	Y145V	73187	45011
nohbonds	T65S	380285	Y145A	37658	22931
nohbonds	T65S	380285	Y145I	69949	42902
nohbonds	T65S	380285	Y145T	38378	23444
nohbonds	T65S	380285	Y145F	95952	58601
nohbonds	T65S	380285	Y145M	70811	43806
nohbonds	T65S	380285	Y145S	73659	45022
nohbonds	T65S	380285	V150V	372903	225888
nohbonds	T65S	380285	V150I	252817	154397
nohbonds	T65S	380285	T167T	228613	138676
nohbonds	T65S	380285	T167V	397107	241609
nohbonds	T65S	380285	H181H	172082	102774
nohbonds	T65S	380285	H181V	137808	84199
nohbonds	T65S	380285	H181Y	60891	37628
nohbonds	T65S	380285	H181L	59792	36621
nohbonds	T65S	380285	H181I	114356	69478
nohbonds	T65S	380285	H181F	80791	49585
nohbonds	T65S	380285	L220L	333557	202690
nohbonds	T65S	380285	L220V	292163	177595
nohbonds	T65S	380285	V224V	272187	164740
nohbonds	T65S	380285	V224I	353533	215545
nohbonds	V68V	226673	L42L	393500	144108
nohbonds	V68V	226673	L42V	232220	82565
nohbonds	V68V	226673	V61V	245983	92262
nohbonds	V68V	226673	V61A	272000	95453
nohbonds	V68V	226673	V61L	107737	38958
nohbonds	V68V	226673	T65T	245435	100557
nohbonds	V68V	226673	T65S	380285	126116
nohbonds	V68V	226673	Q69Q	143865	75058
nohbonds	V68V	226673	Q69A	249163	78224
nohbonds	V68V	226673	Q69L	148084	47562
nohbonds	V68V	226673	Q69P	84608	25829
nohbonds	V68V	226673	S72S	111987	58080
nohbonds	V68V	226673	S72V	182559	58151
nohbonds	V68V	226673	S72A	145883	51799
nohbonds	V68V	226673	S72T	65191	20681
nohbonds	V68V	226673	S72C	120100	37962
nohbonds	V68V	226673	T108T	171602	66127
nohbonds	V68V	226673	T108V	99686	36625
nohbonds	V68V	226673	T108L	76033	27076
nohbonds	V68V	226673	T108I	113587	40275
nohbonds	V68V	226673	T108E	164812	56570
nohbonds	V68V	226673	V112V	411010	151418
nohbonds	V68V	226673	V112I	214710	75255
nohbonds	V68V	226673	Y145Y	166126	59199
nohbonds	V68V	226673	Y145V	73187	26235
nohbonds	V68V	226673	Y145A	37658	13283
nohbonds	V68V	226673	Y145I	69949	25870
nohbonds	V68V	226673	Y145T	38378	14061
nohbonds	V68V	226673	Y145F	95952	33702
nohbonds	V68V	226673	Y145M	70811	28442
nohbonds	V68V	226673	Y145S	73659	25881
nohbonds	V68V	226673	V150V	372903	138322
nohbonds	V68V	226673	V150I	252817	88351
nohbonds	V68V	226673	T167T	228613	86608
nohbonds	V68V	226673	T167V	397107	140065
nohbonds	V68V	226673	H181H	172082	66326
nohbonds	V68V	226673	H181V	137808	48291
nohbonds	V68V	226673	H181Y	60891	21727
nohbonds	V68V	226673	H181L	59792	22274
nohbonds	V68V	226673	H181I	114356	39930
nohbonds	V68V	226673	H181F	80791	28125
nohbonds	V68V	226673	L220L	333557	121249
nohbonds	V68V	226673	L220V	292163	105424
nohbonds	V68V	226673	V224V	272187	97807
nohbonds	V68V	226673	V224I	353533	128866
nohbonds	V68A	267946	L42L	393500	166082
nohbonds	V68A	267946	L42V	232220	101864
nohbonds	V68A	267946	V61V	245983	103015
nohbonds	V68A	267946	V61A	272000	117946
nohbonds	V68A	267946	V61L	107737	46985
nohbonds	V68A	267946	T65T	245435	97386
nohbonds	V68A	267946	T65S	380285	170560
nohbonds	V68A	267946	Q69Q	143865	45785
nohbonds	V68A	267946	Q69A	249163	113068
nohbonds	V68A	267946	Q69L	148084	67355
nohbonds	V68A	267946	Q69P	84608	41738
nohbonds	V68A	267946	S72S	111987	37196
nohbonds	V68A	267946	S72V	182559	81848
nohbonds	V68A	267946	S72A	145883	62247
nohbonds	V68A	267946	S72T	65191	30572
nohbonds	V68A	267946	S72C	120100	56083
nohbonds	V68A	267946	T108T	171602	69412
nohbonds	V68A	267946	T108V	99686	43069
nohbonds	V68A	267946	T108L	76033	33731
nohbonds	V68A	267946	T108I	113587	49657
nohbonds	V68A	267946	T108E	164812	72077
nohbonds	V68A	267946	V112V	411010	173231
nohbonds	V68A	267946	V112I	214710	94715
nohbonds	V68A	267946	Y145Y	166126	69971
nohbonds	V68A	267946	Y145V	73187	31916
nohbonds	V68A	267946	Y145A	37658	16794
nohbonds	V68A	267946	Y145I	69949	29998
nohbonds	V68A	267946	Y145T	38378	16719
nohbonds	V68A	267946	Y145F	95952	41651
nohbonds	V68A	267946	Y145M	70811	28661
nohbonds	V68A	267946	Y145S	73659	32236
nohbonds	V68A	267946	V150V	372903	156629
nohbonds	V68A	267946	V150I	252817	111317
nohbonds	V68A	267946	T167T	228613	96467
nohbonds	V68A	267946	T167V	397107	171479
nohbonds	V68A	267946	H181H	172082	69751
nohbonds	V68A	267946	H181V	137808	59487
nohbonds	V68A	267946	H181Y	60891	26938
nohbonds	V68A	267946	H181L	59792	25921
nohbonds	V68A	267946	H181I	114356	50000
nohbonds	V68A	267946	H181F	80791	35849
nohbonds	V68A	267946	L220L	333557	142241
nohbonds	V68A	267946	L220V	292163	125705
nohbonds	V68A	267946	V224V	272187	117590
nohbonds	V68A	267946	V224I	353533	150356
nohbonds	V68M	131101	L42L	393500	83310
nohbonds	V68M	131101	L42V	232220	47791
nohbonds	V68M	131101	V61V	245983	50706
nohbonds	V68M	131101	V61A	272000	58601
nohbonds	V68M	131101	V61L	107737	21794
nohbonds	V68M	131101	T65T	245435	47492
nohbonds	V68M	131101	T65S	380285	83609
nohbonds	V68M	131101	Q69Q	143865	23022
nohbonds	V68M	131101	Q69A	249163	57871
nohbonds	V68M	131101	Q69L	148084	33167
nohbonds	V68M	131101	Q69P	84608	17041
nohbonds	V68M	131101	S72S	111987	16711
nohbonds	V68M	131101	S72V	182559	42560
nohbonds	V68M	131101	S72A	145883	31837
nohbonds	V68M	131101	S72T	65191	13938
nohbonds	V68M	131101	S72C	120100	26055
nohbonds	V68M	131101	T108T	171602	36063
nohbonds	V68M	131101	T108V	99686	19992
nohbonds	V68M	131101	T108L	76033	15226
nohbonds	V68M	131101	T108I	113587	23655
nohbonds	V68M	131101	T108E	164812	36165
nohbonds	V68M	131101	V112V	411010	86361
nohbonds	V68M	131101	V112I	214710	44740
nohbonds	V68M	131101	Y145Y	166126	36956
nohbonds	V68M	131101	Y145V	73187	15036
nohbonds	V68M	131101	Y145A	37658	7581
nohbonds	V68M	131101	Y145I	69949	14081
nohbonds	V68M	131101	Y145T	38378	7598
nohbonds	V68M	131101	Y145F	95952	20599
nohbonds	V68M	131101	Y145M	70811	13708
nohbonds	V68M	131101	Y145S	73659	15542
nohbonds	V68M	131101	V150V	372903	77952
nohbonds	V68M	131101	V150I	252817	53149
nohbonds	V68M	131101	T167T	228613	45538
nohbonds	V68M	131101	T167V	397107	85563
nohbonds	V68M	131101	H181H	172082	36005
nohbonds	V68M	131101	H181V	137808	30030
nohbonds	V68M	131101	H181Y	60891	12226
nohbonds	V68M	131101	H181L	59792	11597
nohbonds	V68M	131101	H181I	114356	24426
nohbonds	V68M	131101	H181F	80791	16817
nohbonds	V68M	131101	L220L	333557	70067
nohbonds	V68M	131101	L220V	292163	61034
nohbonds	V68M	131101	V224V	272187	56790
nohbonds	V68M	131101	V224I	353533	74311
nohbonds	Q69Q	143865	L42L	393500	93368
nohbonds	Q69Q	143865	L42V	232220	50497
nohbonds	Q69Q	143865	V61V	245983	59832
nohbonds	Q69Q	143865	V61A	272000	59712
nohbonds	Q69Q	143865	V61L	107737	24321
nohbonds	Q69Q	143865	T65T	245435	70387
nohbonds	Q69Q	143865	T65S	380285	73478
nohbonds	Q69Q	143865	V68V	226673	75058
nohbonds	Q69Q	143865	V68A	267946	45785
nohbonds	Q69Q	143865	V68M	131101	23022
nohbonds	Q69Q	143865	S72S	111987	47521
nohbonds	Q69Q	143865	S72V	182559	31909
nohbonds	Q69Q	143865	S72A	145883	29863
nohbonds	Q69Q	143865	S72T	65191	11963
nohbonds	Q69Q	143865	S72C	120100	22609
nohbonds	Q69Q	143865	T108T	171602	44275
nohbonds	Q69Q	143865	T108V	99686	23122
nohbonds	Q69Q	143865	T108L	76033	16740
nohbonds	Q69Q	143865	T108I	113587	25086
nohbonds	Q69Q	143865	T108E	164812	34642
nohbonds	Q69Q	143865	V112V	411010	97201
nohbonds	Q69Q	143865	V112I	214710	46664
nohbonds	Q69Q	143865	Y145Y	166126	37764
nohbonds	Q69Q	143865	Y145V	73187	16424
nohbonds	Q69Q	143865	Y145A	37658	8294
nohbonds	Q69Q	143865	Y145I	69949	16399
nohbonds	Q69Q	143865	Y145T	38378	8904
nohbonds	Q69Q	143865	Y145F	95952	21031
nohbonds	Q69Q	143865	Y145M	70811	19139
nohbonds	Q69Q	143865	Y145S	73659	15910
nohbonds	Q69Q	143865	V150V	372903	89261
nohbonds	Q69Q	143865	V150I	252817	54604
nohbonds	Q69Q	143865	T167T	228613	56321
nohbonds	Q69Q	143865	T167V	397107	87544
nohbonds	Q69Q	143865	H181H	172082	44324
nohbonds	Q69Q	143865	H181V	137808	30178
nohbonds	Q69Q	143865	H181Y	60891	13626
nohbonds	Q69Q	143865	H181L	59792	14281
nohbonds	Q69Q	143865	H181I	114356	24273
nohbonds	Q69Q	143865	H181F	80791	17183
nohbonds	Q69Q	143865	L220L	333557	77896
nohbonds	Q69Q	143865	L220V	292163	65969
nohbonds	Q69Q	143865	V224V	272187	61213
nohbonds	Q69Q	143865	V224I	353533	82652
nohbonds	Q69A	249163	L42L	393500	152964
nohbonds	Q69A	249163	L42V	232220	96199
nohbonds	Q69A	249163	V61V	245983	95791
nohbonds	Q69A	249163	V61A	272000	108545
nohbonds	Q69A	249163	V61L	107737	44827
nohbonds	Q69A	249163	T65T	245435	90664
nohbonds	Q69A	249163	T65S	380285	158499
nohbonds	Q69A	249163	V68V	226673	78224
nohbonds	Q69A	249163	V68A	267946	113068
nohbonds	Q69A	249163	V68M	131101	57871
nohbonds	Q69A	249163	S72S	111987	33823
nohbonds	Q69A	249163	S72V	182559	76678
nohbonds	Q69A	249163	S72A	145883	60991
nohbonds	Q69A	249163	S72T	65191	28045
nohbonds	Q69A	249163	S72C	120100	49626
nohbonds	Q69A	249163	T108T	171602	63008
nohbonds	Q69A	249163	T108V	99686	40551
nohbonds	Q69A	249163	T108L	76033	31953
nohbonds	Q69A	249163	T108I	113587	46793
nohbonds	Q69A	249163	T108E	164812	66858
nohbonds	Q69A	249163	V112V	411010	159770
nohbonds	Q69A	249163	V112I	214710	89393
nohbonds	Q69A	249163	Y145Y	166126	63266
nohbonds	Q69A	249163	Y145V	73187	29835
nohbonds	Q69A	249163	Y145A	37658	15926
nohbonds	Q69A	249163	Y145I	69949	28239
nohbonds	Q69A	249163	Y145T	38378	16013
nohbonds	Q69A	249163	Y145F	95952	38629
nohbonds	Q69A	249163	Y145M	70811	26878
nohbonds	Q69A	249163	Y145S	73659	30377
nohbonds	Q69A	249163	V150V	372903	144607
nohbonds	Q69A	249163	V150I	252817	104556
nohbonds	Q69A	249163	T167T	228613	90677
nohbonds	Q69A	249163	T167V	397107	158486
nohbonds	Q69A	249163	H181H	172082	63807
nohbonds	Q69A	249163	H181V	137808	54944
nohbonds	Q69A	249163	H181Y	60891	25503
nohbonds	Q69A	249163	H181L	59792	24258
nohbonds	Q69A	249163	H181I	114356	46680
nohbonds	Q69A	249163	H181F	80791	33971
nohbonds	Q69A	249163	L220L	333557	131547
nohbonds	Q69A	249163	L220V	292163	117616
nohbonds	Q69A	249163	V224V	272187	110319
nohbonds	Q69A	249163	V224I	353533	138844
nohbonds	Q69L	148084	L42L	393500	92955
nohbonds	Q69L	148084	L42V	232220	55129
nohbonds	Q69L	148084	V61V	245983	57517
nohbonds	Q69L	148084	V61A	272000	65653
nohbonds	Q69L	148084	V61L	107737	24914
nohbonds	Q69L	148084	T65T	245435	53845
nohbonds	Q69L	148084	T65S	380285	94239
nohbonds	Q69L	148084	V68V	226673	47562
nohbonds	Q69L	148084	V68A	267946	67355
nohbonds	Q69L	148084	V68M	131101	33167
nohbonds	Q69L	148084	S72S	111987	19554
nohbonds	Q69L	148084	S72V	182559	45898
nohbonds	Q69L	148084	S72A	145883	34909
nohbonds	Q69L	148084	S72T	65191	16166
nohbonds	Q69L	148084	S72C	120100	31557
nohbonds	Q69L	148084	T108T	171602	39888
nohbonds	Q69L	148084	T108V	99686	23408
nohbonds	Q69L	148084	T108L	76033	17567
nohbonds	Q69L	148084	T108I	113587	27019
nohbonds	Q69L	148084	T108E	164812	40202
nohbonds	Q69L	148084	V112V	411010	97195
nohbonds	Q69L	148084	V112I	214710	50889
nohbonds	Q69L	148084	Y145Y	166126	40375
nohbonds	Q69L	148084	Y145V	73187	17388
nohbonds	Q69L	148084	Y145A	37658	8832
nohbonds	Q69L	148084	Y145I	69949	16132
nohbonds	Q69L	148084	Y145T	38378	8765
nohbonds	Q69L	148084	Y145F	95952	23224
nohbonds	Q69L	148084	Y145M	70811	15826
nohbonds	Q69L	148084	Y145S	73659	17542
nohbonds	Q69L	148084	V150V	372903	87845
nohbonds	Q69L	148084	V150I	252817	60239
nohbonds	Q69L	148084	T167T	228613	52008
nohbonds	Q69L	148084	T167V	397107	96076
nohbonds	Q69L	148084	H181H	172082	39948
nohbonds	Q69L	148084	H181V	137808	33483
nohbonds	Q69L	148084	H181Y	60891	14192
nohbonds	Q69L	148084	H181L	59792	13557
nohbonds	Q69L	148084	H181I	114356	27775
nohbonds	Q69L	148084	H181F	80791	19129
nohbonds	Q69L	148084	L220L	333557	78609
nohbonds	Q69L	148084	L220V	292163	69475
nohbonds	Q69L	148084	V224V	272187	64324
nohbonds	Q69L	148084	V224I	353533	83760
nohbonds	Q69P	84608	L42L	393500	54213
nohbonds	Q69P	84608	L42V	232220	30395
nohbonds	Q69P	84608	V61V	245983	32843
nohbonds	Q69P	84608	V61A	272000	38090
nohbonds	Q69P	84608	V61L	107737	13675
nohbonds	Q69P	84608	T65T	245435	30539
nohbonds	Q69P	84608	T65S	380285	54069
nohbonds	Q69P	84608	V68V	226673	25829
nohbonds	Q69P	84608	V68A	267946	41738
nohbonds	Q69P	84608	V68M	131101	17041
nohbonds	Q69P	84608	S72S	111987	11089
nohbonds	Q69P	84608	S72V	182559	28074
nohbonds	Q69P	84608	S72A	145883	20120
nohbonds	Q69P	84608	S72T	65191	9017
nohbonds	Q69P	84608	S72C	120100	16308
nohbonds	Q69P	84608	T108T	171602	24431
nohbonds	Q69P	84608	T108V	99686	12605
nohbonds	Q69P	84608	T108L	76033	9773
nohbonds	Q69P	84608	T108I	113587	14689
nohbonds	Q69P	84608	T108E	164812	23110
nohbonds	Q69P	84608	V112V	411010	56844
nohbonds	Q69P	84608	V112I	214710	27764
nohbonds	Q69P	84608	Y145Y	166126	24721
nohbonds	Q69P	84608	Y145V	73187	9540
nohbonds	Q69P	84608	Y145A	37658	4606
nohbonds	Q69P	84608	Y145I	69949	9179
nohbonds	Q69P	84608	Y145T	38378	4696
nohbonds	Q69P	84608	Y145F	95952	13068
nohbonds	Q69P	84608	Y145M	70811	8968
nohbonds	Q69P	84608	Y145S	73659	9830
nohbonds	Q69P	84608	V150V	372903	51190
nohbonds	Q69P	84608	V150I	252817	33418
nohbonds	Q69P	84608	T167T	228613	29607
nohbonds	Q69P	84608	T167V	397107	55001
nohbonds	Q69P	84608	H181H	172082	24003
nohbonds	Q69P	84608	H181V	137808	19203
nohbonds	Q69P	84608	H181Y	60891	7570
nohbonds	Q69P	84608	H181L	59792	7696
nohbonds	Q69P	84608	H181I	114356	15628
nohbonds	Q69P	84608	H181F	80791	10508
nohbonds	Q69P	84608	L220L	333557	45505
nohbonds	Q69P	84608	L220V	292163	39103
nohbonds	Q69P	84608	V224V	272187	36331
nohbonds	Q69P	84608	V224I	353533	48277
nohbonds	S72S	111987	L42L	393500	70923
nohbonds	S72S	111987	L42V	232220	41064
nohbonds	S72S	111987	V61V	245983	44906
nohbonds	S72S	111987	V61A	272000	47459
nohbonds	S72S	111987	V61L	107737	19622
nohbonds	S72S	111987	T65T	245435	59831
nohbonds	S72S	111987	T65S	380285	52156
nohbonds	S72S	111987	V68V	226673	58080
nohbonds	S72S	111987	V68A	267946	37196
nohbonds	S72S	111987	V68M	131101	16711
nohbonds	S72S	111987	Q69Q	143865	47521
nohbonds	S72S	111987	Q69A	249163	33823
nohbonds	S72S	111987	Q69L	148084	19554
nohbonds	S72S	111987	Q69P	84608	11089
nohbonds	S72S	111987	T108T	171602	32121
nohbonds	S72S	111987	T108V	99686	17723
nohbonds	S72S	111987	T108L	76033	13972
nohbonds	S72S	111987	T108I	113587	19930
nohbonds	S72S	111987	T108E	164812	28241
nohbonds	S72S	111987	V112V	411010	73650
nohbonds	S72S	111987	V112I	214710	38337
nohbonds	S72S	111987	Y145Y	166126	29818
nohbonds	S72S	111987	Y145V	73187	12839
nohbonds	S72S	111987	Y145A	37658	7073
nohbonds	S72S	111987	Y145I	69949	12526
nohbonds	S72S	111987	Y145T	38378	7121
nohbonds	S72S	111987	Y145F	95952	16735
nohbonds	S72S	111987	Y145M	70811	12929
nohbonds	S72S	111987	Y145S	73659	12946
nohbonds	S72S	111987	V150V	372903	67446
nohbonds	S72S	111987	V150I	252817	44541
nohbonds	S72S	111987	T167T	228613	43286
nohbonds	S72S	111987	T167V	397107	68701
nohbonds	S72S	111987	H181H	172082	31858
nohbonds	S72S	111987	H181V	137808	23805
nohbonds	S72S	111987	H181Y	60891	11005
nohbonds	S72S	111987	H181L	59792	11177
nohbonds	S72S	111987	H181I	114356	19879
nohbonds	S72S	111987	H181F	80791	14263
nohbonds	S72S	111987	L220L	333557	59743
nohbonds	S72S	111987	L220V	292163	52244
nohbonds	S72S	111987	V224V	272187	49220
nohbonds	S72S	111987	V224I	353533	62767
nohbonds	S72V	182559	L42L	393500	112133
nohbonds	S72V	182559	L42V	232220	70426
nohbonds	S72V	182559	V61V	245983	70049
nohbonds	S72V	182559	V61A	272000	79812
nohbonds	S72V	182559	V61L	107737	32698
nohbonds	S72V	182559	T65T	245435	67422
nohbonds	S72V	182559	T65S	380285	115137
nohbonds	S72V	182559	V68V	226673	58151
nohbonds	S72V	182559	V68A	267946	81848
nohbonds	S72V	182559	V68M	131101	42560
nohbonds	S72V	182559	Q69Q	143865	31909
nohbonds	S72V	182559	Q69A	249163	76678
nohbonds	S72V	182559	Q69L	148084	45898
nohbonds	S72V	182559	Q69P	84608	28074
nohbonds	S72V	182559	T108T	171602	46526
nohbonds	S72V	182559	T108V	99686	29702
nohbonds	S72V	182559	T108L	76033	22931
nohbonds	S72V	182559	T108I	113587	34252
nohbonds	S72V	182559	T108E	164812	49148
nohbonds	S72V	182559	V112V	411010	117082
nohbonds	S72V	182559	V112I	214710	65477
nohbonds	S72V	182559	Y145Y	166126	46506
nohbonds	S72V	182559	Y145V	73187	21873
nohbonds	S72V	182559	Y145A	37658	11429
nohbonds	S72V	182559	Y145I	69949	20916
nohbonds	S72V	182559	Y145T	38378	11648
nohbonds	S72V	182559	Y145F	95952	28289
nohbonds	S72V	182559	Y145M	70811	19721
nohbonds	S72V	182559	Y145S	73659	22177
nohbonds	S72V	182559	V150V	372903	106520
nohbonds	S72V	182559	V150I	252817	76039
nohbonds	S72V	182559	T167T	228613	65741
nohbonds	S72V	182559	T167V	397107	116818
nohbonds	S72V	182559	H181H	172082	47271
nohbonds	S72V	182559	H181V	137808	40350
nohbonds	S72V	182559	H181Y	60891	18405
nohbonds	S72V	182559	H181L	59792	17618
nohbonds	S72V	182559	H181I	114356	34264
nohbonds	S72V	182559	H181F	80791	24651
nohbonds	S72V	182559	L220L	333557	96566
nohbonds	S72V	182559	L220V	292163	85993
nohbonds	S72V	182559	V224V	272187	80279
nohbonds	S72V	182559	V224I	353533	102280
nohbonds	S72A	145883	L42L	393500	92324
nohbonds	S72A	145883	L42V	232220	53559
nohbonds	S72A	145883	V61V	245983	58121
nohbonds	S72A	145883	V61A	272000	62929
nohbonds	S72A	145883	V61L	107737	24833
nohbonds	S72A	145883	T65T	245435	52690
nohbonds	S72A	145883	T65S	380285	93193
nohbonds	S72A	145883	V68V	226673	51799
nohbonds	S72A	145883	V68A	267946	62247
nohbonds	S72A	145883	V68M	131101	31837
nohbonds	S72A	145883	Q69Q	143865	29863
nohbonds	S72A	145883	Q69A	249163	60991
nohbonds	S72A	145883	Q69L	148084	34909
nohbonds	S72A	145883	Q69P	84608	20120
nohbonds	S72A	145883	T108T	171602	41013
nohbonds	S72A	145883	T108V	99686	23615
nohbonds	S72A	145883	T108L	76033	17384
nohbonds	S72A	145883	T108I	113587	26406
nohbonds	S72A	145883	T108E	164812	37465
nohbonds	S72A	145883	V112V	411010	97182
nohbonds	S72A	145883	V112I	214710	48701
nohbonds	S72A	145883	Y145Y	166126	38107
nohbonds	S72A	145883	Y145V	73187	17011
nohbonds	S72A	145883	Y145A	37658	8544
nohbonds	S72A	145883	Y145I	69949	16379
nohbonds	S72A	145883	Y145T	38378	8940
nohbonds	S72A	145883	Y145F	95952	22200
nohbonds	S72A	145883	Y145M	70811	17698
nohbonds	S72A	145883	Y145S	73659	17004
nohbonds	S72A	145883	V150V	372903	88212
nohbonds	S72A	145883	V150I	252817	57671
nohbonds	S72A	145883	T167T	228613	53670
nohbonds	S72A	145883	T167V	397107	92213
nohbonds	S72A	145883	H181H	172082	41377
nohbonds	S72A	145883	H181V	137808	31930
nohbonds	S72A	145883	H181Y	60891	14089
nohbonds	S72A	145883	H181L	59792	14122
nohbonds	S72A	145883	H181I	114356	26126
nohbonds	S72A	145883	H181F	80791	18239
nohbonds	S72A	145883	L220L	333557	78173
nohbonds	S72A	145883	L220V	292163	67710
nohbonds	S72A	145883	V224V	272187	62794
nohbonds	S72A	145883	V224I	353533	83089
nohbonds	S72T	65191	L42L	393500	42474
nohbonds	S72T	65191	L42V	232220	22717
nohbonds	S72T	65191	V61V	245983	25812
nohbonds	S72T	65191	V61A	272000	29050
nohbonds	S72T	65191	V61L	107737	10329
nohbonds	S72T	65191	T65T	245435	24292
nohbonds	S72T	65191	T65S	380285	40899
nohbonds	S72T	65191	V68V	226673	20681
nohbonds	S72T	65191	V68A	267946	30572
nohbonds	S72T	65191	V68M	131101	13938
nohbonds	S72T	65191	Q69Q	143865	11963
nohbonds	S72T	65191	Q69A	249163	28045
nohbonds	S72T	65191	Q69L	148084	16166
nohbonds	S72T	65191	Q69P	84608	9017
nohbonds	S72T	65191	T108T	171602	19075
nohbonds	S72T	65191	T108V	99686	9558
nohbonds	S72T	65191	T108L	76033	7450
nohbonds	S72T	65191	T108I	113587	11449
nohbonds	S72T	65191	T108E	164812	17659
nohbonds	S72T	65191	V112V	411010	43694
nohbonds	S72T	65191	V112I	214710	21497
nohbonds	S72T	65191	Y145Y	166126	19135
nohbonds	S72T	65191	Y145V	73187	7173
nohbonds	S72T	65191	Y145A	37658	3658
nohbonds	S72T	65191	Y145I	69949	7008
nohbonds	S72T	65191	Y145T	38378	3638
nohbonds	S72T	65191	Y145F	95952	10131
nohbonds	S72T	65191	Y145M	70811	7073
nohbonds	S72T	65191	Y145S	73659	7375
nohbonds	S72T	65191	V150V	372903	39304
nohbonds	S72T	65191	V150I	252817	25887
nohbonds	S72T	65191	T167T	228613	23270
nohbonds	S72T	65191	T167V	397107	41921
nohbonds	S72T	65191	H181H	172082	18845
nohbonds	S72T	65191	H181V	137808	14753
nohbonds	S72T	65191	H181Y	60891	5780
nohbonds	S72T	65191	H181L	59792	5724
nohbonds	S72T	65191	H181I	114356	11989
nohbonds	S72T	65191	H181F	80791	8100
nohbonds	S72T	65191	L220L	333557	34828
nohbonds	S72T	65191	L220V	292163	30363
nohbonds	S72T	65191	V224V	272187	27974
nohbonds	S72T	65191	V224I	353533	37217
nohbonds	S72C	120100	L42L	393500	75646
nohbonds	S72C	120100	L42V	232220	44454
nohbonds	S72C	120100	V61V	245983	47095
nohbonds	S72C	120100	V61A	272000	52750
nohbonds	S72C	120100	V61L	107737	20255
nohbonds	S72C	120100	T65T	245435	41200
nohbonds	S72C	120100	T65S	380285	78900
nohbonds	S72C	120100	V68V	226673	37962
nohbonds	S72C	120100	V68A	267946	56083
nohbonds	S72C	120100	V68M	131101	26055
nohbonds	S72C	120100	Q69Q	143865	22609
nohbonds	S72C	120100	Q69A	249163	49626
nohbonds	S72C	120100	Q69L	148084	31557
nohbonds	S72C	120100	Q69P	84608	16308
nohbonds	S72C	120100	T108T	171602	32867
nohbonds	S72C	120100	T108V	99686	19088
nohbonds	S72C	120100	T108L	76033	14296
nohbonds	S72C	120100	T108I	113587	21550
nohbonds	S72C	120100	T108E	164812	32299
nohbonds	S72C	120100	V112V	411010	79402
nohbonds	S72C	120100	V112I	214710	40698
nohbonds	S72C	120100	Y145Y	166126	32560
nohbonds	S72C	120100	Y145V	73187	14291
nohbonds	S72C	120100	Y145A	37658	6954
nohbonds	S72C	120100	Y145I	69949	13120
nohbonds	S72C	120100	Y145T	38378	7031
nohbonds	S72C	120100	Y145F	95952	18597
nohbonds	S72C	120100	Y145M	70811	13390
nohbonds	S72C	120100	Y145S	73659	14157
nohbonds	S72C	120100	V150V	372903	71421
nohbonds	S72C	120100	V150I	252817	48679
nohbonds	S72C	120100	T167T	228613	42646
nohbonds	S72C	120100	T167V	397107	77454
nohbonds	S72C	120100	H181H	172082	32731
nohbonds	S72C	120100	H181V	137808	26970
nohbonds	S72C	120100	H181Y	60891	11612
nohbonds	S72C	120100	H181L	59792	11151
nohbonds	S72C	120100	H181I	114356	22098
nohbonds	S72C	120100	H181F	80791	15538
nohbonds	S72C	120100	L220L	333557	64247
nohbonds	S72C	120100	L220V	292163	55853
nohbonds	S72C	120100	V224V	272187	51920
nohbonds	S72C	120100	V224I	353533	68180
nohbonds	T108T	171602	L42L	393500	111754
nohbonds	T108T	171602	L42V	232220	59848
nohbonds	T108T	171602	V61V	245983	71924
nohbonds	T108T	171602	V61A	272000	70112
nohbonds	T108T	171602	V61L	107737	29566
nohbonds	T108T	171602	T65T	245435	69570
nohbonds	T108T	171602	T65S	380285	102032
nohbonds	T108T	171602	V68V	226673	66127
nohbonds	T108T	171602	V68A	267946	69412
nohbonds	T108T	171602	V68M	131101	36063
nohbonds	T108T	171602	Q69Q	143865	44275
nohbonds	T108T	171602	Q69A	249163	63008
nohbonds	T108T	171602	Q69L	148084	39888
nohbonds	T108T	171602	Q69P	84608	24431
nohbonds	T108T	171602	S72S	111987	32121
nohbonds	T108T	171602	S72V	182559	46526
nohbonds	T108T	171602	S72A	145883	41013
nohbonds	T108T	171602	S72T	65191	19075
nohbonds	T108T	171602	S72C	120100	32867
nohbonds	T108T	171602	V112V	411010	145636
nohbonds	T108T	171602	V112I	214710	25966
nohbonds	T108T	171602	Y145Y	166126	48419
nohbonds	T108T	171602	Y145V	73187	19053
nohbonds	T108T	171602	Y145A	37658	9790
nohbonds	T108T	171602	Y145I	69949	19159
nohbonds	T108T	171602	Y145T	38378	10509
nohbonds	T108T	171602	Y145F	95952	24678
nohbonds	T108T	171602	Y145M	70811	21245
nohbonds	T108T	171602	Y145S	73659	18749
nohbonds	T108T	171602	V150V	372903	108049
nohbonds	T108T	171602	V150I	252817	63553
nohbonds	T108T	171602	T167T	228613	72511
nohbonds	T108T	171602	T167V	397107	99091
nohbonds	T108T	171602	H181H	172082	55069
nohbonds	T108T	171602	H181V	137808	34526
nohbonds	T108T	171602	H181Y	60891	16109
nohbonds	T108T	171602	H181L	59792	16719
nohbonds	T108T	171602	H181I	114356	28739
nohbonds	T108T	171602	H181F	80791	20440
nohbonds	T108T	171602	L220L	333557	91773
nohbonds	T108T	171602	L220V	292163	79829
nohbonds	T108T	171602	V224V	272187	74599
nohbonds	T108T	171602	V224I	353533	97003
nohbonds	T108V	99686	L42L	393500	62443
nohbonds	T108V	99686	L42V	232220	37243
nohbonds	T108V	99686	V61V	245983	39048
nohbonds	T108V	99686	V61A	272000	44159
nohbonds	T108V	99686	V61L	107737	16479
nohbonds	T108V	99686	T65T	245435	37595
nohbonds	T108V	99686	T65S	380285	62091
nohbonds	T108V	99686	V68V	226673	36625
nohbonds	T108V	99686	V68A	267946	43069
nohbonds	T108V	99686	V68M	131101	19992
nohbonds	T108V	99686	Q69Q	143865	23122
nohbonds	T108V	99686	Q69A	249163	40551
nohbonds	T108V	99686	Q69L	148084	23408
nohbonds	T108V	99686	Q69P	84608	12605
nohbonds	T108V	99686	S72S	111987	17723
nohbonds	T108V	99686	S72V	182559	29702
nohbonds	T108V	99686	S72A	145883	23615
nohbonds	T108V	99686	S72T	65191	9558
nohbonds	T108V	99686	S72C	120100	19088
nohbonds	T108V	99686	V112V	411010	60063
nohbonds	T108V	99686	V112I	214710	39623
nohbonds	T108V	99686	Y145Y	166126	26160
nohbonds	T108V	99686	Y145V	73187	11765
nohbonds	T108V	99686	Y145A	37658	5964
nohbonds	T108V	99686	Y145I	69949	11118
nohbonds	T108V	99686	Y145T	38378	5963
nohbonds	T108V	99686	Y145F	95952	15594
nohbonds	T108V	99686	Y145M	70811	11363
nohbonds	T108V	99686	Y145S	73659	11759
nohbonds	T108V	99686	V150V	372903	58959
nohbonds	T108V	99686	V150I	252817	40727
nohbonds	T108V	99686	T167T	228613	34136
nohbonds	T108V	99686	T167V	397107	65550
nohbonds	T108V	99686	H181H	172082	26748
nohbonds	T108V	99686	H181V	137808	22695
nohbonds	T108V	99686	H181Y	60891	9574
nohbonds	T108V	99686	H181L	59792	9199
nohbonds	T108V	99686	H181I	114356	18436
nohbonds	T108V	99686	H181F	80791	13034
nohbonds	T108V	99686	L220L	333557	53275
nohbonds	T108V	99686	L220V	292163	46411
nohbonds	T108V	99686	V224V	272187	42992
nohbonds	T108V	99686	V224I	353533	56694
nohbonds	T108L	76033	L42L	393500	48034
nohbonds	T108L	76033	L42V	232220	27999
nohbonds	T108L	76033	V61V	245983	28938
nohbonds	T108L	76033	V61A	272000	34441
nohbonds	T108L	76033	V61L	107737	12654
nohbonds	T108L	76033	T65T	245435	30040
nohbonds	T108L	76033	T65S	380285	45993
nohbonds	T108L	76033	V68V	226673	27076
nohbonds	T108L	76033	V68A	267946	33731
nohbonds	T108L	76033	V68M	131101	15226
nohbonds	T108L	76033	Q69Q	143865	16740
nohbonds	T108L	76033	Q69A	249163	31953
nohbonds	T108L	76033	Q69L	148084	17567
nohbonds	T108L	76033	Q69P	84608	9773
nohbonds	T108L	76033	S72S	111987	13972
nohbonds	T108L	76033	S72V	182559	22931
nohbonds	T108L	76033	S72A	145883	17384
nohbonds	T108L	76033	S72T	65191	7450
nohbonds	T108L	76033	S72C	120100	14296
nohbonds	T108L	76033	V112V	411010	45330
nohbonds	T108L	76033	V112I	214710	30703
nohbonds	T108L	76033	Y145Y	166126	20450
nohbonds	T108L	76033	Y145V	73187	8903
nohbonds	T108L	76033	Y145A	37658	4402
nohbonds	T108L	76033	Y145I	69949	8352
nohbonds	T108L	76033	Y145T	38378	4588
nohbonds	T108L	76033	Y145F	95952	11984
nohbonds	T108L	76033	Y145M	70811	8173
nohbonds	T108L	76033	Y145S	73659	9181
nohbonds	T108L	76033	V150V	372903	44555
nohbonds	T108L	76033	V150I	252817	31478
nohbonds	T108L	76033	T167T	228613	25505
nohbonds	T108L	76033	T167V	397107	50528
nohbonds	T108L	76033	H181H	172082	19904
nohbonds	T108L	76033	H181V	137808	17640
nohbonds	T108L	76033	H181Y	60891	7169
nohbonds	T108L	76033	H181L	59792	7060
nohbonds	T108L	76033	H181I	114356	14472
nohbonds	T108L	76033	H181F	80791	9788
nohbonds	T108L	76033	L220L	333557	40750
nohbonds	T108L	76033	L220V	292163	35283
nohbonds	T108L	76033	V224V	272187	32754
nohbonds	T108L	76033	V224I	353533	43279
nohbonds	T108I	113587	L42L	393500	70763
nohbonds	T108I	113587	L42V	232220	42824
nohbonds	T108I	113587	V61V	245983	43621
nohbonds	T108I	113587	V61A	272000	50667
nohbonds	T108I	113587	V61L	107737	19299
nohbonds	T108I	113587	T65T	245435	44047
nohbonds	T108I	113587	T65S	380285	69540
nohbonds	T108I	113587	V68V	226673	40275
nohbonds	T108I	113587	V68A	267946	49657
nohbonds	T108I	113587	V68M	131101	23655
nohbonds	T108I	113587	Q69Q	143865	25086
nohbonds	T108I	113587	Q69A	249163	46793
nohbonds	T108I	113587	Q69L	148084	27019
nohbonds	T108I	113587	Q69P	84608	14689
nohbonds	T108I	113587	S72S	111987	19930
nohbonds	T108I	113587	S72V	182559	34252
nohbonds	T108I	113587	S72A	145883	26406
nohbonds	T108I	113587	S72T	65191	11449
nohbonds	T108I	113587	S72C	120100	21550
nohbonds	T108I	113587	V112V	411010	64464
nohbonds	T108I	113587	V112I	214710	49123
nohbonds	T108I	113587	Y145Y	166126	29872
nohbonds	T108I	113587	Y145V	73187	13558
nohbonds	T108I	113587	Y145A	37658	6924
nohbonds	T108I	113587	Y145I	69949	12614
nohbonds	T108I	113587	Y145T	38378	6821
nohbonds	T108I	113587	Y145F	95952	17741
nohbonds	T108I	113587	Y145M	70811	12386
nohbonds	T108I	113587	Y145S	73659	13671
nohbonds	T108I	113587	V150V	372903	66408
nohbonds	T108I	113587	V150I	252817	47179
nohbonds	T108I	113587	T167T	228613	39079
nohbonds	T108I	113587	T167V	397107	74508
nohbonds	T108I	113587	H181H	172082	29524
nohbonds	T108I	113587	H181V	137808	25731
nohbonds	T108I	113587	H181Y	60891	11043
nohbonds	T108I	113587	H181L	59792	10745
nohbonds	T108I	113587	H181I	114356	21436
nohbonds	T108I	113587	H181F	80791	15108
nohbonds	T108I	113587	L220L	333557	60779
nohbonds	T108I	113587	L220V	292163	52808
nohbonds	T108I	113587	V224V	272187	49094
nohbonds	T108I	113587	V224I	353533	64493
nohbonds	T108E	164812	L42L	393500	100506
nohbonds	T108E	164812	L42V	232220	64306
nohbonds	T108E	164812	V61V	245983	62452
nohbonds	T108E	164812	V61A	272000	72621
nohbonds	T108E	164812	V61L	107737	29739
nohbonds	T108E	164812	T65T	245435	64183
nohbonds	T108E	164812	T65S	380285	100629
nohbonds	T108E	164812	V68V	226673	56570
nohbonds	T108E	164812	V68A	267946	72077
nohbonds	T108E	164812	V68M	131101	36165
nohbonds	T108E	164812	Q69Q	143865	34642
nohbonds	T108E	164812	Q69A	249163	66858
nohbonds	T108E	164812	Q69L	148084	40202
nohbonds	T108E	164812	Q69P	84608	23110
nohbonds	T108E	164812	S72S	111987	28241
nohbonds	T108E	164812	S72V	182559	49148
nohbonds	T108E	164812	S72A	145883	37465
nohbonds	T108E	164812	S72T	65191	17659
nohbonds	T108E	164812	S72C	120100	32299
nohbonds	T108E	164812	V112V	411010	95517
nohbonds	T108E	164812	V112I	214710	69295
nohbonds	T108E	164812	Y145Y	166126	41225
nohbonds	T108E	164812	Y145V	73187	19908
nohbonds	T108E	164812	Y145A	37658	10578
nohbonds	T108E	164812	Y145I	69949	18706
nohbonds	T108E	164812	Y145T	38378	10497
nohbonds	T108E	164812	Y145F	95952	25955
nohbonds	T108E	164812	Y145M	70811	17644
nohbonds	T108E	164812	Y145S	73659	20299
nohbonds	T108E	164812	V150V	372903	94932
nohbonds	T108E	164812	V150I	252817	69880
nohbonds	T108E	164812	T167T	228613	57382
nohbonds	T108E	164812	T167V	397107	107430
nohbonds	T108E	164812	H181H	172082	40837
nohbonds	T108E	164812	H181V	137808	37216
nohbonds	T108E	164812	H181Y	60891	16996
nohbonds	T108E	164812	H181L	59792	16069
nohbonds	T108E	164812	H181I	114356	31273
nohbonds	T108E	164812	H181F	80791	22421
nohbonds	T108E	164812	L220L	333557	86980
nohbonds	T108E	164812	L220V	292163	77832
nohbonds	T108E	164812	V224V	272187	72748
nohbonds	T108E	164812	V224I	353533	92064
nohbonds	V112V	411010	L42L	393500	259333
nohbonds	V112V	411010	L42V	232220	151677
nohbonds	V112V	411010	V61V	245983	163669
nohbonds	V112V	411010	V61A	272000	175652
nohbonds	V112V	411010	V61L	107737	71689
nohbonds	V112V	411010	T65T	245435	161737
nohbonds	V112V	411010	T65S	380285	249273
nohbonds	V112V	411010	V68V	226673	151418
nohbonds	V112V	411010	V68A	267946	173231
nohbonds	V112V	411010	V68M	131101	86361
nohbonds	V112V	411010	Q69Q	143865	97201
nohbonds	V112V	411010	Q69A	249163	159770
nohbonds	V112V	411010	Q69L	148084	97195
nohbonds	V112V	411010	Q69P	84608	56844
nohbonds	V112V	411010	S72S	111987	73650
nohbonds	V112V	411010	S72V	182559	117082
nohbonds	V112V	411010	S72A	145883	97182
nohbonds	V112V	411010	S72T	65191	43694
nohbonds	V112V	411010	S72C	120100	79402
nohbonds	V112V	411010	T108T	171602	145636
nohbonds	V112V	411010	T108V	99686	60063
nohbonds	V112V	411010	T108L	76033	45330
nohbonds	V112V	411010	T108I	113587	64464
nohbonds	V112V	411010	T108E	164812	95517
nohbonds	V112V	411010	Y145Y	166126	109004
nohbonds	V112V	411010	Y145V	73187	47973
nohbonds	V112V	411010	Y145A	37658	24666
nohbonds	V112V	411010	Y145I	69949	46382
nohbonds	V112V	411010	Y145T	38378	25472
nohbonds	V112V	411010	Y145F	95952	61752
nohbonds	V112V	411010	Y145M	70811	48298
nohbonds	V112V	411010	Y145S	73659	47463
nohbonds	V112V	411010	V150V	372903	247869
nohbonds	V112V	411010	V150I	252817	163141
nohbonds	V112V	411010	T167T	228613	156225
nohbonds	V112V	411010	T167V	397107	254785
nohbonds	V112V	411010	H181H	172082	116292
nohbonds	V112V	411010	H181V	137808	88392
nohbonds	V112V	411010	H181Y	60891	39992
nohbonds	V112V	411010	H181L	59792	40394
nohbonds	V112V	411010	H181I	114356	73559
nohbonds	V112V	411010	H181F	80791	52381
nohbonds	V112V	411010	L220L	333557	219295
nohbonds	V112V	411010	L220V	292163	191715
nohbonds	V112V	411010	V224V	272187	179472
nohbonds	V112V	411010	V224I	353533	231538
nohbonds	V112I	214710	L42L	393500	134167
nohbonds	V112I	214710	L42V	232220	80543
nohbonds	V112I	214710	V61V	245983	82314
nohbonds	V112I	214710	V61A	272000	96348
nohbonds	V112I	214710	V61L	107737	36048
nohbonds	V112I	214710	T65T	245435	83698
nohbonds	V112I	214710	T65S	380285	131012
nohbonds	V112I	214710	V68V	226673	75255
nohbonds	V112I	214710	V68A	267946	94715
nohbonds	V112I	214710	V68M	131101	44740
nohbonds	V112I	214710	Q69Q	143865	46664
nohbonds	V112I	214710	Q69A	249163	89393
nohbonds	V112I	214710	Q69L	148084	50889
nohbonds	V112I	214710	Q69P	84608	27764
nohbonds	V112I	214710	S72S	111987	38337
nohbonds	V112I	214710	S72V	182559	65477
nohbonds	V112I	214710	S72A	145883	48701
nohbonds	V112I	214710	S72T	65191	21497
nohbonds	V112I	214710	S72C	120100	40698
nohbonds	V112I	214710	T108T	171602	25966
nohbonds	V112I	214710	T108V	99686	39623
nohbonds	V112I	214710	T108L	76033	30703
nohbonds	V112I	214710	T108I	113587	49123
nohbonds	V112I	214710	T108E	164812	69295
nohbonds	V112I	214710	Y145Y	166126	57122
nohbonds	V112I	214710	Y145V	73187	25214
nohbonds	V112I	214710	Y145A	37658	12992
nohbonds	V112I	214710	Y145I	69949	23567
nohbonds	V112I	214710	Y145T	38378	12906
nohbonds	V112I	214710	Y145F	95952	34200
nohbonds	V112I	214710	Y145M	70811	22513
nohbonds	V112I	214710	Y145S	73659	26196
nohbonds	V112I	214710	V150V	372903	125034
nohbonds	V112I	214710	V150I	252817	89676
nohbonds	V112I	214710	T167T	228613	72388
nohbonds	V112I	214710	T167V	397107	142322
nohbonds	V112I	214710	H181H	172082	55790
nohbonds	V112I	214710	H181V	137808	49416
nohbonds	V112I	214710	H181Y	60891	20899
nohbonds	V112I	214710	H181L	59792	19398
nohbonds	V112I	214710	H181I	114356	40797
nohbonds	V112I	214710	H181F	80791	28410
nohbonds	V112I	214710	L220L	333557	114262
nohbonds	V112I	214710	L220V	292163	100448
nohbonds	V112I	214710	V224V	272187	92715
nohbonds	V112I	214710	V224I	353533	121995
nohbonds	Y145Y	166126	L42L	393500	104303
nohbonds	Y145Y	166126	L42V	232220	61823
nohbonds	Y145Y	166126	V61V	245983	66047
nohbonds	Y145Y	166126	V61A	272000	69639
nohbonds	Y145Y	166126	V61L	107737	30440
nohbonds	Y145Y	166126	T65T	245435	67558
nohbonds	Y145Y	166126	T65S	380285	98568
nohbonds	Y145Y	166126	V68V	226673	59199
nohbonds	Y145Y	166126	V68A	267946	69971
nohbonds	Y145Y	166126	V68M	131101	36956
nohbonds	Y145Y	166126	Q69Q	143865	37764
nohbonds	Y145Y	166126	Q69A	249163	63266
nohbonds	Y145Y	166126	Q69L	148084	40375
nohbonds	Y145Y	166126	Q69P	84608	24721
nohbonds	Y145Y	166126	S72S	111987	29818
nohbonds	Y145Y	166126	S72V	182559	46506
nohbonds	Y145Y	166126	S72A	145883	38107
nohbonds	Y145Y	166126	S72T	65191	19135
nohbonds	Y145Y	166126	S72C	120100	32560
nohbonds	Y145Y	166126	T108T	171602	48419
nohbonds	Y145Y	166126	T108V	99686	26160
nohbonds	Y145Y	166126	T108L	76033	20450
nohbonds	Y145Y	166126	T108I	113587	29872
nohbonds	Y145Y	166126	T108E	164812	41225
nohbonds	Y145Y	166126	V112V	411010	109004
nohbonds	Y145Y	166126	V112I	214710	57122
nohbonds	Y145Y	166126	V150V	372903	100051
nohbonds	Y145Y	166126	V150I	252817	66075
nohbonds	Y145Y	166126	T167T	228613	67979
nohbonds	Y145Y	166126	T167V	397107	98147
nohbonds	Y145Y	166126	H181H	172082	46752
nohbonds	Y145Y	166126	H181V	137808	34765
nohbonds	Y145Y	166126	H181Y	60891	16835
nohbonds	Y145Y	166126	H181L	59792	16560
nohbonds	Y145Y	166126	H181I	114356	29497
nohbonds	Y145Y	166126	H181F	80791	21717
nohbonds	Y145Y	166126	L220L	333557	87741
nohbonds	Y145Y	166126	L220V	292163	78385
nohbonds	Y145Y	166126	V224V	272187	74003
nohbonds	Y145Y	166126	V224I	353533	92123
nohbonds	Y145V	73187	L42L	393500	45847
nohbonds	Y145V	73187	L42V	232220	27340
nohbonds	Y145V	73187	V61V	245983	28333
nohbonds	Y145V	73187	V61A	272000	32413
nohbonds	Y145V	73187	V61L	107737	12441
nohbonds	Y145V	73187	T65T	245435	28176
nohbonds	Y145V	73187	T65S	380285	45011
nohbonds	Y145V	73187	V68V	226673	26235
nohbonds	Y145V	73187	V68A	267946	31916
nohbonds	Y145V	73187	V68M	131101	15036
nohbonds	Y145V	73187	Q69Q	143865	16424
nohbonds	Y145V	73187	Q69A	249163	29835
nohbonds	Y145V	73187	Q69L	148084	17388
nohbonds	Y145V	73187	Q69P	84608	9540
nohbonds	Y145V	73187	S72S	111987	12839
nohbonds	Y145V	73187	S72V	182559	21873
nohbonds	Y145V	73187	S72A	145883	17011
nohbonds	Y145V	73187	S72T	65191	7173
nohbonds	Y145V	73187	S72C	120100	14291
nohbonds	Y145V	73187	T108T	171602	19053
nohbonds	Y145V	73187	T108V	99686	11765
nohbonds	Y145V	73187	T108L	76033	8903
nohbonds	Y145V	73187	T108I	113587	13558
nohbonds	Y145V	73187	T108E	164812	19908
nohbonds	Y145V	73187	V112V	411010	47973
nohbonds	Y145V	73187	V112I	214710	25214
nohbonds	Y145V	73187	V150V	372903	43498
nohbonds	Y145V	73187	V150I	252817	29689
nohbonds	Y145V	73187	T167T	228613	25224
nohbonds	Y145V	73187	T167V	397107	47963
nohbonds	Y145V	73187	H181H	172082	19544
nohbonds	Y145V	73187	H181V	137808	16636
nohbonds	Y145V	73187	H181Y	60891	7136
nohbonds	Y145V	73187	H181L	59792	6855
nohbonds	Y145V	73187	H181I	114356	13545
nohbonds	Y145V	73187	H181F	80791	9471
nohbonds	Y145V	73187	L220L	333557	38970
nohbonds	Y145V	73187	L220V	292163	34217
nohbonds	Y145V	73187	V224V	272187	31812
nohbonds	Y145V	73187	V224I	353533	41375
nohbonds	Y145A	37658	L42L	393500	23529
nohbonds	Y145A	37658	L42V	232220	14129
nohbonds	Y145A	37658	V61V	245983	14312
nohbonds	Y145A	37658	V61A	272000	17224
nohbonds	Y145A	37658	V61L	107737	6122
nohbonds	Y145A	37658	T65T	245435	14727
nohbonds	Y145A	37658	T65S	380285	22931
nohbonds	Y145A	37658	V68V	226673	13283
nohbonds	Y145A	37658	V68A	267946	16794
nohbonds	Y145A	37658	V68M	131101	7581
nohbonds	Y145A	37658	Q69Q	143865	8294
nohbonds	Y145A	37658	Q69A	249163	15926
nohbonds	Y145A	37658	Q69L	148084	8832
nohbonds	Y145A	37658	Q69P	84608	4606
nohbonds	Y145A	37658	S72S	111987	7073
nohbonds	Y145A	37658	S72V	182559	11429
nohbonds	Y145A	37658	S72A	145883	8544
nohbonds	Y145A	37658	S72T	65191	3658
nohbonds	Y145A	37658	S72C	120100	6954
nohbonds	Y145A	37658	T108T	171602	9790
nohbonds	Y145A	37658	T108V	99686	5964
nohbonds	Y145A	37658	T108L	76033	4402
nohbonds	Y145A	37658	T108I	113587	6924
nohbonds	Y145A	37658	T108E	164812	10578
nohbonds	Y145A	37658	V112V	411010	24666
nohbonds	Y145A	37658	V112I	214710	12992
nohbonds	Y145A	37658	V150V	372903	21991
nohbonds	Y145A	37658	V150I	252817	15667
nohbonds	Y145A	37658	T167T	228613	12208
nohbonds	Y145A	37658	T167V	397107	25450
nohbonds	Y145A	37658	H181H	172082	9902
nohbonds	Y145A	37658	H181V	137808	8845
nohbonds	Y145A	37658	H181Y	60891	3500
nohbonds	Y145A	37658	H181L	59792	3329
nohbonds	Y145A	37658	H181I	114356	7113
nohbonds	Y145A	37658	H181F	80791	4969
nohbonds	Y145A	37658	L220L	333557	20109
nohbonds	Y145A	37658	L220V	292163	17549
nohbonds	Y145A	37658	V224V	272187	16340
nohbonds	Y145A	37658	V224I	353533	21318
nohbonds	Y145I	69949	L42L	393500	44257
nohbonds	Y145I	69949	L42V	232220	25692
nohbonds	Y145I	69949	V61V	245983	27655
nohbonds	Y145I	69949	V61A	272000	30736
nohbonds	Y145I	69949	V61L	107737	11558
nohbonds	Y145I	69949	T65T	245435	27047
nohbonds	Y145I	69949	T65S	380285	42902
nohbonds	Y145I	69949	V68V	226673	25870
nohbonds	Y145I	69949	V68A	267946	29998
nohbonds	Y145I	69949	V68M	131101	14081
nohbonds	Y145I	69949	Q69Q	143865	16399
nohbonds	Y145I	69949	Q69A	249163	28239
nohbonds	Y145I	69949	Q69L	148084	16132
nohbonds	Y145I	69949	Q69P	84608	9179
nohbonds	Y145I	69949	S72S	111987	12526
nohbonds	Y145I	69949	S72V	182559	20916
nohbonds	Y145I	69949	S72A	145883	16379
nohbonds	Y145I	69949	S72T	65191	7008
nohbonds	Y145I	69949	S72C	120100	13120
nohbonds	Y145I	69949	T108T	171602	19159
nohbonds	Y145I	69949	T108V	99686	11118
nohbonds	Y145I	69949	T108L	76033	8352
nohbonds	Y145I	69949	T108I	113587	12614
nohbonds	Y145I	69949	T108E	164812	18706
nohbonds	Y145I	69949	V112V	411010	46382
nohbonds	Y145I	69949	V112I	214710	23567
nohbonds	Y145I	69949	V150V	372903	41659
nohbonds	Y145I	69949	V150I	252817	28290
nohbonds	Y145I	69949	T167T	228613	25142
nohbonds	Y145I	69949	T167V	397107	44807
nohbonds	Y145I	69949	H181H	172082	19548
nohbonds	Y145I	69949	H181V	137808	15468
nohbonds	Y145I	69949	H181Y	60891	6687
nohbonds	Y145I	69949	H181L	59792	6600
nohbonds	Y145I	69949	H181I	114356	12702
nohbonds	Y145I	69949	H181F	80791	8944
nohbonds	Y145I	69949	L220L	333557	37457
nohbonds	Y145I	69949	L220V	292163	32492
nohbonds	Y145I	69949	V224V	272187	30134
nohbonds	Y145I	69949	V224I	353533	39815
nohbonds	Y145T	38378	L42L	393500	24318
nohbonds	Y145T	38378	L42V	232220	14060
nohbonds	Y145T	38378	V61V	245983	14946
nohbonds	Y145T	38378	V61A	272000	17186
nohbonds	Y145T	38378	V61L	107737	6246
nohbonds	Y145T	38378	T65T	245435	14934
nohbonds	Y145T	38378	T65S	380285	23444
nohbonds	Y145T	38378	V68V	226673	14061
nohbonds	Y145T	38378	V68A	267946	16719
nohbonds	Y145T	38378	V68M	131101	7598
nohbonds	Y145T	38378	Q69Q	143865	8904
nohbonds	Y145T	38378	Q69A	249163	16013
nohbonds	Y145T	38378	Q69L	148084	8765
nohbonds	Y145T	38378	Q69P	84608	4696
nohbonds	Y145T	38378	S72S	111987	7121
nohbonds	Y145T	38378	S72V	182559	11648
nohbonds	Y145T	38378	S72A	145883	8940
nohbonds	Y145T	38378	S72T	65191	3638
nohbonds	Y145T	38378	S72C	120100	7031
nohbonds	Y145T	38378	T108T	171602	10509
nohbonds	Y145T	38378	T108V	99686	5963
nohbonds	Y145T	38378	T108L	76033	4588
nohbonds	Y145T	38378	T108I	113587	6821
nohbonds	Y145T	38378	T108E	164812	10497
nohbonds	Y145T	38378	V112V	411010	25472
nohbonds	Y145T	38378	V112I	214710	12906
nohbonds	Y145T	38378	V150V	372903	22987
nohbonds	Y145T	38378	V150I	252817	15391
nohbonds	Y145T	38378	T167T	228613	13198
nohbonds	Y145T	38378	T167V	397107	25180
nohbonds	Y145T	38378	H181H	172082	10751
nohbonds	Y145T	38378	H181V	137808	8683
nohbonds	Y145T	38378	H181Y	60891	3487
nohbonds	Y145T	38378	H181L	59792	3487
nohbonds	Y145T	38378	H181I	114356	7141
nohbonds	Y145T	38378	H181F	80791	4829
nohbonds	Y145T	38378	L220L	333557	20654
nohbonds	Y145T	38378	L220V	292163	17724
nohbonds	Y145T	38378	V224V	272187	16347
nohbonds	Y145T	38378	V224I	353533	22031
nohbonds	Y145F	95952	L42L	393500	59615
nohbonds	Y145F	95952	L42V	232220	36337
nohbonds	Y145F	95952	V61V	245983	37070
nohbonds	Y145F	95952	V61A	272000	41985
nohbonds	Y145F	95952	V61L	107737	16897
nohbonds	Y145F	95952	T65T	245435	37351
nohbonds	Y145F	95952	T65S	380285	58601
nohbonds	Y145F	95952	V68V	226673	33702
nohbonds	Y145F	95952	V68A	267946	41651
nohbonds	Y145F	95952	V68M	131101	20599
nohbonds	Y145F	95952	Q69Q	143865	21031
nohbonds	Y145F	95952	Q69A	249163	38629
nohbonds	Y145F	95952	Q69L	148084	23224
nohbonds	Y145F	95952	Q69P	84608	13068
nohbonds	Y145F	95952	S72S	111987	16735
nohbonds	Y145F	95952	S72V	182559	28289
nohbonds	Y145F	95952	S72A	145883	22200
nohbonds	Y145F	95952	S72T	65191	10131
nohbonds	Y145F	95952	S72C	120100	18597
nohbonds	Y145F	95952	T108T	171602	24678
nohbonds	Y145F	95952	T108V	99686	15594
nohbonds	Y145F	95952	T108L	76033	11984
nohbonds	Y145F	95952	T108I	113587	17741
nohbonds	Y145F	95952	T108E	164812	25955
nohbonds	Y145F	95952	V112V	411010	61752
nohbonds	Y145F	95952	V112I	214710	34200
nohbonds	Y145F	95952	V150V	372903	55927
nohbonds	Y145F	95952	V150I	252817	40025
nohbonds	Y145F	95952	T167T	228613	34091
nohbonds	Y145F	95952	T167V	397107	61861
nohbonds	Y145F	95952	H181H	172082	24730
nohbonds	Y145F	95952	H181V	137808	21574
nohbonds	Y145F	95952	H181Y	60891	9527
nohbonds	Y145F	95952	H181L	59792	9118
nohbonds	Y145F	95952	H181I	114356	18106
nohbonds	Y145F	95952	H181F	80791	12897
nohbonds	Y145F	95952	L220L	333557	51166
nohbonds	Y145F	95952	L220V	292163	44786
nohbonds	Y145F	95952	V224V	272187	41897
nohbonds	Y145F	95952	V224I	353533	54055
nohbonds	Y145M	70811	L42L	393500	45841
nohbonds	Y145M	70811	L42V	232220	24970
nohbonds	Y145M	70811	V61V	245983	29246
nohbonds	Y145M	70811	V61A	272000	30006
nohbonds	Y145M	70811	V61L	107737	11559
nohbonds	Y145M	70811	T65T	245435	27005
nohbonds	Y145M	70811	T65S	380285	43806
nohbonds	Y145M	70811	V68V	226673	28442
nohbonds	Y145M	70811	V68A	267946	28661
nohbonds	Y145M	70811	V68M	131101	13708
nohbonds	Y145M	70811	Q69Q	143865	19139
nohbonds	Y145M	70811	Q69A	249163	26878
nohbonds	Y145M	70811	Q69L	148084	15826
nohbonds	Y145M	70811	Q69P	84608	8968
nohbonds	Y145M	70811	S72S	111987	12929
nohbonds	Y145M	70811	S72V	182559	19721
nohbonds	Y145M	70811	S72A	145883	17698
nohbonds	Y145M	70811	S72T	65191	7073
nohbonds	Y145M	70811	S72C	120100	13390
nohbonds	Y145M	70811	T108T	171602	21245
nohbonds	Y145M	70811	T108V	99686	11363
nohbonds	Y145M	70811	T108L	76033	8173
nohbonds	Y145M	70811	T108I	113587	12386
nohbonds	Y145M	70811	T108E	164812	17644
nohbonds	Y145M	70811	V112V	411010	48298
nohbonds	Y145M	70811	V112I	214710	22513
nohbonds	Y145M	70811	V150V	372903	44068
nohbonds	Y145M	70811	V150I	252817	26743
nohbonds	Y145M	70811	T167T	228613	26125
nohbonds	Y145M	70811	T167V	397107	44686
nohbonds	Y145M	70811	H181H	172082	21814
nohbonds	Y145M	70811	H181V	137808	15043
nohbonds	Y145M	70811	H181Y	60891	6428
nohbonds	Y145M	70811	H181L	59792	7065
nohbonds	Y145M	70811	H181I	114356	12233
nohbonds	Y145M	70811	H181F	80791	8228
nohbonds	Y145M	70811	L220L	333557	38396
nohbonds	Y145M	70811	L220V	292163	32415
nohbonds	Y145M	70811	V224V	272187	29703
nohbonds	Y145M	70811	V224I	353533	41108
nohbonds	Y145S	73659	L42L	393500	45790
nohbonds	Y145S	73659	L42V	232220	27869
nohbonds	Y145S	73659	V61V	245983	28374
nohbonds	Y145S	73659	V61A	272000	32811
nohbonds	Y145S	73659	V61L	107737	12474
nohbonds	Y145S	73659	T65T	245435	28637
nohbonds	Y145S	73659	T65S	380285	45022
nohbonds	Y145S	73659	V68V	226673	25881
nohbonds	Y145S	73659	V68A	267946	32236
nohbonds	Y145S	73659	V68M	131101	15542
nohbonds	Y145S	73659	Q69Q	143865	15910
nohbonds	Y145S	73659	Q69A	249163	30377
nohbonds	Y145S	73659	Q69L	148084	17542
nohbonds	Y145S	73659	Q69P	84608	9830
nohbonds	Y145S	73659	S72S	111987	12946
nohbonds	Y145S	73659	S72V	182559	22177
nohbonds	Y145S	73659	S72A	145883	17004
nohbonds	Y145S	73659	S72T	65191	7375
nohbonds	Y145S	73659	S72C	120100	14157
nohbonds	Y145S	73659	T108T	171602	18749
nohbonds	Y145S	73659	T108V	99686	11759
nohbonds	Y145S	73659	T108L	76033	9181
nohbonds	Y145S	73659	T108I	113587	13671
nohbonds	Y145S	73659	T108E	164812	20299
nohbonds	Y145S	73659	V112V	411010	47463
nohbonds	Y145S	73659	V112I	214710	26196
nohbonds	Y145S	73659	V150V	372903	42722
nohbonds	Y145S	73659	V150I	252817	30937
nohbonds	Y145S	73659	T167T	228613	24646
nohbonds	Y145S	73659	T167V	397107	49013
nohbonds	Y145S	73659	H181H	172082	19041
nohbonds	Y145S	73659	H181V	137808	16794
nohbonds	Y145S	73659	H181Y	60891	7291
nohbonds	Y145S	73659	H181L	59792	6778
nohbonds	Y145S	73659	H181I	114356	14019
nohbonds	Y145S	73659	H181F	80791	9736
nohbonds	Y145S	73659	L220L	333557	39064
nohbonds	Y145S	73659	L220V	292163	34595
nohbonds	Y145S	73659	V224V	272187	31951
nohbonds	Y145S	73659	V224I	353533	41708
nohbonds	V150V	372903	L42L	393500	236337
nohbonds	V150V	372903	L42V	232220	136566
nohbonds	V150V	372903	V61V	245983	149526
nohbonds	V150V	372903	V61A	272000	159339
nohbonds	V150V	372903	V61L	107737	64038
nohbonds	V150V	372903	T65T	245435	147015
nohbonds	V150V	372903	T65S	380285	225888
nohbonds	V150V	372903	V68V	226673	138322
nohbonds	V150V	372903	V68A	267946	156629
nohbonds	V150V	372903	V68M	131101	77952
nohbonds	V150V	372903	Q69Q	143865	89261
nohbonds	V150V	372903	Q69A	249163	144607
nohbonds	V150V	372903	Q69L	148084	87845
nohbonds	V150V	372903	Q69P	84608	51190
nohbonds	V150V	372903	S72S	111987	67446
nohbonds	V150V	372903	S72V	182559	106520
nohbonds	V150V	372903	S72A	145883	88212
nohbonds	V150V	372903	S72T	65191	39304
nohbonds	V150V	372903	S72C	120100	71421
nohbonds	V150V	372903	T108T	171602	108049
nohbonds	V150V	372903	T108V	99686	58959
nohbonds	V150V	372903	T108L	76033	44555
nohbonds	V150V	372903	T108I	113587	66408
nohbonds	V150V	372903	T108E	164812	94932
nohbonds	V150V	372903	V112V	411010	247869
nohbonds	V150V	372903	V112I	214710	125034
nohbonds	V150V	372903	Y145Y	166126	100051
nohbonds	V150V	372903	Y145V	73187	43498
nohbonds	V150V	372903	Y145A	37658	21991
nohbonds	V150V	372903	Y145I	69949	41659
nohbonds	V150V	372903	Y145T	38378	22987
nohbonds	V150V	372903	Y145F	95952	55927
nohbonds	V150V	372903	Y145M	70811	44068
nohbonds	V150V	372903	Y145S	73659	42722
nohbonds	V150V	372903	T167T	228613	142461
nohbonds	V150V	372903	T167V	397107	230442
nohbonds	V150V	372903	H181H	172082	107801
nohbonds	V150V	372903	H181V	137808	80010
nohbonds	V150V	372903	H181Y	60891	35784
nohbonds	V150V	372903	H181L	59792	36341
nohbonds	V150V	372903	H181I	114356	66175
nohbonds	V150V	372903	H181F	80791	46792
nohbonds	V150V	372903	L220L	333557	199013
nohbonds	V150V	372903	L220V	292163	173890
nohbonds	V150V	372903	V224V	272187	162504
nohbonds	V150V	372903	V224I	353533	210399
nohbonds	V150I	252817	L42L	393500	157163
nohbonds	V150I	252817	L42V	232220	95654
nohbonds	V150I	252817	V61V	245983	96457
nohbonds	V150I	252817	V61A	272000	112661
nohbonds	V150I	252817	V61L	107737	43699
nohbonds	V150I	252817	T65T	245435	98420
nohbonds	V150I	252817	T65S	380285	154397
nohbonds	V150I	252817	V68V	226673	88351
nohbonds	V150I	252817	V68A	267946	111317
nohbonds	V150I	252817	V68M	131101	53149
nohbonds	V150I	252817	Q69Q	143865	54604
nohbonds	V150I	252817	Q69A	249163	104556
nohbonds	V150I	252817	Q69L	148084	60239
nohbonds	V150I	252817	Q69P	84608	33418
nohbonds	V150I	252817	S72S	111987	44541
nohbonds	V150I	252817	S72V	182559	76039
nohbonds	V150I	252817	S72A	145883	57671
nohbonds	V150I	252817	S72T	65191	25887
nohbonds	V150I	252817	S72C	120100	48679
nohbonds	V150I	252817	T108T	171602	63553
nohbonds	V150I	252817	T108V	99686	40727
nohbonds	V150I	252817	T108L	76033	31478
nohbonds	V150I	252817	T108I	113587	47179
nohbonds	V150I	252817	T108E	164812	69880
nohbonds	V150I	252817	V112V	411010	163141
nohbonds	V150I	252817	V112I	214710	89676
nohbonds	V150I	252817	Y145Y	166126	66075
nohbonds	V150I	252817	Y145V	73187	29689
nohbonds	V150I	252817	Y145A	37658	15667
nohbonds	V150I	252817	Y145I	69949	28290
nohbonds	V150I	252817	Y145T	38378	15391
nohbonds	V150I	252817	Y145F	95952	40025
nohbonds	V150I	252817	Y145M	70811	26743
nohbonds	V150I	252817	Y145S	73659	30937
nohbonds	V150I	252817	T167T	228613	86152
nohbonds	V150I	252817	T167V	397107	166665
nohbonds	V150I	252817	H181H	172082	64281
nohbonds	V150I	252817	H181V	137808	57798
nohbonds	V150I	252817	H181Y	60891	25107
nohbonds	V150I	252817	H181L	59792	23451
nohbonds	V150I	252817	H181I	114356	48181
nohbonds	V150I	252817	H181F	80791	33999
nohbonds	V150I	252817	L220L	333557	134544
nohbonds	V150I	252817	L220V	292163	118273
nohbonds	V150I	252817	V224V	272187	109683
nohbonds	V150I	252817	V224I	353533	143134
nohbonds	T167T	228613	L42L	393500	148885
nohbonds	T167T	228613	L42V	232220	79728
nohbonds	T167T	228613	V61V	245983	93499
nohbonds	T167T	228613	V61A	272000	98069
nohbonds	T167T	228613	V61L	107737	37045
nohbonds	T167T	228613	T65T	245435	89937
nohbonds	T167T	228613	T65S	380285	138676
nohbonds	T167T	228613	V68V	226673	86608
nohbonds	T167T	228613	V68A	267946	96467
nohbonds	T167T	228613	V68M	131101	45538
nohbonds	T167T	228613	Q69Q	143865	56321
nohbonds	T167T	228613	Q69A	249163	90677
nohbonds	T167T	228613	Q69L	148084	52008
nohbonds	T167T	228613	Q69P	84608	29607
nohbonds	T167T	228613	S72S	111987	43286
nohbonds	T167T	228613	S72V	182559	65741
nohbonds	T167T	228613	S72A	145883	53670
nohbonds	T167T	228613	S72T	65191	23270
nohbonds	T167T	228613	S72C	120100	42646
nohbonds	T167T	228613	T108T	171602	72511
nohbonds	T167T	228613	T108V	99686	34136
nohbonds	T167T	228613	T108L	76033	25505
nohbonds	T167T	228613	T108I	113587	39079
nohbonds	T167T	228613	T108E	164812	57382
nohbonds	T167T	228613	V112V	411010	156225
nohbonds	T167T	228613	V112I	214710	72388
nohbonds	T167T	228613	Y145Y	166126	67979
nohbonds	T167T	228613	Y145V	73187	25224
nohbonds	T167T	228613	Y145A	37658	12208
nohbonds	T167T	228613	Y145I	69949	25142
nohbonds	T167T	228613	Y145T	38378	13198
nohbonds	T167T	228613	Y145F	95952	34091
nohbonds	T167T	228613	Y145M	70811	26125
nohbonds	T167T	228613	Y145S	73659	24646
nohbonds	T167T	228613	V150V	372903	142461
nohbonds	T167T	228613	V150I	252817	86152
nohbonds	T167T	228613	H181H	172082	71073
nohbonds	T167T	228613	H181V	137808	48469
nohbonds	T167T	228613	H181Y	60891	20685
nohbonds	T167T	228613	H181L	59792	20937
nohbonds	T167T	228613	H181I	114356	40028
nohbonds	T167T	228613	H181F	80791	27421
nohbonds	T167T	228613	L220L	333557	123207
nohbonds	T167T	228613	L220V	292163	105406
nohbonds	T167T	228613	V224V	272187	98040
nohbonds	T167T	228613	V224I	353533	130573
nohbonds	T167V	397107	L42L	393500	244615
nohbonds	T167V	397107	L42V	232220	152492
nohbonds	T167V	397107	V61V	245983	152484
nohbonds	T167V	397107	V61A	272000	173931
nohbonds	T167V	397107	V61L	107737	70692
nohbonds	T167V	397107	T65T	245435	155498
nohbonds	T167V	397107	T65S	380285	241609
nohbonds	T167V	397107	V68V	226673	140065
nohbonds	T167V	397107	V68A	267946	171479
nohbonds	T167V	397107	V68M	131101	85563
nohbonds	T167V	397107	Q69Q	143865	87544
nohbonds	T167V	397107	Q69A	249163	158486
nohbonds	T167V	397107	Q69L	148084	96076
nohbonds	T167V	397107	Q69P	84608	55001
nohbonds	T167V	397107	S72S	111987	68701
nohbonds	T167V	397107	S72V	182559	116818
nohbonds	T167V	397107	S72A	145883	92213
nohbonds	T167V	397107	S72T	65191	41921
nohbonds	T167V	397107	S72C	120100	77454
nohbonds	T167V	397107	T108T	171602	99091
nohbonds	T167V	397107	T108V	99686	65550
nohbonds	T167V	397107	T108L	76033	50528
nohbonds	T167V	397107	T108I	113587	74508
nohbonds	T167V	397107	T108E	164812	107430
nohbonds	T167V	397107	V112V	411010	254785
nohbonds	T167V	397107	V112I	214710	142322
nohbonds	T167V	397107	Y145Y	166126	98147
nohbonds	T167V	397107	Y145V	73187	47963
nohbonds	T167V	397107	Y145A	37658	25450
nohbonds	T167V	397107	Y145I	69949	44807
nohbonds	T167V	397107	Y145T	38378	25180
nohbonds	T167V	397107	Y145F	95952	61861
nohbonds	T167V	397107	Y145M	70811	44686
nohbonds	T167V	397107	Y145S	73659	49013
nohbonds	T167V	397107	V150V	372903	230442
nohbonds	T167V	397107	V150I	252817	166665
nohbonds	T167V	397107	H181H	172082	101009
nohbonds	T167V	397107	H181V	137808	89339
nohbonds	T167V	397107	H181Y	60891	40206
nohbonds	T167V	397107	H181L	59792	38855
nohbonds	T167V	397107	H181I	114356	74328
nohbonds	T167V	397107	H181F	80791	53370
nohbonds	T167V	397107	L220L	333557	210350
nohbonds	T167V	397107	L220V	292163	186757
nohbonds	T167V	397107	V224V	272187	174147
nohbonds	T167V	397107	V224I	353533	222960
nohbonds	H181H	172082	L42L	393500	111197
nohbonds	H181H	172082	L42V	232220	60885
nohbonds	H181H	172082	V61V	245983	71407
nohbonds	H181H	172082	V61A	272000	70913
nohbonds	H181H	172082	V61L	107737	29762
nohbonds	H181H	172082	T65T	245435	69308
nohbonds	H181H	172082	T65S	380285	102774
nohbonds	H181H	172082	V68V	226673	66326
nohbonds	H181H	172082	V68A	267946	69751
nohbonds	H181H	172082	V68M	131101	36005
nohbonds	H181H	172082	Q69Q	143865	44324
nohbonds	H181H	172082	Q69A	249163	63807
nohbonds	H181H	172082	Q69L	148084	39948
nohbonds	H181H	172082	Q69P	84608	24003
nohbonds	H181H	172082	S72S	111987	31858
nohbonds	H181H	172082	S72V	182559	47271
nohbonds	H181H	172082	S72A	145883	41377
nohbonds	H181H	172082	S72T	65191	18845
nohbonds	H181H	172082	S72C	120100	32731
nohbonds	H181H	172082	T108T	171602	55069
nohbonds	H181H	172082	T108V	99686	26748
nohbonds	H181H	172082	T108L	76033	19904
nohbonds	H181H	172082	T108I	113587	29524
nohbonds	H181H	172082	T108E	164812	40837
nohbonds	H181H	172082	V112V	411010	116292
nohbonds	H181H	172082	V112I	214710	55790
nohbonds	H181H	172082	Y145Y	166126	46752
nohbonds	H181H	172082	Y145V	73187	19544
nohbonds	H181H	172082	Y145A	37658	9902
nohbonds	H181H	172082	Y145I	69949	19548
nohbonds	H181H	172082	Y145T	38378	10751
nohbonds	H181H	172082	Y145F	95952	24730
nohbonds	H181H	172082	Y145M	70811	21814
nohbonds	H181H	172082	Y145S	73659	19041
nohbonds	H181H	172082	V150V	372903	107801
nohbonds	H181H	172082	V150I	252817	64281
nohbonds	H181H	172082	T167T	228613	71073
nohbonds	H181H	172082	T167V	397107	101009
nohbonds	H181H	172082	L220L	333557	92173
nohbonds	H181H	172082	L220V	292163	79909
nohbonds	H181H	172082	V224V	272187	74717
nohbonds	H181H	172082	V224I	353533	97365
nohbonds	H181V	137808	L42L	393500	84802
nohbonds	H181V	137808	L42V	232220	53006
nohbonds	H181V	137808	V61V	245983	52965
nohbonds	H181V	137808	V61A	272000	60080
nohbonds	H181V	137808	V61L	107737	24763
nohbonds	H181V	137808	T65T	245435	53609
nohbonds	H181V	137808	T65S	380285	84199
nohbonds	H181V	137808	V68V	226673	48291
nohbonds	H181V	137808	V68A	267946	59487
nohbonds	H181V	137808	V68M	131101	30030
nohbonds	H181V	137808	Q69Q	143865	30178
nohbonds	H181V	137808	Q69A	249163	54944
nohbonds	H181V	137808	Q69L	148084	33483
nohbonds	H181V	137808	Q69P	84608	19203
nohbonds	H181V	137808	S72S	111987	23805
nohbonds	H181V	137808	S72V	182559	40350
nohbonds	H181V	137808	S72A	145883	31930
nohbonds	H181V	137808	S72T	65191	14753
nohbonds	H181V	137808	S72C	120100	26970
nohbonds	H181V	137808	T108T	171602	34526
nohbonds	H181V	137808	T108V	99686	22695
nohbonds	H181V	137808	T108L	76033	17640
nohbonds	H181V	137808	T108I	113587	25731
nohbonds	H181V	137808	T108E	164812	37216
nohbonds	H181V	137808	V112V	411010	88392
nohbonds	H181V	137808	V112I	214710	49416
nohbonds	H181V	137808	Y145Y	166126	34765
nohbonds	H181V	137808	Y145V	73187	16636
nohbonds	H181V	137808	Y145A	37658	8845
nohbonds	H181V	137808	Y145I	69949	15468
nohbonds	H181V	137808	Y145T	38378	8683
nohbonds	H181V	137808	Y145F	95952	21574
nohbonds	H181V	137808	Y145M	70811	15043
nohbonds	H181V	137808	Y145S	73659	16794
nohbonds	H181V	137808	V150V	372903	80010
nohbonds	H181V	137808	V150I	252817	57798
nohbonds	H181V	137808	T167T	228613	48469
nohbonds	H181V	137808	T167V	397107	89339
nohbonds	H181V	137808	L220L	333557	72946
nohbonds	H181V	137808	L220V	292163	64862
nohbonds	H181V	137808	V224V	272187	60325
nohbonds	H181V	137808	V224I	353533	77483
nohbonds	H181Y	60891	L42L	393500	38278
nohbonds	H181Y	60891	L42V	232220	22613
nohbonds	H181Y	60891	V61V	245983	23605
nohbonds	H181Y	60891	V61A	272000	27428
nohbonds	H181Y	60891	V61L	107737	9858
nohbonds	H181Y	60891	T65T	245435	23263
nohbonds	H181Y	60891	T65S	380285	37628
nohbonds	H181Y	60891	V68V	226673	21727
nohbonds	H181Y	60891	V68A	267946	26938
nohbonds	H181Y	60891	V68M	131101	12226
nohbonds	H181Y	60891	Q69Q	143865	13626
nohbonds	H181Y	60891	Q69A	249163	25503
nohbonds	H181Y	60891	Q69L	148084	14192
nohbonds	H181Y	60891	Q69P	84608	7570
nohbonds	H181Y	60891	S72S	111987	11005
nohbonds	H181Y	60891	S72V	182559	18405
nohbonds	H181Y	60891	S72A	145883	14089
nohbonds	H181Y	60891	S72T	65191	5780
nohbonds	H181Y	60891	S72C	120100	11612
nohbonds	H181Y	60891	T108T	171602	16109
nohbonds	H181Y	60891	T108V	99686	9574
nohbonds	H181Y	60891	T108L	76033	7169
nohbonds	H181Y	60891	T108I	113587	11043
nohbonds	H181Y	60891	T108E	164812	16996
nohbonds	H181Y	60891	V112V	411010	39992
nohbonds	H181Y	60891	V112I	214710	20899
nohbonds	H181Y	60891	Y145Y	166126	16835
nohbonds	H181Y	60891	Y145V	73187	7136
nohbonds	H181Y	60891	Y145A	37658	3500
nohbonds	H181Y	60891	Y145I	69949	6687
nohbonds	H181Y	60891	Y145T	38378	3487
nohbonds	H181Y	60891	Y145F	95952	9527
nohbonds	H181Y	60891	Y145M	70811	6428
nohbonds	H181Y	60891	Y145S	73659	7291
nohbonds	H181Y	60891	V150V	372903	35784
nohbonds	H181Y	60891	V150I	252817	25107
nohbonds	H181Y	60891	T167T	228613	20685
nohbonds	H181Y	60891	T167V	397107	40206
nohbonds	H181Y	60891	L220L	333557	32603
nohbonds	H181Y	60891	L220V	292163	28288
nohbonds	H181Y	60891	V224V	272187	26104
nohbonds	H181Y	60891	V224I	353533	34787
nohbonds	H181L	59792	L42L	393500	38240
nohbonds	H181L	59792	L42V	232220	21552
nohbonds	H181L	59792	V61V	245983	23567
nohbonds	H181L	59792	V61A	272000	26634
nohbonds	H181L	59792	V61L	107737	9591
nohbonds	H181L	59792	T65T	245435	23171
nohbonds	H181L	59792	T65S	380285	36621
nohbonds	H181L	59792	V68V	226673	22274
nohbonds	H181L	59792	V68A	267946	25921
nohbonds	H181L	59792	V68M	131101	11597
nohbonds	H181L	59792	Q69Q	143865	14281
nohbonds	H181L	59792	Q69A	249163	24258
nohbonds	H181L	59792	Q69L	148084	13557
nohbonds	H181L	59792	Q69P	84608	7696
nohbonds	H181L	59792	S72S	111987	11177
nohbonds	H181L	59792	S72V	182559	17618
nohbonds	H181L	59792	S72A	145883	14122
nohbonds	H181L	59792	S72T	65191	5724
nohbonds	H181L	59792	S72C	120100	11151
nohbonds	H181L	59792	T108T	171602	16719
nohbonds	H181L	59792	T108V	99686	9199
nohbonds	H181L	59792	T108L	76033	7060
nohbonds	H181L	59792	T108I	113587	10745
nohbonds	H181L	59792	T108E	164812	16069
nohbonds	H181L	59792	V112V	411010	40394
nohbonds	H181L	59792	V112I	214710	19398
nohbonds	H181L	59792	Y145Y	166126	16560
nohbonds	H181L	59792	Y145V	73187	6855
nohbonds	H181L	59792	Y145A	37658	3329
nohbonds	H181L	59792	Y145I	69949	6600
nohbonds	H181L	59792	Y145T	38378	3487
nohbonds	H181L	59792	Y145F	95952	9118
nohbonds	H181L	59792	Y145M	70811	7065
nohbonds	H181L	59792	Y145S	73659	6778
nohbonds	H181L	59792	V150V	372903	36341
nohbonds	H181L	59792	V150I	252817	23451
nohbonds	H181L	59792	T167T	228613	20937
nohbonds	H181L	59792	T167V	397107	38855
nohbonds	H181L	59792	L220L	333557	32556
nohbonds	H181L	59792	L220V	292163	27236
nohbonds	H181L	59792	V224V	272187	25775
nohbonds	H181L	59792	V224I	353533	34017
nohbonds	H181I	114356	L42L	393500	70586
nohbonds	H181I	114356	L42V	232220	43770
nohbonds	H181I	114356	V61V	245983	43638
nohbonds	H181I	114356	V61A	272000	50655
nohbonds	H181I	114356	V61L	107737	20063
nohbonds	H181I	114356	T65T	245435	44878
nohbonds	H181I	114356	T65S	380285	69478
nohbonds	H181I	114356	V68V	226673	39930
nohbonds	H181I	114356	V68A	267946	50000
nohbonds	H181I	114356	V68M	131101	24426
nohbonds	H181I	114356	Q69Q	143865	24273
nohbonds	H181I	114356	Q69A	249163	46680
nohbonds	H181I	114356	Q69L	148084	27775
nohbonds	H181I	114356	Q69P	84608	15628
nohbonds	H181I	114356	S72S	111987	19879
nohbonds	H181I	114356	S72V	182559	34264
nohbonds	H181I	114356	S72A	145883	26126
nohbonds	H181I	114356	S72T	65191	11989
nohbonds	H181I	114356	S72C	120100	22098
nohbonds	H181I	114356	T108T	171602	28739
nohbonds	H181I	114356	T108V	99686	18436
nohbonds	H181I	114356	T108L	76033	14472
nohbonds	H181I	114356	T108I	113587	21436
nohbonds	H181I	114356	T108E	164812	31273
nohbonds	H181I	114356	V112V	411010	73559
nohbonds	H181I	114356	V112I	214710	40797
nohbonds	H181I	114356	Y145Y	166126	29497
nohbonds	H181I	114356	Y145V	73187	13545
nohbonds	H181I	114356	Y145A	37658	7113
nohbonds	H181I	114356	Y145I	69949	12702
nohbonds	H181I	114356	Y145T	38378	7141
nohbonds	H181I	114356	Y145F	95952	18106
nohbonds	H181I	114356	Y145M	70811	12233
nohbonds	H181I	114356	Y145S	73659	14019
nohbonds	H181I	114356	V150V	372903	66175
nohbonds	H181I	114356	V150I	252817	48181
nohbonds	H181I	114356	T167T	228613	40028
nohbonds	H181I	114356	T167V	397107	74328
nohbonds	H181I	114356	L220L	333557	60602
nohbonds	H181I	114356	L220V	292163	53754
nohbonds	H181I	114356	V224V	272187	50068
nohbonds	H181I	114356	V224I	353533	64288
nohbonds	H181F	80791	L42L	393500	50397
nohbonds	H181F	80791	L42V	232220	30394
nohbonds	H181F	80791	V61V	245983	30801
nohbonds	H181F	80791	V61A	272000	36290
nohbonds	H181F	80791	V61L	107737	13700
nohbonds	H181F	80791	T65T	245435	31206
nohbonds	H181F	80791	T65S	380285	49585
nohbonds	H181F	80791	V68V	226673	28125
nohbonds	H181F	80791	V68A	267946	35849
nohbonds	H181F	80791	V68M	131101	16817
nohbonds	H181F	80791	Q69Q	143865	17183
nohbonds	H181F	80791	Q69A	249163	33971
nohbonds	H181F	80791	Q69L	148084	19129
nohbonds	H181F	80791	Q69P	84608	10508
nohbonds	H181F	80791	S72S	111987	14263
nohbonds	H181F	80791	S72V	182559	24651
nohbonds	H181F	80791	S72A	145883	18239
nohbonds	H181F	80791	S72T	65191	8100
nohbonds	H181F	80791	S72C	120100	15538
nohbonds	H181F	80791	T108T	171602	20440
nohbonds	H181F	80791	T108V	99686	13034
nohbonds	H181F	80791	T108L	76033	9788
nohbonds	H181F	80791	T108I	113587	15108
nohbonds	H181F	80791	T108E	164812	22421
nohbonds	H181F	80791	V112V	411010	52381
nohbonds	H181F	80791	V112I	214710	28410
nohbonds	H181F	80791	Y145Y	166126	21717
nohbonds	H181F	80791	Y145V	73187	9471
nohbonds	H181F	80791	Y145A	37658	4969
nohbonds	H181F	80791	Y145I	69949	8944
nohbonds	H181F	80791	Y145T	38378	4829
nohbonds	H181F	80791	Y145F	95952	12897
nohbonds	H181F	80791	Y145M	70811	8228
nohbonds	H181F	80791	Y145S	73659	9736
nohbonds	H181F	80791	V150V	372903	46792
nohbonds	H181F	80791	V150I	252817	33999
nohbonds	H181F	80791	T167T	228613	27421
nohbonds	H181F	80791	T167V	397107	53370
nohbonds	H181F	80791	L220L	333557	42677
nohbonds	H181F	80791	L220V	292163	38114
nohbonds	H181F	80791	V224V	272187	35198
nohbonds	H181F	80791	V224I	353533	45593
nohbonds	L220L	333557	L42L	393500	209856
nohbonds	L220L	333557	L42V	232220	123701
nohbonds	L220L	333557	V61V	245983	131610
nohbonds	L220L	333557	V61A	272000	144377
nohbonds	L220L	333557	V61L	107737	57570
nohbonds	L220L	333557	T65T	245435	130867
nohbonds	L220L	333557	T65S	380285	202690
nohbonds	L220L	333557	V68V	226673	121249
nohbonds	L220L	333557	V68A	267946	142241
nohbonds	L220L	333557	V68M	131101	70067
nohbonds	L220L	333557	Q69Q	143865	77896
nohbonds	L220L	333557	Q69A	249163	131547
nohbonds	L220L	333557	Q69L	148084	78609
nohbonds	L220L	333557	Q69P	84608	45505
nohbonds	L220L	333557	S72S	111987	59743
nohbonds	L220L	333557	S72V	182559	96566
nohbonds	L220L	333557	S72A	145883	78173
nohbonds	L220L	333557	S72T	65191	34828
nohbonds	L220L	333557	S72C	120100	64247
nohbonds	L220L	333557	T108T	171602	91773
nohbonds	L220L	333557	T108V	99686	53275
nohbonds	L220L	333557	T108L	76033	40750
nohbonds	L220L	333557	T108I	113587	60779
nohbonds	L220L	333557	T108E	164812	86980
nohbonds	L220L	333557	V112V	411010	219295
nohbonds	L220L	333557	V112I	214710	114262
nohbonds	L220L	333557	Y145Y	166126	87741
nohbonds	L220L	333557	Y145V	73187	38970
nohbonds	L220L	333557	Y145A	37658	20109
nohbonds	L220L	333557	Y145I	69949	37457
nohbonds	L220L	333557	Y145T	38378	20654
nohbonds	L220L	333557	Y145F	95952	51166
nohbonds	L220L	333557	Y145M	70811	38396
nohbonds	L220L	333557	Y145S	73659	39064
nohbonds	L220L	333557	V150V	372903	199013
nohbonds	L220L	333557	V150I	252817	134544
nohbonds	L220L	333557	T167T	228613	123207
nohbonds	L220L	333557	T167V	397107	210350
nohbonds	L220L	333557	H181H	172082	92173
nohbonds	L220L	333557	H181V	137808	72946
nohbonds	L220L	333557	H181Y	60891	32603
nohbonds	L220L	333557	H181L	59792	32556
nohbonds	L220L	333557	H181I	114356	60602
nohbonds	L220L	333557	H181F	80791	42677
nohbonds	L220L	333557	V224V	272187	140770
nohbonds	L220L	333557	V224I	353533	192787
nohbonds	L220V	292163	L42L	393500	183644
nohbonds	L220V	292163	L42V	232220	108519
nohbonds	L220V	292163	V61V	245983	114373
nohbonds	L220V	292163	V61A	272000	127623
nohbonds	L220V	292163	V61L	107737	50167
nohbonds	L220V	292163	T65T	245435	114568
nohbonds	L220V	292163	T65S	380285	177595
nohbonds	L220V	292163	V68V	226673	105424
nohbonds	L220V	292163	V68A	267946	125705
nohbonds	L220V	292163	V68M	131101	61034
nohbonds	L220V	292163	Q69Q	143865	65969
nohbonds	L220V	292163	Q69A	249163	117616
nohbonds	L220V	292163	Q69L	148084	69475
nohbonds	L220V	292163	Q69P	84608	39103
nohbonds	L220V	292163	S72S	111987	52244
nohbonds	L220V	292163	S72V	182559	85993
nohbonds	L220V	292163	S72A	145883	67710
nohbonds	L220V	292163	S72T	65191	30363
nohbonds	L220V	292163	S72C	120100	55853
nohbonds	L220V	292163	T108T	171602	79829
nohbonds	L220V	292163	T108V	99686	46411
nohbonds	L220V	292163	T108L	76033	35283
nohbonds	L220V	292163	T108I	113587	52808
nohbonds	L220V	292163	T108E	164812	77832
nohbonds	L220V	292163	V112V	411010	191715
nohbonds	L220V	292163	V112I	214710	100448
nohbonds	L220V	292163	Y145Y	166126	78385
nohbonds	L220V	292163	Y145V	73187	34217
nohbonds	L220V	292163	Y145A	37658	17549
nohbonds	L220V	292163	Y145I	69949	32492
nohbonds	L220V	292163	Y145T	38378	17724
nohbonds	L220V	292163	Y145F	95952	44786
nohbonds	L220V	292163	Y145M	70811	32415
nohbonds	L220V	292163	Y145S	73659	34595
nohbonds	L220V	292163	V150V	372903	173890
nohbonds	L220V	292163	V150I	252817	118273
nohbonds	L220V	292163	T167T	228613	105406
nohbonds	L220V	292163	T167V	397107	186757
nohbonds	L220V	292163	H181H	172082	79909
nohbonds	L220V	292163	H181V	137808	64862
nohbonds	L220V	292163	H181Y	60891	28288
nohbonds	L220V	292163	H181L	59792	27236
nohbonds	L220V	292163	H181I	114356	53754
nohbonds	L220V	292163	H181F	80791	38114
nohbonds	L220V	292163	V224V	272187	131417
[truncated: 1,415 more rows]

## Sheet: FigS6
Partial Sequence	NGS Count	Enrichment in functional gate
LLASAAAQTVNIHVVHNTSLEV	1	8.80236
LLASAAAQTVNMHVTVNTSLEI	5	44.0118
LLASAAAQTVNSHVTHNTSLEV	1	8.80236
LLASAAAQTVNYHVTVNTSLEI	12	5.28141
LLASAAAQTVNYHVTYNTSLEI	3	6.60177
LLASAAAQTVNYHVVLNTSLEI	1	8.80236
LLASALSQTVNYHVTHNTSVEV	4	3.20086
LLASALVQEVNYHVTHNTSLEV	1	8.80236
LLASAPTQTVNYHVTHNTSLEI	2	1.46706
LLASAPTQTVNYHVTHNTSLEV	1	2.93412
LLASMPVQTVNYHVTFNTSLEI	1	8.80236
LLASMPVQTVNYHVTFNTSLEV	2	17.6047
LLASMPVQTVNYHVTHNTSLEV	2	1.03557
LLASVAAQTVNVHITHNTSLEI	1	8.80236
LLASVAAQTVNVHITHNTSVEI	8	70.4189
LLASVAAQTVNYHVVHNTSLEI	4	2.70842
LLASVACQTVNVHVTHNTSVEV	1	8.80236
LLASVATQIINIHVTHNTSLEV	1	8.80236
LLASVATQIINYHVTHNTSLEI	1	8.80236
LLASVATQIINYHVTHNTSLEV	2	17.6047
LLASVATQIVNMHVTHNTSVEV	1	8.80236
LLASVATQLVNYHVTHNTSLEV	1	8.80236
LLASVAVQTVNYHVTINTSVEI	1	1.46706
LLASVLAQTVNFHVVHNTSLEV	7	61.6165
LLASVLAQTVNFHVVHNTSVEV	1	8.80236
LLASVQSQTVNYHVTHNTSLEI	3	1.76047
LLASVQSQTVNYHVVHNTSLEI	1	2.93412
LLATAASQEINYHVTLNTSLEI	1	8.80236
LLATALCQTVNYHITHNTSLEI	12	105.628
LLATALCQTVNYHITHNTSVEV	1	8.80236
LLATALCQTVNYHVVHNTSLEI	1	1.25748
LLATALSQLVNYHVTHNTSVEI	1	8.80236
LLATAPCQTVNYHVTHNTSLEV	2	1.35421
LLATAPCQTVNYHVVHNTSLEI	1	8.80236
LLATAPCQTVNYHVVHNTSLEV	3	5.28141
LLATAQAQTVNYHVVHNTSLEI	1	1.46706
LLATAQCQTVNYHVTHNTSLEV	1	2.20059
LLATAQTQTVNMHVTVNTSLEI	1	8.80236
LLATAQTQTVNYHVTHNTSLEV	1	1.46706
LLATAQTQTVNYHVTVNTSLEI	1	8.80236
LLATAQTQTVNYHVVHNTSVEV	1	2.93412
LLATMACQTVNYHVTINTSLEI	1	8.80236
LLATMATQTVNYHVTHNTSLEI	2	1.76047
LLATMATQTVNYHVTHNTSLEV	24	21.1257
LLATMLAQTVNYHVTHNTSVEI	2	1.76047
LLATMPVQTVNYHVTFNTSLEV	5	44.0118
LLATMPVQTVNYHVTHNTSLEV	1	1.76047
LLATVLCQTVNMHVTLNTSLEI	1	8.80236
LLATVLSQTVNYHVTLNTSLEI	1	8.80236
LLATVPSQTVNYHVTHNTSLEI	3	2.40064
LLATVPVQEVNYHVTINTSVEV	1	8.80236
LLATVQSQEINVHVVHNTSLEI	1	8.80236
LLATVQSQEVNVHVTHNTSLEV	1	2.20059
LLATVQSQEVNVHVTHNTSVEV	3	4.40118
LLATVQSQEVNYHVTVNTSLEI	2	1.95608
LLATVQSQIVNYHIVHNTSLEI	1	2.93412
LLATVQSQTVNAHVTVNTSLEV	1	2.93412
LLATVQSQTVNAHVTVNTSVEI	14	12.3233
LLATVQSQTVNAHVTVNTSVEV	1	1.76047
LLATVQSQTVNFHVVYNTSVEI	1	8.80236
LLATVQSQTVNMHVTINTSLEV	3	5.28141
LLATVQSQTVNMHVVHNTSVEV	2	1.03557
LLATVQSQTVNSHVVINTSLEI	3	6.60177
LLATVQSQTVNSHVVINTSVEI	1	2.93412
LLATVQSQTVNTHVTLNTSVEI	1	2.93412
LLATVQSQTVNYHITLNTSVEV	1	2.93412
LLATVQVQTVNYHVTFNTSLEV	2	17.6047
LLATVQVQTVNYHVTFNTSVEV	2	8.80236
LLLSAAVQTVNMHVVHNTSLEV	1	8.80236
LLLSAAVQTVNMHVVHNTSVEI	4	35.2094
LLLSALAQTVNYHVTHNTSLEI	7	5.6015
LLLSALAQTVNYHVTHNTSLEV	2	3.52094
LLLSMASQTVNYHITHNTSLEI	5	44.0118
LLLSMASQTVNYHVTHNTSLEI	1	1.46706
LLLSMLAQIINYHVTHNTSLEI	2	17.6047
LLLSMLAQIINYHVTHNTSVEI	3	26.4071
LLLSVAAQTVNYHVVHNTSLEV	9	13.2035
LLLSVLTQTVNYHVTLNTSLEV	1	8.80236
LLLSVPVQTVNYHVTHNTSLEI	2	3.52094
LLLSVPVQTVNYHVTHNTSLEV	1	2.20059
LLLSVPVQTVNYHVTHNTSVEV	1	2.93412
LLLSVQSQTVNIHVTHNTSVEI	1	8.80236
LLLSVQSQTVNYHVTHNTSVEI	2	4.40118
LLLSVQTQTVNYHVTHNTSVEV	1	8.80236
LLLSVQVQTVNYHVTHNTSVEV	1	1.25748
LLLTAACQTVNIHITLNTSVEI	3	26.4071
LLLTAACQTVNYHITLNTSLEV	1	8.80236
LLLTAACQTVNYHITLNTSVEI	11	96.8259
LLLTAASQIVNYHVTHNTSLEV	1	8.80236
LLLTAATQTVNYHVTHNTSLEV	1	2.93412
LLLTAAVQTVNVHVTHNTSLEI	1	8.80236
LLLTAAVQTVNYHVTHNTSLEV	5	3.38552
LLLTALSQLVNYHVTHNTSVEV	1	8.80236
LLLTAPSQTVNYHVTHNTSVEI	1	8.80236
LLLTAQSQTVNMHVTHNTSVEV	1	8.80236
LLLTAQSQTVNYHVTHNTSLEV	1	8.80236
LLLTAQSQTVNYHVTVNTSLEV	1	8.80236
LLLTAQSQVVNYHVTHNTSVEV	1	8.80236
LLLTAQVQTVNYHVTHNTSVEI	2	2.93412
LLLTMAVQTVNYHVTHNTSLEI	7	10.2694
LLLTMPVQTVNMHVTHNTSLEI	1	8.80236
LLLTVLVQTVNYHVTHNTSLEI	2	2.51496
LLLTVLVQTVNYHVVHNTSLEI	1	8.80236
LLLTVLVQTVNYHVVHNTSVEV	14	123.233
LLLTVPSQEVNYHITVNTSVEV	1	8.80236
LLLTVPVQTVNYHVTHNTSLEI	1	8.80236
LLLTVQAQTVNYHVTHNTSLEI	1	1.46706
LLLTVQSQEVNYHITVNTSVEI	1	8.80236
LLLTVQSQEVNYHITVNTSVEV	11	96.8259
LLLTVQSQEVNYHVTFNTSVEV	1	2.93412
LLLTVQSQEVNYHVTVNTSVEV	2	2.93412
LLLTVQSQTVNFHITHNTSLEV	1	1.25748
LLLTVQSQTVNFHVTLNTSLEI	1	2.93412
LLLTVQSQTVNIHVTHNTSVEV	6	1.76047
LLLTVQSQTVNMHVTHNTSLEI	5	1.00027
LLLTVQSQTVNMHVTHNTSVEV	8	2.42824
LLLTVQSQTVNVHVTHNTSVEV	6	1.28815
LLLTVQSQTVNYHITVNTSVEV	1	1.25748
LLLTVQSQTVNYHVTHNTSVEV	612	6.16366
LLLTVQSQTVNYHVVYNTSLEI	2	1.46706
LLLTVQVQTVNYHVVHNTSVEV	1	8.80236
LLVSAAAQTVNSHVTHNTSLEV	1	1.46706
LLVSAAAQTVNVHVTVNTSVEI	1	8.80236
LLVSAAAQTVNYHVVHNTSVEI	21	3.3609
LLVSAACQTVNIHVTHNTSLEV	1	2.20059
LLVSAASQTVNYHVVHNTSLEV	3	1.10029
LLVSAATQTVNIHVVHNTSVEI	1	8.80236
LLVSAAVQTVNYHITHNTSLEI	9	2.03131
LLVSALCQTVNIHVTHNTSLEV	1	1.76047
LLVSAPCQTVNIHVVHNTSLEI	1	8.80236
LLVSAPCQTVNYHITINTSLEI	2	17.6047
LLVSAPCQTVNYHIVHNTSLEI	8	70.4189
LLVSAPCQTVNYHIVHNTSLEV	1	8.80236
LLVSAPSQTVNMHVTHNTSLEI	1	8.80236
LLVSAPTQTVNYHVVFNTSLEV	6	52.8141
LLVSAPVQTVNSHVTHNTSLEI	1	1.46706
LLVSAQVQTVNSHVTHNTSLEI	6	13.2035
LLVSMLTQTVNYHVVINTSLEI	2	17.6047
LLVSMLTQTVNYHVVLNTSLEI	1	8.80236
LLVSMLVQTVNYHVTHNTSVEI	5	1.0479
LLVSMPAQTVNYHVTHNTSVEI	14	6.16165
LLVSMPCQTVNYHVTHNTSLEI	8	5.02992
LLVSMPCQTVNYHVTYNTSLEV	4	17.6047
LLVSMQAQTVNYHVTHNTSVEI	2	1.95608
LLVSMQSQIINFHVTHNTSVEV	8	70.4189
LLVSMQSQIVNYHVTHNTSVEV	1	8.80236
LLVSMQSQTVNMHVTHNTSLEI	1	8.80236
LLVSVACQTVNFHVTHNTSVEI	1	1.76047
LLVSVACQTVNYHVVVNTSVEV	2	8.80236
LLVSVAVQTVNAHVTHNTSLEV	1	4.40118
LLVSVLAQTVNMHVTHNTSVEI	1	2.93412
LLVSVLCQTVNSHVTHNTSLEV	1	8.80236
LLVSVPTQLVNYHITHNTSVEI	1	8.80236
LLVSVQAQTVNFHVTHNTSLEV	1	8.80236
LLVSVQAQTVNYHVVINTSVEI	1	8.80236
LLVSVQSQIVNYHVTHNTSLEV	1	8.80236
LLVSVQSQTVNFHVTHNTSLEV	1	2.93412
LLVSVQSQTVNIHVTHNTSLEV	1	8.80236
LLVSVQSQTVNIHVTHNTSVEI	1	2.93412
LLVSVQSQTVNIHVVHNTSLEI	1	8.80236
LLVSVQSQTVNMHVVHNTSVEV	1	8.80236
LLVSVQSQTVNVHVVHNTSLEI	1	8.80236
LLVSVQSQTVNYHVTHNTSLEV	12	4.06263
LLVSVQSQTVNYHVTHNTSVEV	2	1.03557
LLVSVQTQTVNIHVTHNTSLEV	1	8.80236
LLVSVQTQTVNYHVTHNTSVEI	2	1.25748
LLVSVQVQTVNIHVTHNTSLEV	1	8.80236
LLVTAAAQVVNFHVTHNTSVEI	1	8.80236
LLVTAAAQVVNYHVTHNTSVEI	3	13.2035
LLVTAACQTVNVHVTHNTSLEI	3	8.80236
LLVTAACQTVNYHITLNTSVEI	1	8.80236
LLVTAASQTINVHVTHNTSLEI	1	8.80236
LLVTAASQTVNIHVTHNTSLEV	1	2.93412
LLVTALCQTVNVHVTHNTSLEI	1	8.80236
LLVTALCQTVNYHVVHNTSVEV	2	1.35421
LLVTAQAQTVNVHVTHNTSVEI	1	8.80236
LLVTAQSQIVNYHVTHNTSLEI	1	8.80236
LLVTAQSQTVNFHVTHNTSVEI	1	8.80236
LLVTAQSQTVNIHVTHNTSLEV	1	8.80236
LLVTAQSQTVNMHVTHNTSLEV	1	4.40118
LLVTAQSQTVNMHVTLNTSVEI	1	8.80236
LLVTAQSQTVNVHVTHNTSLEI	1	2.20059
LLVTAQSQTVNYHVTHNTSLEI	8	1.56486
LLVTAQSQTVNYHVTHNTSLEV	20	6.77104
LLVTAQSQTVNYHVTHNTSVEI	8	2.27158
LLVTAQSQTVNYHVTHNTSVEV	3	1.20032
LLVTAQSQTVNYHVTLNTSLEV	1	8.80236
LLVTAQSQTVNYHVVHNTSLEV	1	8.80236
LLVTMAAQTVNYHVTVNTSLEV	1	1.76047
LLVTMAVQEVNVHVVHNTSVEV	5	44.0118
LLVTMLSQTVNYHVTHNTSLEV	5	2.4451
LLVTMPAQEVNVHVVHNTSLEV	1	8.80236
LLVTMPAQTVNYHVTHNTSVEI	1	1.25748
LLVTMQAQTVNIHVTHNTSLEV	1	8.80236
LLVTMQCQTVNIHVTHNTSVEI	1	8.80236
LLVTMQSQIINFHVTHNTSVEV	1	8.80236
LLVTMQSQTVNMHVTHNTSVEI	1	8.80236
LLVTMQSQTVNYHVTHNTSLEV	3	3.77244
LLVTMQSQTVNYHVTHNTSVEV	2	2.20059
LLVTVAAQTVNMHVTHNTSVEV	1	8.80236
LLVTVASQTINVHVTHNTSVEV	1	8.80236
LLVTVASQTVNYHVVHNTSLEV	1	1.76047
LLVTVASQTVNYHVVVNTSLEV	1	8.80236
LLVTVAVQTVNFHVTLNTSLEI	1	8.80236
LLVTVAVQTVNIHVTVNTSLEI	1	8.80236
LLVTVAVQTVNYHVTLNTSLEV	1	8.80236
LLVTVAVQTVNYHVTVNTSLEI	32	35.2094
LLVTVAVQTVNYHVTVNTSVEI	2	5.86824
LLVTVAVQTVNYHVTVNTSVEV	1	1.46706
LLVTVLAQTVNMHVTHNTSLEI	1	8.80236
LLVTVLSQEVNIHVTHNTSVEI	1	8.80236
LLVTVLSQTVNYHVTHNTSLEV	2	1.17365
LLVTVLSQTVNYHVTHNTSVEI	2	1.17365
LLVTVLSQTVNYHVVHNTSLEV	4	11.7365
LLVTVPAQTVNYHVTLNTSLEV	1	8.80236
LLVTVPCQTVNIHVTHNTSVEI	1	8.80236
LLVTVPCQTVNYHITHNTSVEV	1	8.80236
LLVTVPSQTINVHVTHNTSLEI	2	17.6047
LLVTVPSQTINVHVVHNTSLEI	2	17.6047
LLVTVPSQTVNIHVTHNTSLEV	1	8.80236
LLVTVPSQTVNIHVTHNTSVEI	1	8.80236
LLVTVPSQTVNYHVTHNTSLEI	6	1.46706
LLVTVPSQTVNYHVTHNTSLEV	8	3.35328
LLVTVPSQTVNYHVTHNTSVEI	3	1.38985
LLVTVPSQTVNYHVTHNTSVEV	2	1.03557
LLVTVPSQTVNYHVTLNTSLEV	1	4.40118
LLVTVPSQTVNYHVVHNTSVEI	1	1.25748
LLVTVPTQTINAHVTVNTSVEI	1	8.80236
LLVTVPTQTVNMHVTHNTSLEI	1	8.80236
LLVTVPTQTVNYHVTHNTSVEI	1	1.46706
LLVTVPTQTVNYHVTHNTSVEV	1	1.25748
LLVTVQAQTVNIHVTHNTSLEI	1	8.80236
LLVTVQAQTVNIHVTHNTSVEI	1	8.80236
LLVTVQAQTVNIHVTHNTSVEV	2	8.80236
LLVTVQAQTVNMHVTHNTSLEI	1	4.40118
LLVTVQAQTVNMHVTHNTSLEV	1	8.80236
LLVTVQAQTVNMHVTHNTSVEI	1	4.40118
LLVTVQAQTVNYHVTHNTSLEV	4	1.85313
LLVTVQCQTVNIHVTHNTSLEV	1	8.80236
LLVTVQSQEINYHVTINTSVEI	2	1.76047
LLVTVQSQEVNYHITVNTSLEV	1	8.80236
LLVTVQSQIVNIHVTHNTSVEI	1	1.10029
LLVTVQSQIVNVHVTHNTSLEI	1	2.20059
LLVTVQSQLVNIHVTHNTSLEV	1	1.25748
LLVTVQSQLVNIHVVVNTSVEV	1	8.80236
LLVTVQSQLVNVHVTHNTSLEV	1	2.20059
LLVTVQSQLVNYHVVVNTSLEI	1	2.20059
LLVTVQSQLVNYHVVVNTSLEV	1	8.80236
LLVTVQSQLVNYHVVVNTSVEV	12	52.8141
LLVTVQSQTINVHVTHNTSLEI	1	4.40118
LLVTVQSQTVNAHIVHNTSVEI	2	5.86824
LLVTVQSQTVNAHVVLNTSVEI	1	8.80236
LLVTVQSQTVNFHVTHNTSLEV	69	1.34969
LLVTVQSQTVNFHVTLNTSLEV	2	1.46706
LLVTVQSQTVNIHVTHNTSLEV	98	2.87544
LLVTVQSQTVNIHVTHNTSVEI	48	1.18683
LLVTVQSQTVNIHVTHNTSVEV	52	1.86066
LLVTVQSQTVNIHVTLNTSLEV	2	1.46706
LLVTVQSQTVNIHVVLNTSLEI	1	8.80236
LLVTVQSQTVNMHVTHNTSLEI	52	1.1164
LLVTVQSQTVNMHVTHNTSLEV	82	3.07146
LLVTVQSQTVNMHVTHNTSVEI	601	22.9014
LLVTVQSQTVNMHVTHNTSVEV	38	1.71533
LLVTVQSQTVNMHVTYNTSVEV	1	1.46706
LLVTVQSQTVNTHIVHNTSLEV	1	2.93412
LLVTVQSQTVNTHVTLNTSLEV	2	2.51496
LLVTVQSQTVNVHITHNTSLEI	11	2.10491
LLVTVQSQTVNVHVTHNTSLEV	91	2.61769
LLVTVQSQTVNVHVTHNTSVEV	35	1.14105
LLVTVQSQTVNVHVTLNTSLEV	1	2.20059
LLVTVQSQTVNYHIVFNTSLEV	11	12.1032
LLVTVQSQTVNYHIVINTSLEV	3	1.46706
LLVTVQSQTVNYHVTHNTSLEI	5153	3.63188
LLVTVQSQTVNYHVTHNTSLEV	11012	12.6957
LLVTVQSQTVNYHVTHNTSVEI	3702	3.72287
LLVTVQSQTVNYHVTHNTSVEV	4351	5.39803
LLVTVQSQVINYHITVNTSLEI	1	8.80236
LLVTVQSQVINYHITVNTSVEI	2	8.80236
LLVTVQSQVVNIHVVHNTSVEV	1	8.80236
LLVTVQTQTVNIHVTHNTSVEI	1	8.80236
LLVTVQTQTVNIHVTHNTSVEV	1	8.80236
LLVTVQTQTVNMHVTHNTSLEV	3	26.4071
LLVTVQTQTVNMHVTHNTSVEI	1	8.80236
LLVTVQTQTVNYHVTHNTSLEV	7	4.40118
LLVTVQTQTVNYHVTHNTSVEI	3	1.25748
LLVTVQTQTVNYHVTHNTSVEV	2	1.95608
LLVTVQVQEVNYHVTHNTSLEI	1	8.80236
VLASAAAQTVNYHVTHNTSLEV	2	2.51496
VLASAAVQTVNYHVTHNTSLEV	3	1.88622
VLASAAVQTVNYHVTHNTSVEI	3	1.88622
VLASALAQTVNYHVTHNTSVEI	6	7.54488
VLASAPVQTVNVHVTHNTSLEI	1	8.80236
VLASMAAQLVNYHVTHNTSLEI	1	8.80236
VLASMASQTVNYHVTHNTSLEV	2	3.52094
VLASMPVQTVNYHVTHNTSLEV	1	8.80236
VLASVQVQTVNYHVVHNTSVEI	1	8.80236
VLATALCQEINMHVTHNTSVEI	1	8.80236
VLATALCQEINVHVTHNTSVEI	6	52.8141
VLATAPAQTVNYHVTHNTSLEI	1	4.40118
VLATMPVQTVNYHVTHNTSLEV	1	8.80236
VLATVPSQTVNYHVTHNTSLEI	1	8.80236
VLATVQSQTVNAHVVHNTSVEI	1	8.80236
VLATVQSQTVNAHVVLNTSVEI	4	35.2094
VLATVQSQTVNMHVVHNTSLEV	1	8.80236
VLATVQSQTVNSHVTVNTSLEI	2	5.86824
VLATVQSQTVNSHVTVNTSLEV	1	8.80236
VLATVQSQTVNVHVTLNTSLEV	1	8.80236
VLATVQSQTVNVHVTVNTSLEI	1	2.93412
VLATVQSQTVNVHVTVNTSLEV	4	17.6047
VLATVQSQTVNVHVVHNTSVEV	13	22.8861
VLATVQSQTVNYHITINTSVEI	4	11.7365
VLLSAQSQTVNFHVVLNTSVEI	1	8.80236
VLLTAACQTVNYHVTHNTSLEI	2	17.6047
VLLTAACQTVNYHVTHNTSLEV	1	8.80236
VLLTAAVQTVNYHVTFNTSLEI	1	8.80236
VLLTAQAQTVNYHVTHNTSVEI	1	8.80236
VLLTAQVQTVNYHVTHNTSLEI	1	4.40118
VLLTAQVQTVNYHVTHNTSVEI	18	158.442
VLLTAQVQTVNYHVTHNTSVEV	1	8.80236
VLLTVQAQTVNYHVTHNTSLEI	1	4.40118
VLVSAAVQTVNYHITVNTSVEI	1	8.80236
VLVSAAVQTVNYHVTHNTSLEV	10	2.66738
VLVSAPCQTVNYHITHNTSLEV	1	8.80236
VLVSAPCQTVNYHITHNTSVEV	5	44.0118
VLVSVACQVVNYHVTHNTSLEV	1	8.80236
VLVSVAVQTVNYHVTHNTSLEI	5	1.91356
VLVSVQSQTVNYHVTHNTSVEI	1	2.20059
VLVSVQVQTVNIHVVINTSVEI	1	8.80236
VLVSVQVQTVNYHVTHNTSLEI	1	1.76047
VLVSVQVQTVNYHVVINTSVEI	5	44.0118
VLVTAAAQEVNYHVTHNTSVEI	1	8.80236
VLVTAAAQVVNYHVTHNTSLEV	2	17.6047
VLVTAAAQVVNYHVTHNTSVEI	3	26.4071
VLVTALCQTVNVHVTLNTSVEI	4	35.2094
VLVTMACQTVNYHVTHNTSLEV	1	1.76047
VLVTMAVQIVNYHVTHNTSLEI	1	8.80236
VLVTVLVQIVNYHVTHNTSLEI	1	8.80236
VLVTVLVQLINYHVTHNTSLEI	1	8.80236
VLVTVLVQLINYHVTHNTSVEV	1	8.80236
VLVTVQSQTVNIHITFNTSLEI	1	8.80236
VLVTVQSQTVNYHITFNTSLEI	9	7.92212
LLASAAAQEINFHVVHNTSVEI	24	7.36035
LLASAAAQEINMHVVHNTSLEV	2	1.22672
LLASAAAQLVNFHVVHNTSVEV	25	7.66703
LLASAAAQLVNVHVVHNTSVEV	2	1.22672
LLASAAAQTVNSHVVFNTSVEI	18	1.57722
LLASAAAQTVNYHVTVNTSLEV	10	1.53341
LLASAACQEINYHIVFNTSLEI	17	3.47572
LLASAACQEVNFHIVINTSLEV	20	2.04454
LLASAACQLVNMHIVYNTSLEV	2	1.22672
LLASAACQVINTHIVYNTSLEI	49	30.0548
LLASAACQVINTHIVYNTSLEV	2	1.22672
LLASAACQVVNTHIVHNTSLEI	2	1.22672
LLASAACQVVNTHIVYNTSLEI	4	1.22672
LLASAASQEVNFHVVLNTSVEI	21	6.4403
LLASAASQLINSHITVNTSLEI	17	10.4272
LLASAASQLINSHVVVNTSVEI	3	1.84009
LLASAASQVVNMHITYNTSLEV	33	20.241
LLASAATQEINYHIVVNTSVEI	11	1.3494
LLASAATQEVNFHVTINTSLEV	20	12.2672
LLASAATQTVNIHITFNTSLEI	12	7.36035
LLASAATQTVNMHVVHNTSLEV	2	1.22672
LLASAAVQEINSHVVYNTSVEV	24	7.36035
LLASAAVQEVNIHVVINTSVEV	22	6.74699
LLASAAVQIINVHVTINTSLEV	6	3.68017
LLASAAVQIINVHVTINTSVEI	34	4.17086
LLASAAVQIVNFHIVHNTSVEV	24	2.94414
LLASAAVQIVNMHVVVNTSVEI	25	15.3341
LLASAAVQIVNVHVTHNTSLEI	2	1.22672
LLASAAVQIVNVHVTINTSVEI	4	2.45345
LLASAAVQIVNVHVVHNTSLEV	29	4.44688
LLASAAVQLINVHVVFNTSLEV	2	1.22672
LLASAAVQLINYHVTYNTSLEV	2	1.22672
LLASAAVQLINYHVTYNTSVEI	13	3.98686
LLASAAVQTINFHIVHNTSVEV	34	20.8543
LLASAAVQVINVHVVFNTSLEV	48	14.7207
LLASAAVQVINVHVVLNTSLEV	2	1.22672
LLASAAVQVINVHVVYNTSLEV	2	1.22672
LLASAAVQVVNTHIVYNTSLEI	10	6.13362
LLASAAVQVVNYHITYNTSLEI	15	3.06681
LLASALAQIINYHVVINTSVEV	25	15.3341
LLASALAQIVNYHVVINTSVEV	5	1.53341
LLASALAQTVNSHVVYNTSVEI	35	21.4677
LLASALCQEVNMHIVFNTSLEV	4	2.45345
LLASALCQEVNMHIVFNTSVEV	49	30.0548
LLASALCQEVNMHVVFNTSVEV	3	1.84009
LLASALCQLVNVHIVVNTSVEI	10	6.13362
LLASALCQTVNYHVTHNTSLEV	2	1.22672
LLASALCQTVNYHVVVNTSVEI	25	1.39401
LLASALSQEINAHIVINTSLEI	5	3.06681
LLASALSQLVNYHVTHNTSLEV	5	3.06681
LLASALSQLVNYHVVVNTSLEI	69	14.1073
LLASALSQLVNYHVVVNTSLEV	6	3.68017
LLASALSQLVNYHVVVNTSVEI	2	1.22672
LLASALSQTINAHIVINTSVEV	2	1.22672
LLASALSQTVNYHVTHNTSLEV	5	3.06681
LLASALSQVVNIHIVLNTSLEV	20	12.2672
LLASALTQEVNFHITHNTSLEV	2	1.22672
LLASALTQEVNFHITINTSVEI	44	26.9879
LLASALTQEVNYHITHNTSLEV	2	1.22672
LLASALTQEVNYHITINTSVEI	2	1.22672
LLASALTQEVNYHIVFNTSLEI	49	30.0548
LLASALTQLVNFHIVHNTSVEI	12	7.36035
LLASALVQEINSHIVINTSLEI	22	3.37349
LLASALVQEINSHIVINTSLEV	2	1.22672
LLASALVQEINSHVVINTSLEI	2	1.22672
LLASALVQEVNVHIVFNTSVEV	15	9.20044
LLASALVQIINSHITVNTSVEI	20	12.2672
LLASALVQTVNYHVTHNTSLEV	5	1.53341
LLASALVQVVNYHVTVNTSLEI	68	13.9029
LLASALVQVVNYHVTVNTSVEI	2	1.22672
LLASAPAQEINYHIVHNTSLEI	3	1.84009
LLASAPAQEINYHIVHNTSVEI	28	8.58707
LLASAPAQEINYHIVHNTSVEV	4	2.45345
LLASAPAQIVNYHVVVNTSLEV	24	7.36035
LLASAPAQTVNYHVTHNTSLEI	2	1.22672
LLASAPCQIINYHIVINTSVEI	48	29.4414
LLASAPCQIINYHIVLNTSVEI	2	1.22672
LLASAPCQIINYHVVINTSVEI	2	1.22672
LLASAPCQIVNYHIVINTSVEI	2	1.22672
LLASAPSQIINYHIVINTSVEI	2	1.22672
LLASAPSQTVNVHVVINTSLEV	2	1.22672
LLASAPSQTVNYHVTHNTSLEV	4	2.45345
LLASAPSQTVNYHVVHNTSVEV	2	1.22672
LLASAPSQTVNYHVVINTSLEV	30	18.4009
LLASAPVQEVNYHVVLNTSVEI	19	11.6539
LLASAPVQIINMHVTHNTSLEV	2	1.22672
LLASAPVQIINMHVTHNTSVEI	37	22.6944
LLASAPVQIINMHVVHNTSLEI	2	1.22672
LLASAPVQIINYHVVVNTSLEI	45	27.6013
LLASAPVQIVNVHIVINTSLEV	54	33.1216
LLASAPVQIVNVHIVINTSVEI	3	1.84009
LLASAPVQIVNVHVVINTSLEV	2	1.22672
LLASAPVQLINYHVTYNTSVEI	2	1.22672
LLASAPVQTVNMHVVHNTSLEI	2	1.22672
LLASAPVQVINFHIVFNTSLEI	2	1.22672
LLASAPVQVVNTHVTFNTSLEI	21	6.4403
LLASAPVQVVNTHVTFNTSLEV	2	1.22672
LLASAPVQVVNYHVTHNTSLEV	3	1.84009
LLASAQAQTVNMHVTHNTSLEV	2	1.22672
LLASAQAQTVNMHVVLNTSLEI	3	1.84009
LLASAQAQTVNSHIVINTSLEI	22	6.74699
LLASAQAQTVNSHVVINTSLEI	3	1.84009
LLASAQAQVVNYHVTVNTSLEI	17	2.08543
LLASAQCQEINFHIVVNTSLEV	35	5.36692
LLASAQCQEINFHVVVNTSLEV	2	1.22672
LLASAQCQTVNMHVVHNTSLEV	3	1.84009
LLASAQCQTVNYHITHNTSVEV	43	13.1873
LLASAQCQTVNYHIVINTSLEV	42	25.7612
LLASAQCQTVNYHVTHNTSLEV	3	1.84009
LLASAQSQTVNFHVTHNTSLEV	2	1.22672
LLASAQSQTVNMHIVHNTSLEV	2	1.22672
LLASAQSQTVNMHIVYNTSLEV	53	32.5082
LLASAQSQTVNMHVVHNTSVEI	4	1.22672
LLASAQSQTVNYHVTHNTSLEV	5	3.06681
LLASAQTQEVNFHVVINTSLEI	48	29.4414
LLASAQTQEVNYHVVINTSLEI	3	1.84009
LLASAQTQTVNYHVTHNTSLEV	3	1.84009
LLASAQVQTVNIHITINTSVEV	4	2.45345
LLASAQVQTVNSHITINTSVEV	22	13.494
LLASAQVQTVNYHVTYNTSLEI	2	1.22672
LLASAQVQVVNIHIVINTSVEV	22	13.494
LLASMAAQIINIHVVVNTSLEV	38	23.3078
LLASMAAQLINYHIVFNTSLEI	4	2.45345
LLASMAAQVVNAHIVINTSLEI	16	9.8138
LLASMACQEINSHIVFNTSVEI	32	9.8138
LLASMACQEINSHVVFNTSVEI	4	2.45345
LLASMACQIINSHITHNTSLEI	12	7.36035
LLASMASQIVNYHVVVNTSVEI	38	23.3078
LLASMATQLINIHITVNTSVEV	4	2.45345
LLASMATQLINIHVTVNTSVEV	20	6.13362
LLASMATQLINMHVTVNTSVEV	3	1.84009
LLASMATQLVNIHVTVNTSVEV	2	1.22672
LLASMATQTVNYHVTHNTSLEV	2	1.22672
LLASMAVQIVNFHIVHNTSLEI	14	2.86236
LLASMLAQEVNTHIVLNTSVEI	24	14.7207
LLASMLAQTVNFHVVINTSLEI	3	1.84009
LLASMLCQTVNIHVVHNTSLEV	18	11.0405
LLASMLCQTVNMHVVHNTSLEV	4	2.45345
LLASMLCQTVNVHVVVNTSLEV	2	1.22672
LLASMLCQTVNVHVVVNTSVEV	20	12.2672
LLASMLVQLINMHVVYNTSLEV	2	1.22672
LLASMLVQLINMHVVYNTSVEV	25	15.3341
LLASMLVQLINSHVVYNTSVEV	2	1.22672
LLASMPAQTVNYHVTHNTSLEV	2	1.22672
LLASMPSQIINYHVTHNTSLEV	2	1.22672
LLASMPSQIINYHVVFNTSLEV	2	1.22672
LLASMPSQIINYHVVFNTSVEV	25	15.3341
LLASMPSQIINYHVVLNTSVEV	2	1.22672
LLASMPSQIVNYHVVFNTSVEV	2	1.22672
LLASMPSQTVNYHVVHNTSVEI	2	1.22672
LLASMPVQIINYHVTHNTSLEV	4	2.45345
LLASMQSQLINYHITVNTSVEV	20	12.2672
LLASMQSQLVNYHITVNTSVEV	2	1.22672
LLASMQVQIVNYHVTHNTSLEV	2	1.22672
LLASVAAQEVNSHVVVNTSLEI	32	4.9069
LLASVAAQIVNVHVVHNTSLEV	2	1.22672
LLASVAAQIVNVHVVHNTSVEV	16	3.27127
LLASVAAQTINFHVVINTSVEV	17	10.4272
LLASVAAQTVNIHIVINTSVEV	2	1.22672
LLASVAAQTVNMHVVHNTSLEI	3	1.84009
LLASVAAQTVNSHIVHNTSVEV	2	1.22672
LLASVAAQTVNSHIVINTSVEV	19	11.6539
LLASVACQEVNMHVTVNTSLEV	6	3.68017
LLASVACQIVNFHVTHNTSLEI	33	20.241
LLASVACQIVNMHVVHNTSVEV	2	1.22672
LLASVACQTVNYHVVHNTSVEV	25	3.83351
LLASVACQVINIHIVVNTSLEV	26	15.9474
LLASVACQVINIHVVVNTSLEV	2	1.22672
LLASVASQEINSHVTVNTSLEV	2	1.22672
LLASVASQTINFHIVINTSVEI	22	13.494
LLASVASQTINFHIVLNTSVEI	3	1.84009
LLASVATQVVNIHIVINTSVEV	16	9.8138
LLASVAVQIINAHVTLNTSLEI	6	3.68017
LLASVAVQIINAHVTLNTSLEV	36	11.0405
LLASVAVQIINTHVTLNTSLEV	2	1.22672
LLASVAVQTVNFHIVHNTSVEI	18	1.84009
LLASVAVQVVNSHVVFNTSLEI	45	4.60022
LLASVLAQIINSHIVHNTSLEV	2	1.22672
LLASVLAQIINSHIVLNTSLEV	22	6.74699
LLASVLAQIINSHIVLNTSVEI	2	1.22672
LLASVLAQIINYHVTFNTSLEI	8	1.63563
LLASVLAQLVNIHITYNTSVEI	2	1.22672
LLASVLAQLVNSHITYNTSVEI	26	15.9474
LLASVLAQTINIHVVFNTSLEI	13	7.97371
LLASVLAQTINIHVVFNTSLEV	2	1.22672
LLASVLAQTINIHVVHNTSLEI	2	1.22672
LLASVLAQTVNFHITINTSVEV	4	2.45345
LLASVLAQTVNFHVTINTSVEV	16	9.8138
LLASVLAQTVNMHVTHNTSVEI	5	3.06681
LLASVLAQTVNMHVVHNTSVEI	2	1.22672
LLASVLAQTVNVHVTINTSVEV	2	1.22672
LLASVLAQTVNYHVTINTSVEV	6	3.68017
LLASVLCQLVNYHIVHNTSVEI	2	1.22672
LLASVLCQVVNIHIVINTSVEI	6	3.68017
LLASVLCQVVNMHIVINTSVEI	2	1.22672
LLASVLCQVVNMHVTHNTSLEI	2	1.22672
LLASVLCQVVNMHVVHNTSLEI	2	1.22672
LLASVLCQVVNSHITHNTSLEI	2	1.22672
LLASVLCQVVNSHIVHNTSLEV	2	1.22672
LLASVLCQVVNSHIVINTSLEI	5	1.53341
LLASVLCQVVNSHIVINTSLEV	7	4.29354
LLASVLCQVVNSHIVINTSVEI	136	41.7086
LLASVLCQVVNSHIVINTSVEV	2	1.22672
LLASVLCQVVNSHVVINTSVEI	5	3.06681
LLASVLCQVVNYHIVHNTSVEI	13	1.59474
LLASVLTQLVNYHVVHNTSVEI	26	7.97371
LLASVLTQTVNMHVVHNTSVEI	3	1.84009
LLASVLVQLINMHVVYNTSVEV	2	1.22672
LLASVLVQTINMHVVFNTSLEI	34	20.8543
LLASVLVQTINMHVVFNTSLEV	3	1.84009
LLASVLVQTVNMHVVFNTSLEI	5	1.02227
LLASVLVQTVNMHVVHNTSVEV	2	1.22672
LLASVLVQTVNYHVVINTSVEI	28	2.86236
LLASVPAQEVNYHVTHNTSLEV	3	1.84009
LLASVPAQEVNYHVVFNTSLEI	25	15.3341
LLASVPAQTVNMHVTHNTSVEI	4	2.45345
LLASVPAQTVNMHVVHNTSLEV	2	1.22672
LLASVPAQTVNYHVTHNTSLEI	2	1.22672
LLASVPCQTVNMHVVHNTSLEI	2	1.22672
LLASVPSQTVNIHVVHNTSLEI	2	1.22672
LLASVQAQTVNIHVTHNTSVEI	3	1.84009
LLASVQAQTVNMHVTHNTSLEI	8	1.22672
LLASVQAQTVNMHVTHNTSVEI	2	1.22672
LLASVQAQTVNMHVVHNTSLEI	10	2.04454
LLASVQAQTVNMHVVLNTSLEI	2	1.22672
LLASVQAQTVNVHVVHNTSLEI	26	3.98686
LLASVQAQTVNYHVVHNTSLEI	3	1.84009
LLASVQCQTVNMHVTHNTSLEI	2	1.22672
LLASVQCQTVNMHVTHNTSVEI	2	1.22672
LLASVQCQTVNMHVVHNTSLEV	3	1.84009
LLASVQCQTVNMHVVHNTSVEI	2	1.22672
LLASVQCQTVNMHVVHNTSVEV	2	1.22672
LLASVQCQTVNYHVTHNTSVEV	2	1.22672
LLASVQSQLINMHITLNTSLEV	2	1.22672
LLASVQSQLINMHITLNTSVEV	16	4.9069
LLASVQSQTVNMHVVHNTSLEI	8	1.63563
LLASVQSQTVNMHVVHNTSLEV	3	1.84009
LLASVQSQTVNMHVVHNTSVEI	9	1.84009
LLASVQSQTVNMHVVHNTSVEV	2	1.22672
LLASVQSQTVNMHVVVNTSVEI	2	1.22672
LLASVQSQTVNYHVTHNTSLEV	6	1.22672
LLASVQSQTVNYHVTVNTSVEV	2	1.22672
LLASVQSQTVNYHVVHNTSVEV	2	1.22672
LLASVQSQVVNMHVVHNTSLEI	2	1.22672
LLASVQTQEVNVHVVVNTSLEI	6	1.84009
LLASVQTQTVNIHVTHNTSLEV	2	1.22672
LLASVQTQTVNMHVVHNTSLEV	3	1.84009
LLASVQTQTVNMHVVLNTSLEI	2	1.22672
LLASVQTQTVNYHVTHNTSLEI	18	11.0405
LLASVQTQTVNYHVTHNTSLEV	6	3.68017
LLASVQTQTVNYHVVHNTSLEV	2	1.22672
LLASVQVQIVNVHVVHNTSVEI	21	12.8806
LLASVQVQTVNMHVTHNTSLEV	2	1.22672
LLATAAAQEVNVHVVVNTSLEV	16	4.9069
LLATAAAQTVNMHVVHNTSLEV	3	1.84009
LLATAACQEVNIHVTHNTSVEV	2	1.22672
LLATAACQEVNVHIVHNTSLEV	28	8.58707
LLATAACQEVNYHVTHNTSLEV	6	3.68017
LLATAACQEVNYHVTHNTSVEI	2	1.22672
LLATAACQEVNYHVTHNTSVEV	67	41.0953
LLATAACQIINIHIVYNTSLEI	18	5.52026
LLATAACQIINIHIVYNTSLEV	3	1.84009
LLATAACQIVNIHIVYNTSLEI	2	1.22672
LLATAACQIVNYHITVNTSLEV	3	1.84009
LLATAACQIVNYHITVNTSVEV	34	20.8543
LLATAACQTVNAHITYNTSLEV	5	3.06681
LLATAASQLVNVHIVFNTSVEI	35	21.4677
LLATAASQTVNFHITINTSLEI	23	14.1073
LLATAASQTVNFHITINTSVEI	2	1.22672
LLATAASQTVNYHVTHNTSLEV	10	3.06681
LLATALAQIINIHIVVNTSLEV	65	13.2895
LLATALAQIINIHIVVNTSVEI	2	1.22672
LLATALAQIINIHVVVNTSLEV	2	1.22672
LLATALAQIINSHIVVNTSLEV	3	1.84009
LLATALAQIINYHIVVNTSLEV	2	1.22672
LLATALAQIVNIHIVVNTSLEV	3	1.84009
LLATALAQTVNMHVVHNTSLEV	4	2.45345
LLATALAQTVNYHVTHNTSLEV	3	1.84009
LLATALAQVVNSHIVINTSLEV	29	17.7875
LLATALAQVVNSHIVLNTSLEV	2	1.22672
LLATALCQEVNFHITYNTSVEI	5	3.06681
LLATALSQIINAHIVVNTSVEV	16	9.8138
LLATALSQIVNAHIVVNTSVEV	2	1.22672
LLATALTQIINYHVTHNTSLEV	2	1.22672
LLATALVQEVNYHVTYNTSLEI	22	4.49799
LLATALVQEVNYHVTYNTSLEV	2	1.22672
LLATALVQIINFHIVVNTSLEV	2	1.22672
LLATAPCQEINYHVTHNTSLEV	2	1.22672
LLATAPCQEINYHVTYNTSLEV	16	9.8138
LLATAPCQVINYHIVINTSLEI	10	6.13362
LLATAPSQTVNIHVTHNTSLEV	2	1.22672
LLATAPSQTVNMHVVHNTSLEV	2	1.22672
LLATAPSQTVNYHVTHNTSLEV	5	3.06681
LLATAPTQLVNFHVVINTSLEI	43	26.3746
LLATAPTQLVNFHVVINTSLEV	4	2.45345
LLATAPTQLVNYHVVINTSLEI	2	1.22672
LLATAPTQTVNFHIVYNTSLEI	14	8.58707
LLATAPTQTVNMHVVHNTSLEV	3	1.84009
LLATAPTQTVNVHITHNTSLEI	38	23.3078
LLATAPTQTVNVHITHNTSVEI	2	1.22672
LLATAPTQTVNYHVTHNTSLEI	3	1.84009
LLATAQAQIVNMHVTLNTSLEV	34	20.8543
LLATAQAQLVNYHVTHNTSLEV	2	1.22672
LLATAQAQTVNMHVVHNTSLEV	2	1.22672
LLATAQAQVVNYHVVVNTSVEI	23	4.70244
LLATAQCQTINFHIVHNTSLEV	2	1.22672
LLATAQCQTVNMHVVHNTSLEI	2	1.22672
LLATAQSQEINYHVTHNTSLEV	2	1.22672
LLATAQSQEVNYHVTHNTSLEV	2	1.22672
LLATAQSQTINMHVVHNTSLEV	2	1.22672
LLATAQSQTVNMHVTHNTSLEI	3	1.84009
LLATAQSQTVNMHVTHNTSLEV	3	1.84009
LLATAQSQTVNMHVVHNTSLEV	5	3.06681
LLATAQSQTVNMHVVHNTSVEI	3	1.84009
LLATAQSQTVNMHVVLNTSLEV	2	1.22672
LLATAQSQTVNVHVTHNTSLEV	2	1.22672
LLATAQSQTVNYHVTHNTSLEI	5	3.06681
LLATAQSQTVNYHVTHNTSLEV	23	7.05367
LLATAQSQTVNYHVTLNTSLEV	2	1.22672
LLATAQSQTVNYHVVHNTSLEV	2	1.22672
LLATAQTQLVNYHIVINTSLEI	34	20.8543
LLATAQTQTVNYHVTHNTSLEI	3	1.84009
LLATAQVQTVNYHVTHNTSLEV	5	3.06681
LLATMAAQEINYHVVFNTSLEV	19	11.6539
LLATMAAQEVNYHIVVNTSVEV	20	6.13362
LLATMACQTVNYHVVINTSLEV	15	9.20044
LLATMAVQTVNYHIVFNTSLEI	11	3.37349
LLATMLAQTVNMHVVHNTSLEI	2	1.22672
LLATMLAQTVNMHVVHNTSVEV	3	1.84009
LLATMLCQTVNMHVVHNTSLEV	2	1.22672
LLATMLCQTVNMHVVHNTSVEI	4	2.45345
LLATMLCQTVNVHVVYNTSLEI	3	1.84009
LLATMLCQTVNVHVVYNTSLEV	23	14.1073
LLATMPAQEVNYHVTHNTSLEV	2	1.22672
LLATMPAQLVNYHVVYNTSLEV	2	1.22672
LLATMPAQLVNYHVVYNTSVEV	13	7.97371
LLATMPTQLVNYHIVHNTSLEV	6	3.68017
LLATMPTQLVNYHVTHNTSLEV	2	1.22672
LLATMPTQLVNYHVVHNTSLEV	12	7.36035
LLATMQAQIVNYHIVVNTSLEV	2	1.22672
LLATMQAQIVNYHIVVNTSVEI	16	4.9069
LLATMQAQTVNMHVTHNTSVEV	2	1.22672
LLATMQVQIVNFHVVYNTSLEI	8	4.9069
LLATVACQEINIHVVFNTSLEV	2	1.22672
LLATVACQEINIHVVFNTSVEV	53	32.5082
LLATVACQEINIHVVLNTSVEV	2	1.22672
LLATVACQEINYHVVLNTSLEI	15	3.06681
LLATVACQEVNIHVVFNTSVEV	5	3.06681
LLATVACQTVNYHVTHNTSLEV	3	1.84009
LLATVASQTVNYHVTHNTSLEV	4	1.22672
LLATVAVQEVNVHVVHNTSLEI	28	5.72472
LLATVAVQEVNVHVVHNTSLEV	2	1.22672
LLATVAVQTVNFHITLNTSVEI	13	7.97371
LLATVAVQTVNFHVTLNTSVEI	2	1.22672
LLATVAVQTVNMHVTLNTSLEI	2	1.22672
LLATVLAQIVNMHVVHNTSLEI	3	1.84009
LLATVLAQTINMHVTHNTSLEI	2	1.22672
LLATVLAQTINMHVTHNTSLEV	2	1.22672
LLATVLAQTVNMHIVHNTSLEI	2	1.22672
LLATVLAQTVNMHVTHNTSLEI	36	22.081
LLATVLAQTVNMHVTHNTSLEV	6	3.68017
LLATVLAQTVNMHVTHNTSVEI	5	3.06681
LLATVLAQTVNMHVVHNTSLEI	32	9.8138
LLATVLAQTVNMHVVHNTSLEV	6	1.84009
LLATVLAQTVNMHVVHNTSVEI	2	1.22672
LLATVLAQTVNMHVVHNTSVEV	2	1.22672
LLATVLAQTVNTHVTHNTSLEI	2	1.22672
LLATVLAQTVNYHVTHNTSLEV	2	1.22672
LLATVLAQTVNYHVTHNTSVEV	11	6.74699
LLATVLCQTVNFHVTHNTSVEV	2	1.22672
LLATVLCQTVNIHVTHNTSLEI	2	1.22672
LLATVLCQTVNIHVTHNTSVEI	2	1.22672
LLATVLCQTVNMHVTHNTSLEI	11	6.74699
LLATVLCQTVNMHVTHNTSLEV	2	1.22672
LLATVLCQTVNMHVTHNTSVEI	8	4.9069
LLATVLCQTVNMHVVHNTSLEI	13	1.99343
LLATVLCQTVNMHVVHNTSLEV	3	1.84009
LLATVLCQTVNMHVVHNTSVEI	3	1.84009
LLATVLCQTVNVHITVNTSLEI	22	13.494
LLATVLCQTVNVHITVNTSLEV	2	1.22672
LLATVLCQTVNVHVTVNTSLEI	2	1.22672
LLATVLCQTVNVHVVYNTSLEV	3	1.84009
LLATVLCQTVNYHITVNTSLEI	3	1.84009
LLATVLCQTVNYHVTHNTSLEV	3	1.84009
LLATVLCQVVNSHIVINTSVEI	4	2.45345
LLATVLSQTVNMHVTHNTSLEI	2	1.22672
LLATVLSQTVNMHVTHNTSLEV	2	1.22672
LLATVLSQTVNMHVTHNTSVEI	3	1.84009
LLATVLSQTVNMHVVHNTSLEI	2	1.22672
LLATVLSQTVNMHVVHNTSVEI	2	1.22672
LLATVLSQTVNMHVVHNTSVEV	2	1.22672
LLATVLTQTVNMHVTHNTSLEI	2	1.22672
LLATVLTQTVNYHVTHNTSVEV	2	1.22672
LLATVLTQVVNMHVTHNTSVEV	4	2.45345
LLATVLVQEINVHIVLNTSLEI	2	1.22672
LLATVLVQEINVHIVLNTSLEV	30	18.4009
LLATVLVQIINFHITHNTSLEI	2	1.22672
LLATVLVQLINIHVTHNTSLEI	26	15.9474
LLATVLVQTVNMHVTHNTSLEI	7	4.29354
LLATVLVQTVNMHVTHNTSVEI	3	1.84009
LLATVLVQTVNMHVTHNTSVEV	5	3.06681
LLATVLVQTVNMHVVHNTSLEV	5	3.06681
LLATVLVQTVNVHIVLNTSLEV	2	1.22672
LLATVPAQLVNFHIVFNTSLEI	28	17.1741
LLATVPAQTVNMHVTHNTSLEI	6	3.68017
LLATVPAQTVNMHVTHNTSLEV	2	1.22672
LLATVPAQTVNMHVVHNTSLEI	6	1.84009
LLATVPAQTVNMHVVHNTSLEV	2	1.22672
LLATVPAQTVNMHVVLNTSLEI	3	1.84009
LLATVPAQTVNYHVTHNTSLEI	2	1.22672
LLATVPAQTVNYHVTHNTSLEV	2	1.22672
LLATVPCQTVNFHVTHNTSVEI	2	1.22672
LLATVPCQTVNMHVTHNTSLEI	2	1.22672
LLATVPCQTVNMHVTHNTSVEI	2	1.22672
LLATVPCQTVNYHVTHNTSLEV	2	1.22672
LLATVPSQLVNYHVTHNTSLEI	2	1.22672
LLATVPSQTVNIHVVHNTSVEV	2	1.22672
LLATVPSQTVNMHVTHNTSLEV	2	1.22672
LLATVPSQTVNMHVVHNTSVEI	2	1.22672
LLATVPSQTVNMHVVLNTSLEI	3	1.84009
LLATVPSQTVNYHVTHNTSLEV	11	6.74699
LLATVPSQTVNYHVTHNTSVEI	2	1.22672
LLATVPTQTVNMHVTHNTSLEI	2	1.22672
LLATVPTQTVNYHVTHNTSLEV	5	3.06681
LLATVPTQTVNYHVTHNTSVEV	2	1.22672
LLATVPVQVINYHVTYNTSVEI	18	11.0405
LLATVPVQVVNYHVTYNTSVEI	2	1.22672
LLATVQAQEVNYHVVFNTSLEV	2	1.22672
LLATVQAQEVNYHVVFNTSVEV	15	9.20044
LLATVQAQEVNYHVVHNTSLEV	2	1.22672
LLATVQAQIVNMHIVHNTSLEI	2	1.22672
LLATVQAQIVNMHVVHNTSLEI	14	8.58707
LLATVQAQLVNFHVVVNTSVEV	21	12.8806
LLATVQAQLVNMHVTHNTSLEV	2	1.22672
LLATVQAQLVNYHVTHNTSLEV	3	1.84009
LLATVQAQTINMHVVHNTSLEI	2	1.22672
LLATVQAQTVNFHIVHNTSLEI	3	1.84009
LLATVQAQTVNFHVTHNTSLEI	3	1.84009
LLATVQAQTVNFHVTHNTSLEV	2	1.22672
LLATVQAQTVNFHVTHNTSVEI	2	1.22672
LLATVQAQTVNFHVVHNTSLEI	82	50.2957
LLATVQAQTVNFHVVHNTSVEV	3	1.84009
LLATVQAQTVNIHIVHNTSLEV	4	2.45345
LLATVQAQTVNIHVTHNTSLEI	2	1.22672
LLATVQAQTVNIHVTHNTSLEV	4	2.45345
LLATVQAQTVNIHVTHNTSVEI	2	1.22672
LLATVQAQTVNIHVVHNTSLEI	4	1.22672
LLATVQAQTVNIHVVLNTSLEI	3	1.84009
LLATVQAQTVNMHITHNTSLEI	4	2.45345
LLATVQAQTVNMHIVHNTSLEI	7	4.29354
LLATVQAQTVNMHIVLNTSVEI	2	1.22672
LLATVQAQTVNMHVTHNTSLEI	43	13.1873
LLATVQAQTVNMHVTHNTSLEV	10	6.13362
LLATVQAQTVNMHVTHNTSVEI	7	4.29354
LLATVQAQTVNMHVTHNTSVEV	2	1.22672
LLATVQAQTVNMHVTLNTSLEI	2	1.22672
LLATVQAQTVNMHVVHNTSLEI	35	21.4677
LLATVQAQTVNMHVVHNTSLEV	16	4.9069
LLATVQAQTVNMHVVHNTSVEI	8	4.9069
LLATVQAQTVNMHVVHNTSVEV	2	1.22672
LLATVQAQTVNMHVVLNTSLEI	22	13.494
LLATVQAQTVNMHVVLNTSLEV	3	1.84009
LLATVQAQTVNMHVVLNTSVEI	2	1.22672
LLATVQAQTVNMHVVVNTSLEI	2	1.22672
LLATVQAQTVNMHVVVNTSLEV	5	3.06681
LLATVQAQTVNMHVVVNTSVEI	3	1.84009
LLATVQAQTVNVHVTHNTSLEI	2	1.22672
LLATVQAQTVNVHVVHNTSLEI	8	2.45345
LLATVQAQTVNYHVTHNTSLEI	20	6.13362
LLATVQAQTVNYHVTHNTSLEV	24	4.9069
LLATVQAQTVNYHVTHNTSVEI	11	3.37349
LLATVQAQTVNYHVTHNTSVEV	6	1.22672
LLATVQAQTVNYHVVHNTSLEI	201	30.8215
LLATVQAQTVNYHVVHNTSLEV	10	6.13362
LLATVQAQTVNYHVVHNTSVEI	14	2.86236
LLATVQAQTVNYHVVLNTSLEI	4	1.22672
LLATVQAQVVNFHVVHNTSLEI	3	1.84009
LLATVQAQVVNMHVTHNTSLEI	4	2.45345
LLATVQAQVVNMHVVHNTSLEV	12	7.36035
LLATVQAQVVNYHVTHNTSLEV	2	1.22672
LLATVQAQVVNYHVVHNTSLEI	21	12.8806
LLATVQCQEINIHVVHNTSLEV	4	2.45345
LLATVQCQEINIHVVHNTSVEV	32	19.6276
LLATVQCQTVNFHVTHNTSLEI	2	1.22672
LLATVQCQTVNIHVVHNTSLEI	2	1.22672
LLATVQCQTVNIHVVHNTSLEV	4	2.45345
LLATVQCQTVNMHVTHNTSLEI	8	4.9069
LLATVQCQTVNMHVTHNTSLEV	3	1.84009
LLATVQCQTVNMHVTHNTSVEI	5	3.06681
LLATVQCQTVNMHVVHNTSLEI	10	6.13362
LLATVQCQTVNMHVVHNTSLEV	26	7.97371
LLATVQCQTVNMHVVHNTSVEI	2	1.22672
LLATVQCQTVNMHVVHNTSVEV	4	1.22672
LLATVQCQTVNMHVVLNTSLEI	2	1.22672
LLATVQCQTVNYHVTHNTSLEI	7	4.29354
LLATVQCQTVNYHVTHNTSLEV	8	2.45345
LLATVQCQTVNYHVTHNTSVEI	2	1.22672
LLATVQCQTVNYHVVHNTSLEI	155	47.5356
LLATVQCQTVNYHVVHNTSLEV	6	3.68017
LLATVQSQEINMHIVYNTSLEI	38	23.3078
LLATVQSQEINYHVTFNTSVEV	11	1.68675
LLATVQSQEVNYHVTLNTSVEI	29	1.77875
LLATVQSQIINMHVVVNTSVEI	39	2.6579
LLATVQSQIINTHVVVNTSVEI	3	1.84009
LLATVQSQIVNIHVVINTSLEV	33	3.37349
LLATVQSQIVNMHVVHNTSLEV	4	2.45345
LLATVQSQIVNYHVTVNTSVEV	32	2.80394
LLATVQSQLVNMHVTHNTSLEV	2	1.22672
LLATVQSQLVNMHVVHNTSLEV	7	1.07338
LLATVQSQLVNYHVTHNTSLEV	10	1.53341
LLATVQSQTINMHVVHNTSLEI	3	1.84009
LLATVQSQTINMHVVHNTSLEV	12	3.68017
LLATVQSQTINMHVVHNTSVEV	2	1.22672
LLATVQSQTINMHVVLNTSVEI	2	1.22672
LLATVQSQTVNFHVTHNTSLEI	70	4.29354
LLATVQSQTVNFHVTHNTSLEV	25	3.83351
LLATVQSQTVNFHVVHNTSLEI	387	6.78204
LLATVQSQTVNFHVVHNTSLEV	27	1.18291
LLATVQSQTVNIHITHNTSLEI	4	1.22672
LLATVQSQTVNIHVTHNTSLEI	17	1.3034
LLATVQSQTVNIHVTHNTSLEV	24	1.13236
LLATVQSQTVNIHVVHNTSLEV	17	1.3034
LLATVQSQTVNMHVTHNTSLEI	53	2.95529
LLATVQSQTVNMHVTHNTSLEV	51	3.91019
LLATVQSQTVNMHVTHNTSVEI	17	1.04272
LLATVQSQTVNMHVTHNTSVEV	18	3.68017
LLATVQSQTVNMHVTLNTSLEI	2	1.22672
LLATVQSQTVNMHVVHNTSLEI	163	6.24863
LLATVQSQTVNMHVVHNTSLEV	218	6.36729
LLATVQSQTVNMHVVHNTSVEI	63	3.51289
LLATVQSQTVNMHVVLNTSLEI	12	2.45345
LLATVQSQTVNVHVVHNTSLEV	9	1.10405
LLATVQSQTVNYHIVHNTSVEV	29	1.27054
LLATVQSQTVNYHVTHNTSLEI	301	4.7339
LLATVQSQTVNYHVTHNTSLEV	788	14.6463
LLATVQSQTVNYHVTHNTSVEI	39	1.1391
LLATVQSQTVNYHVTHNTSVEV	45	1.97152
LLATVQSQTVNYHVVHNTSLEI	187	1.4705
LLATVQSQTVNYHVVHNTSVEV	267	3.72199
LLATVQSQVVNFHVTVNTSLEV	14	8.58707
LLATVQSQVVNMHITHNTSLEI	4	2.45345
LLATVQSQVVNMHVTHNTSLEI	11	1.3494
LLATVQSQVVNMHVVHNTSLEV	214	32.8149
LLATVQSQVVNMHVVHNTSVEV	8	1.22672
LLATVQTQEVNIHITHNTSVEI	2	1.22672
LLATVQTQEVNIHVTHNTSVEI	2	1.22672
LLATVQTQEVNSHITHNTSVEI	18	11.0405
LLATVQTQEVNSHVTHNTSVEI	2	1.22672
LLATVQTQTVNFHVVLNTSLEI	2	1.22672
LLATVQTQTVNIHVTHNTSLEV	3	1.84009
LLATVQTQTVNIHVVHNTSLEI	2	1.22672
LLATVQTQTVNIHVVHNTSVEV	2	1.22672
LLATVQTQTVNMHVTHNTSLEI	7	4.29354
LLATVQTQTVNMHVVHNTSLEI	7	4.29354
LLATVQTQTVNMHVVHNTSLEV	7	4.29354
LLATVQTQTVNMHVVHNTSVEV	3	1.84009
LLATVQTQTVNMHVVLNTSLEI	11	6.74699
LLATVQTQTVNYHVTHNTSLEV	11	6.74699
LLATVQTQTVNYHVTHNTSVEI	3	1.84009
LLATVQTQTVNYHVTHNTSVEV	2	1.22672
LLATVQTQTVNYHVVHNTSLEI	3	1.84009
LLATVQTQTVNYHVVHNTSLEV	2	1.22672
LLATVQTQVINMHVTHNTSLEV	3	1.84009
LLATVQVQEINAHITVNTSLEI	3	1.84009
LLATVQVQTVNFHVVHNTSLEI	3	1.84009
LLATVQVQTVNMHVVHNTSLEV	6	3.68017
LLATVQVQTVNMHVVLNTSLEI	2	1.22672
LLATVQVQTVNYHVTHNTSVEI	2	1.22672
LLATVQVQTVNYHVVHNTSLEV	3	1.84009
LLATVQVQVVNVHIVHNTSLEI	2	1.22672
LLATVQVQVVNVHIVLNTSLEI	56	34.3483
LLATVQVQVVNVHIVLNTSLEV	2	1.22672
LLLSAAAQLVNTHITHNTSLEI	6	1.22672
LLLSAACQIINFHVTVNTSLEI	12	7.36035
LLLSAATQIINYHIVVNTSLEV	19	11.6539
LLLSAATQIINYHIVVNTSVEI	2	1.22672
LLLSAAVQEINIHVVYNTSLEI	57	17.4808
LLLSAAVQEINIHVVYNTSLEV	2	1.22672
LLLSAAVQEINIHVVYNTSVEI	2	1.22672
LLLSAAVQEVNFHIVINTSLEI	2	1.22672
LLLSAAVQEVNFHIVINTSLEV	3	1.84009
LLLSAAVQEVNFHIVINTSVEV	46	7.05367
LLLSAAVQEVNYHIVINTSVEV	2	1.22672
LLLSAAVQTINYHVVYNTSLEV	18	11.0405
LLLSAAVQVVNSHITVNTSLEV	30	18.4009
LLLSALSQLINYHVVVNTSVEI	2	1.22672
LLLSALSQVINYHVTHNTSLEV	2	1.22672
LLLSALSQVINYHVVVNTSVEI	47	28.828
LLLSALTQIINIHVVLNTSVEI	16	9.8138
LLLSALTQTVNFHVTVNTSVEV	25	15.3341
LLLSALTQTVNMHVTFNTSVEV	30	6.13362
LLLSALTQTVNMHVVHNTSLEV	2	1.22672
LLLSALTQTVNMHVVHNTSVEV	2	1.22672
LLLSALVQIINFHVVYNTSVEI	2	1.22672
LLLSALVQIINVHVVYNTSVEI	34	20.8543
LLLSAPAQVVNIHVVHNTSLEI	2	1.22672
LLLSAPSQTVNMHVVHNTSLEV	2	1.22672
LLLSAPSQTVNMHVVHNTSVEI	2	1.22672
LLLSAPVQTVNYHVTHNTSLEV	2	1.22672
LLLSAPVQVVNIHVVHNTSLEI	75	46.0022
LLLSAPVQVVNIHVVHNTSLEV	4	2.45345
LLLSAPVQVVNYHVTHNTSLEV	2	1.22672
LLLSAQCQVVNFHVVLNTSLEV	16	9.8138
LLLSAQCQVVNYHVVLNTSLEV	3	1.84009
LLLSAQSQTVNYHVTHNTSLEV	2	1.22672
LLLSAQSQVVNYHVVINTSVEI	57	34.9617
LLLSAQVQVINTHVTVNTSLEI	11	6.74699
LLLSAQVQVINTHVTVNTSLEV	2	1.22672
LLLSMAAQEVNYHIVVNTSLEV	13	1.99343
LLLSMAAQEVNYHVTHNTSLEV	2	1.22672
LLLSMAAQVVNFHVTINTSLEI	19	11.6539
LLLSMAAQVVNFHVTLNTSLEI	2	1.22672
LLLSMAVQTVNYHVTHNTSLEV	2	1.22672
LLLSMPTQVVNFHVTHNTSLEI	2	1.22672
LLLSMQVQLINFHIVHNTSVEV	31	19.0142
LLLSMQVQLINYHIVHNTSVEV	2	1.22672
LLLSVAAQEVNYHVVFNTSVEV	8	1.22672
LLLSVACQTVNMHVTHNTSLEI	2	1.22672
LLLSVACQTVNSHVTVNTSVEI	2	1.22672
LLLSVACQTVNYHVTVNTSVEI	35	10.7338
LLLSVATQTVNYHVTHNTSLEI	2	1.22672
LLLSVAVQTVNMHVVHNTSLEV	2	1.22672
LLLSVAVQTVNYHVTYNTSLEI	31	19.0142
LLLSVLAQTVNMHVTHNTSLEI	3	1.84009
LLLSVLAQTVNMHVTHNTSVEI	2	1.22672
LLLSVPCQIVNYHVVINTSVEV	2	1.22672
LLLSVPCQTVNYHVTVNTSVEI	2	1.22672
LLLSVPSQTINTHIVINTSLEI	2	1.22672
LLLSVPSQTINTHIVINTSVEI	45	27.6013
LLLSVPSQTVNMHVVHNTSLEV	2	1.22672
LLLSVPSQTVNTHIVINTSVEI	5	3.06681
LLLSVPVQEVNSHVVFNTSLEV	19	11.6539
LLLSVQAQIVNMHVVHNTSVEI	2	1.22672
LLLSVQAQTVNIHVTHNTSVEI	2	1.22672
LLLSVQAQTVNYHVTHNTSLEI	2	1.22672
LLLSVQCQIVNFHIVINTSVEI	21	12.8806
LLLSVQCQTVNMHVVHNTSLEI	2	1.22672
LLLSVQSQTVNMHVVHNTSLEV	3	1.84009
LLLSVQSQTVNMHVVHNTSVEI	3	1.84009
LLLSVQSQTVNYHVTHNTSLEV	9	2.76013
LLLSVQTQTVNMHVVHNTSLEI	2	1.22672
LLLSVQTQTVNYHVTHNTSLEV	3	1.84009
LLLSVQVQIVNIHVVHNTSVEI	8	4.9069
LLLTAAAQEVNIHVTHNTSVEI	33	20.241
LLLTAAAQEVNMHVTHNTSVEI	4	2.45345
LLLTAATQEINMHVVHNTSVEV	2	1.22672
LLLTAATQEVNYHVTHNTSLEV	2	1.22672
LLLTAAVQLVNIHIVHNTSVEI	2	1.22672
LLLTAAVQVINFHIVVNTSLEV	2	1.22672
LLLTAAVQVINFHIVVNTSVEV	42	25.7612
LLLTAAVQVVNFHIVVNTSVEV	3	1.84009
LLLTALSQTVNMHVTHNTSVEI	2	1.22672
LLLTALSQTVNYHVTHNTSLEV	2	1.22672
LLLTALVQIINAHITFNTSLEI	2	1.22672
LLLTALVQIINAHVTFNTSLEI	16	9.8138
LLLTAPVQTVNYHVVFNTSLEI	2	1.22672
LLLTAPVQTVNYHVVFNTSVEV	33	20.241
LLLTAQAQTVNYHVVHNTSLEI	3	1.84009
LLLTAQAQTVNYHVVHNTSVEI	2	1.22672
LLLTAQSQTVNFHVVHNTSVEI	2	1.22672
LLLTAQSQTVNMHVVHNTSLEI	2	1.22672
LLLTAQSQTVNMHVVHNTSLEV	2	1.22672
LLLTAQSQTVNMHVVHNTSVEI	6	3.68017
LLLTAQSQTVNYHVTHNTSLEI	2	1.22672
LLLTAQSQTVNYHVTHNTSVEV	2	1.22672
LLLTMAVQEINYHVTINTSLEI	14	1.71741
LLLTMAVQEINYHVTINTSLEV	3	1.84009
LLLTMAVQTVNYHIVVNTSLEI	2	1.22672
LLLTMAVQTVNYHIVVNTSVEI	36	11.0405
LLLTMAVQTVNYHVTHNTSLEV	2	1.22672
LLLTMLAQEVNIHVVVNTSVEI	15	9.20044
LLLTMLAQTVNMHVTHNTSVEI	3	1.84009
LLLTMLCQTVNMHVTHNTSLEI	2	1.22672
LLLTMLVQTVNMHVVHNTSVEV	2	1.22672
LLLTMLVQVINFHITHNTSLEV	2	1.22672
LLLTMLVQVINFHIVHNTSLEI	3	1.84009
LLLTMLVQVINFHIVHNTSLEV	46	28.2147
LLLTMPAQTVNMHVVHNTSLEV	3	1.84009
LLLTMPAQVVNMHVVHNTSLEV	2	1.22672
LLLTMPAQVVNMHVVHNTSVEV	2	1.22672
LLLTMQAQTINMHVVLNTSLEI	2	1.22672
LLLTMQAQTINVHVVHNTSLEI	2	1.22672
LLLTMQAQTINVHVVHNTSVEI	2	1.22672
LLLTMQAQTINYHIVHNTSVEI	2	1.22672
LLLTMQAQTINYHVTHNTSLEV	2	1.22672
LLLTMQAQTINYHVTHNTSVEI	3	1.84009
LLLTMQAQTINYHVVHNTSLEI	4	2.45345
LLLTMQAQTINYHVVHNTSLEV	3	1.84009
LLLTMQAQTINYHVVHNTSVEI	171	104.885
LLLTMQAQTINYHVVHNTSVEV	3	1.84009
LLLTMQAQTVNMHVTHNTSLEI	2	1.22672
LLLTMQAQTVNYHVTHNTSLEI	2	1.22672
LLLTMQAQTVNYHVVHNTSVEI	13	7.97371
LLLTMQCQTVNYHVTHNTSLEV	2	1.22672
LLLTMQSQTVNMHVVHNTSVEI	3	1.84009
LLLTVAAQEVNMHIVYNTSLEI	21	12.8806
LLLTVAAQEVNMHVVYNTSLEI	2	1.22672
LLLTVAAQIVNIHIVINTSLEV	2	1.22672
LLLTVAAQIVNIHIVINTSVEI	32	19.6276
LLLTVAAQTVNIHVTHNTSVEV	2	1.22672
LLLTVAAQTVNYHITHNTSVEV	2	1.22672
LLLTVAAQTVNYHVTHNTSLEI	5	3.06681
LLLTVAAQTVNYHVTHNTSLEV	11	6.74699
LLLTVAAQTVNYHVTHNTSVEI	2	1.22672
LLLTVAAQTVNYHVTHNTSVEV	101	61.9496
LLLTVAAQVVNFHVVHNTSVEV	10	6.13362
LLLTVAVQVVNYHVVHNTSVEV	2	1.22672
LLLTVLAQTINMHVTHNTSLEV	2	1.22672
LLLTVLAQTINMHVVHNTSLEI	7	4.29354
LLLTVLAQTINMHVVHNTSLEV	11	6.74699
LLLTVLAQTINMHVVHNTSVEI	289	177.262
LLLTVLAQTINMHVVHNTSVEV	6	3.68017
LLLTVLAQTINTHVVHNTSVEI	3	1.84009
LLLTVLAQTINVHVVHNTSVEI	5	3.06681
LLLTVLAQTINYHVTHNTSLEV	3	1.84009
LLLTVLAQTVNFHITHNTSVEI	4	2.45345
LLLTVLAQTVNFHVTHNTSLEI	39	23.9211
LLLTVLAQTVNFHVTHNTSLEV	52	31.8948
LLLTVLAQTVNFHVTHNTSVEI	833	510.931
LLLTVLAQTVNFHVTHNTSVEV	10	6.13362
LLLTVLAQTVNFHVVHNTSLEV	5	3.06681
LLLTVLAQTVNFHVVHNTSVEI	2	1.22672
LLLTVLAQTVNIHITHNTSVEI	2	1.22672
LLLTVLAQTVNIHIVHNTSLEI	3	1.84009
LLLTVLAQTVNIHVTHNTSLEI	4	2.45345
LLLTVLAQTVNIHVTHNTSLEV	2	1.22672
LLLTVLAQTVNIHVTHNTSVEI	47	28.828
LLLTVLAQTVNIHVVHNTSLEI	2	1.22672
LLLTVLAQTVNMHITHNTSVEI	9	5.52026
LLLTVLAQTVNMHIVHNTSLEI	2	1.22672
LLLTVLAQTVNMHVTHNTSLEI	102	62.563
LLLTVLAQTVNMHVTHNTSLEV	93	57.0427
LLLTVLAQTVNMHVTHNTSVEI	1818	1115.09
LLLTVLAQTVNMHVTHNTSVEV	34	20.8543
LLLTVLAQTVNMHVVHNTSLEI	40	12.2672
LLLTVLAQTVNMHVVHNTSLEV	30	18.4009
LLLTVLAQTVNMHVVHNTSVEI	36	11.0405
LLLTVLAQTVNMHVVHNTSVEV	16	9.8138
LLLTVLAQTVNMHVVLNTSLEI	5	3.06681
LLLTVLAQTVNMHVVLNTSLEV	3	1.84009
LLLTVLAQTVNMHVVVNTSLEV	3	1.84009
LLLTVLAQTVNSHVTHNTSVEI	16	9.8138
LLLTVLAQTVNTHVTHNTSLEV	2	1.22672
LLLTVLAQTVNTHVTHNTSVEI	21	12.8806
LLLTVLAQTVNTHVVHNTSVEI	2	1.22672
LLLTVLAQTVNVHVTHNTSLEI	2	1.22672
LLLTVLAQTVNVHVTHNTSLEV	2	1.22672
LLLTVLAQTVNVHVTHNTSVEI	26	15.9474
LLLTVLAQTVNVHVVHNTSLEI	2	1.22672
LLLTVLAQTVNVHVVHNTSLEV	2	1.22672
LLLTVLAQTVNYHITHNTSVEI	2	1.22672
LLLTVLAQTVNYHVTHNTSLEI	21	12.8806
LLLTVLAQTVNYHVTHNTSLEV	83	50.9091
LLLTVLAQTVNYHVTHNTSVEI	59	36.1884
LLLTVLAQTVNYHVTHNTSVEV	26	15.9474
LLLTVLAQTVNYHVVHNTSLEI	10	6.13362
LLLTVLAQTVNYHVVHNTSLEV	9	5.52026
LLLTVLAQTVNYHVVHNTSVEI	7	4.29354
LLLTVLAQTVNYHVVHNTSVEV	117	23.9211
LLLTVLAQVINMHVTHNTSLEV	2	1.22672
LLLTVLAQVVNMHVTHNTSLEI	3	1.84009
LLLTVLAQVVNMHVTHNTSVEV	4	2.45345
LLLTVLAQVVNMHVVHNTSVEI	2	1.22672
LLLTVLCQTINFHVTHNTSVEI	2	1.22672
LLLTVLCQTVNFHITHNTSVEI	3	1.84009
LLLTVLCQTVNFHVTHNTSLEI	6	3.68017
LLLTVLCQTVNFHVTHNTSLEV	16	9.8138
LLLTVLCQTVNFHVTHNTSVEI	331	203.023
LLLTVLCQTVNFHVTHNTSVEV	4	2.45345
LLLTVLCQTVNIHVTHNTSLEI	2	1.22672
LLLTVLCQTVNMHVTHNTSLEI	7	4.29354
LLLTVLCQTVNMHVTHNTSVEI	12	7.36035
LLLTVLCQTVNMHVVHNTSLEI	8	4.9069
LLLTVLCQTVNMHVVHNTSVEI	5	3.06681
LLLTVLCQTVNVHVTHNTSVEI	3	1.84009
LLLTVLCQTVNYHVTHNTSLEV	12	7.36035
LLLTVLCQTVNYHVTHNTSVEI	12	7.36035
LLLTVLCQTVNYHVTHNTSVEV	2	1.22672
LLLTVLSQTVNFHVTHNTSVEI	3	1.84009
LLLTVLSQTVNMHVTHNTSVEI	2	1.22672
LLLTVLSQTVNYHVTHNTSLEV	4	2.45345
LLLTVLSQTVNYHVTHNTSVEI	3	1.84009
LLLTVLTQTVNFHVTHNTSVEI	2	1.22672
LLLTVLTQTVNFHVVHNTSVEI	2	1.22672
LLLTVLTQTVNIHVVHNTSVEI	5	3.06681
LLLTVLTQTVNMHVTHNTSLEI	8	4.9069
LLLTVLTQTVNMHVTHNTSLEV	5	3.06681
LLLTVLTQTVNMHVTHNTSVEI	13	7.97371
LLLTVLTQTVNMHVVHNTSLEI	20	12.2672
LLLTVLTQTVNMHVVHNTSLEV	17	10.4272
LLLTVLTQTVNMHVVHNTSVEI	393	241.051
LLLTVLTQTVNMHVVHNTSVEV	9	5.52026
LLLTVLTQTVNMHVVVNTSVEV	2	1.22672
LLLTVLTQTVNTHVVHNTSVEI	3	1.84009
LLLTVLTQTVNYHVTHNTSLEI	4	2.45345
LLLTVLTQTVNYHVTHNTSLEV	4	2.45345
LLLTVLTQTVNYHVVHNTSVEI	3	1.84009
LLLTVLTQTVNYHVVHNTSVEV	2	1.22672
LLLTVLVQIVNFHVTHNTSVEI	2	1.22672
LLLTVLVQTINMHVVHNTSLEV	2	1.22672
LLLTVLVQTVNFHVTHNTSLEI	7	1.43118
LLLTVLVQTVNFHVTHNTSLEV	8	4.9069
LLLTVLVQTVNFHVTHNTSVEI	155	95.0712
LLLTVLVQTVNFHVTHNTSVEV	4	2.45345
LLLTVLVQTVNFHVVHNTSLEI	4	2.45345
LLLTVLVQTVNFHVVHNTSVEV	2	1.22672
LLLTVLVQTVNIHVVHNTSVEV	2	1.22672
LLLTVLVQTVNMHIVHNTSVEV	4	2.45345
LLLTVLVQTVNMHVTHNTSLEI	6	3.68017
LLLTVLVQTVNMHVTHNTSLEV	5	3.06681
LLLTVLVQTVNMHVTHNTSVEI	7	4.29354
LLLTVLVQTVNMHVTHNTSVEV	6	3.68017
LLLTVLVQTVNMHVVHNTSLEI	23	14.1073
LLLTVLVQTVNMHVVHNTSLEV	26	15.9474
LLLTVLVQTVNMHVVHNTSVEI	7	4.29354
LLLTVLVQTVNMHVVHNTSVEV	380	233.078
LLLTVLVQTVNMHVVLNTSLEI	3	1.84009
LLLTVLVQTVNMHVVVNTSVEI	2	1.22672
LLLTVLVQTVNTHVVHNTSVEV	2	1.22672
LLLTVLVQTVNVHVTHNTSVEI	3	1.84009
LLLTVLVQTVNVHVVHNTSVEV	2	1.22672
LLLTVLVQTVNYHVTHNTSLEV	19	11.6539
LLLTVLVQTVNYHVTHNTSVEI	6	1.84009
LLLTVLVQVVNMHVVHNTSLEV	2	1.22672
LLLTVPAQLVNSHITYNTSLEI	44	26.9879
LLLTVPAQLVNSHITYNTSLEV	2	1.22672
LLLTVPAQLVNSHVTYNTSLEI	2	1.22672
LLLTVPAQTVNMHVTHNTSLEI	2	1.22672
LLLTVPAQTVNMHVTHNTSVEI	5	3.06681
LLLTVPAQTVNMHVVHNTSLEI	3	1.84009
LLLTVPAQTVNYHVTHNTSLEI	2	1.22672
LLLTVPAQTVNYHVTHNTSVEI	3	1.84009
LLLTVPAQTVNYHVVHNTSVEI	6	3.68017
LLLTVPCQTVNMHVTHNTSLEV	2	1.22672
LLLTVPCQTVNMHVVHNTSLEV	2	1.22672
LLLTVPSQTVNFHVTHNTSLEI	2	1.22672
LLLTVPSQTVNFHVTHNTSLEV	2	1.22672
LLLTVPSQTVNMHIVHNTSLEV	2	1.22672
LLLTVPSQTVNMHVTHNTSLEI	3	1.84009
LLLTVPSQTVNMHVVHNTSLEI	3	1.84009
LLLTVPSQTVNMHVVHNTSLEV	3	1.84009
LLLTVPSQTVNMHVVHNTSVEI	4	2.45345
LLLTVPSQTVNYHVTHNTSLEI	3	1.84009
LLLTVPTQTVNMHVTHNTSLEI	2	1.22672
LLLTVPVQEVNSHVVFNTSLEV	22	13.494
LLLTVPVQLVNFHVVVNTSLEI	2	1.22672
LLLTVPVQLVNFHVVVNTSLEV	2	1.22672
LLLTVPVQLVNFHVVVNTSVEI	35	21.4677
LLLTVPVQLVNYHVTHNTSVEI	2	1.22672
LLLTVPVQTVNAHIVYNTSLEV	20	12.2672
LLLTVPVQTVNMHVVHNTSVEV	2	1.22672
LLLTVPVQTVNYHVTHNTSLEV	3	1.84009
LLLTVQAQEVNYHIVHNTSLEV	2	1.22672
LLLTVQAQIINMHVVHNTSVEI	3	1.84009
LLLTVQAQIVNFHIVHNTSVEI	2	1.22672
LLLTVQAQIVNFHVTHNTSLEV	2	1.22672
LLLTVQAQIVNFHVVHNTSVEI	3	1.84009
LLLTVQAQIVNIHIVHNTSVEI	2	1.22672
LLLTVQAQIVNIHVVHNTSLEI	2	1.22672
LLLTVQAQIVNIHVVHNTSVEI	17	10.4272
LLLTVQAQIVNMHIVHNTSVEI	7	4.29354
LLLTVQAQIVNMHVTHNTSLEI	7	4.29354
LLLTVQAQIVNMHVTHNTSLEV	7	4.29354
LLLTVQAQIVNMHVTHNTSVEI	10	6.13362
LLLTVQAQIVNMHVTHNTSVEV	3	1.84009
LLLTVQAQIVNMHVVHNTSLEI	33	20.241
LLLTVQAQIVNMHVVHNTSLEV	62	38.0285
LLLTVQAQIVNMHVVHNTSVEI	1161	712.114
LLLTVQAQIVNMHVVHNTSVEV	11	6.74699
LLLTVQAQIVNSHVVHNTSVEI	5	3.06681
LLLTVQAQIVNTHVVHNTSVEI	3	1.84009
LLLTVQAQIVNVHVTHNTSLEV	3	1.84009
LLLTVQAQIVNVHVVHNTSVEI	11	6.74699
LLLTVQAQIVNVHVVHNTSVEV	2	1.22672
LLLTVQAQIVNYHVTHNTSLEI	3	1.84009
LLLTVQAQIVNYHVTHNTSLEV	8	4.9069
LLLTVQAQIVNYHVVHNTSLEI	2	1.22672
LLLTVQAQIVNYHVVHNTSVEI	10	6.13362
LLLTVQAQLVNMHVVHNTSLEV	2	1.22672
LLLTVQAQLVNMHVVHNTSVEI	11	6.74699
LLLTVQAQLVNYHVVHNTSVEI	3	1.84009
LLLTVQAQTINMHVTHNTSLEV	2	1.22672
LLLTVQAQTINMHVVHNTSLEI	4	2.45345
LLLTVQAQTINMHVVHNTSLEV	3	1.84009
LLLTVQAQTINYHVVHNTSVEI	8	4.9069
LLLTVQAQTVNFHITHNTSLEI	2	1.22672
LLLTVQAQTVNFHITHNTSVEI	2	1.22672
LLLTVQAQTVNFHIVHNTSVEI	4	2.45345
LLLTVQAQTVNFHVTHNTSLEI	8	4.9069
LLLTVQAQTVNFHVTHNTSLEV	6	3.68017
LLLTVQAQTVNFHVTHNTSVEI	8	4.9069
LLLTVQAQTVNFHVVFNTSVEV	2	1.22672
LLLTVQAQTVNFHVVHNTSLEI	6	3.68017
LLLTVQAQTVNFHVVHNTSLEV	3	1.84009
LLLTVQAQTVNFHVVHNTSVEI	20	12.2672
LLLTVQAQTVNIHIVHNTSLEV	2	1.22672
LLLTVQAQTVNIHIVHNTSVEI	4	2.45345
LLLTVQAQTVNIHVTHNTSLEI	16	9.8138
LLLTVQAQTVNIHVTHNTSLEV	2	1.22672
LLLTVQAQTVNIHVTHNTSVEI	7	4.29354
LLLTVQAQTVNIHVTHNTSVEV	2	1.22672
LLLTVQAQTVNIHVVFNTSVEV	28	17.1741
LLLTVQAQTVNIHVVHNTSLEI	22	13.494
LLLTVQAQTVNIHVVHNTSLEV	19	11.6539
LLLTVQAQTVNIHVVHNTSVEI	423	259.452
LLLTVQAQTVNIHVVLNTSLEI	2	1.22672
LLLTVQAQTVNMHITHNTSLEI	3	1.84009
LLLTVQAQTVNMHIVHNTSLEI	3	1.84009
LLLTVQAQTVNMHVTHNTSLEI	157	96.2979
LLLTVQAQTVNMHVTHNTSLEV	23	14.1073
LLLTVQAQTVNMHVTHNTSVEI	32	19.6276
LLLTVQAQTVNMHVTHNTSVEV	4	2.45345
LLLTVQAQTVNMHVTLNTSVEV	2	1.22672
LLLTVQAQTVNMHVVHNTSLEI	52	31.8948
LLLTVQAQTVNMHVVHNTSLEV	47	28.828
LLLTVQAQTVNMHVVHNTSVEI	52	31.8948
LLLTVQAQTVNMHVVHNTSVEV	21	12.8806
LLLTVQAQTVNMHVVLNTSLEI	19	11.6539
LLLTVQAQTVNMHVVVNTSVEI	5	3.06681
LLLTVQAQTVNSHVTHNTSLEI	3	1.84009
LLLTVQAQTVNSHVTINTSVEI	3	1.84009
LLLTVQAQTVNSHVVHNTSVEI	3	1.84009
LLLTVQAQTVNTHVTHNTSLEI	4	2.45345
LLLTVQAQTVNVHVTHNTSLEI	10	6.13362
LLLTVQAQTVNVHVTHNTSLEV	2	1.22672
LLLTVQAQTVNVHVVHNTSLEI	4	2.45345
LLLTVQAQTVNVHVVHNTSLEV	3	1.84009
LLLTVQAQTVNVHVVHNTSVEI	20	12.2672
LLLTVQAQTVNYHITHNTSLEI	7	4.29354
LLLTVQAQTVNYHITHNTSVEI	3	1.84009
LLLTVQAQTVNYHIVHNTSVEI	12	3.68017
LLLTVQAQTVNYHVTHNTSLEV	178	109.179
LLLTVQAQTVNYHVTHNTSVEI	43	26.3746
LLLTVQAQTVNYHVTHNTSVEV	18	11.0405
LLLTVQAQTVNYHVTINTSVEV	2	1.22672
LLLTVQAQTVNYHVVHNTSLEI	97	59.4961
LLLTVQAQTVNYHVVHNTSLEV	135	82.8039
LLLTVQAQTVNYHVVHNTSVEI	2617	1605.17
LLLTVQAQTVNYHVVHNTSVEV	50	30.6681
LLLTVQAQTVNYHVVLNTSLEI	4	2.45345
LLLTVQAQTVNYHVVLNTSVEI	2	1.22672
LLLTVQAQTVNYHVVYNTSVEI	2	1.22672
LLLTVQAQVINMHVVHNTSVEI	2	1.22672
LLLTVQAQVVNFHIVHNTSLEI	8	4.9069
LLLTVQAQVVNFHIVHNTSLEV	6	3.68017
LLLTVQAQVVNFHIVHNTSVEI	112	68.6966
LLLTVQAQVVNFHIVHNTSVEV	2	1.22672
LLLTVQAQVVNFHVVHNTSVEI	7	4.29354
LLLTVQAQVVNIHIVHNTSVEI	3	1.84009
LLLTVQAQVVNMHVTHNTSLEI	4	2.45345
LLLTVQAQVVNMHVVHNTSLEI	2	1.22672
LLLTVQAQVVNMHVVHNTSLEV	6	3.68017
LLLTVQAQVVNMHVVHNTSVEI	4	2.45345
LLLTVQAQVVNVHIVHNTSVEI	3	1.84009
LLLTVQAQVVNYHIVHNTSVEI	4	2.45345
LLLTVQAQVVNYHVTHNTSVEV	2	1.22672
LLLTVQCQIINFHIVFNTSLEV	2	1.22672
LLLTVQCQTINMHVVHNTSVEV	3	1.84009
LLLTVQCQTVNFHVTHNTSLEI	3	1.84009
LLLTVQCQTVNFHVTHNTSVEI	2	1.22672
LLLTVQCQTVNIHVTHNTSVEI	4	2.45345
LLLTVQCQTVNIHVVHNTSVEI	3	1.84009
LLLTVQCQTVNIHVVHNTSVEV	5	3.06681
LLLTVQCQTVNMHITHNTSVEI	3	1.84009
LLLTVQCQTVNMHVTHNTSLEI	2	1.22672
LLLTVQCQTVNMHVTHNTSLEV	12	7.36035
LLLTVQCQTVNMHVTHNTSVEI	88	53.9759
LLLTVQCQTVNMHVVHNTSLEI	28	17.1741
LLLTVQCQTVNMHVVHNTSLEV	50	30.6681
LLLTVQCQTVNMHVVHNTSVEI	686	420.767
LLLTVQCQTVNMHVVHNTSVEV	19	11.6539
LLLTVQCQTVNMHVVLNTSLEI	4	2.45345
LLLTVQCQTVNSHVTHNTSVEI	4	2.45345
LLLTVQCQTVNSHVVHNTSVEI	3	1.84009
LLLTVQCQTVNTHVTHNTSVEI	5	3.06681
LLLTVQCQTVNTHVVHNTSLEV	2	1.22672
LLLTVQCQTVNTHVVHNTSVEI	6	3.68017
LLLTVQCQTVNVHVVHNTSVEI	7	4.29354
LLLTVQCQTVNYHVTHNTSLEI	10	6.13362
LLLTVQCQTVNYHVTHNTSLEV	26	15.9474
LLLTVQCQTVNYHVTHNTSVEI	14	8.58707
LLLTVQCQTVNYHVTHNTSVEV	3	1.84009
LLLTVQCQTVNYHVVHNTSLEI	6	3.68017
LLLTVQCQTVNYHVVHNTSLEV	5	3.06681
LLLTVQCQTVNYHVVHNTSVEI	11	6.74699
LLLTVQCQTVNYHVVHNTSVEV	156	95.6845
LLLTVQCQVVNMHVVHNTSLEV	2	1.22672
LLLTVQSQEVNMHVVHNTSLEV	2	1.22672
LLLTVQSQIVNFHVTHNTSVEI	2	1.22672
LLLTVQSQIVNFHVVHNTSVEI	5	1.02227
LLLTVQSQIVNMHVVHNTSLEI	4	1.22672
LLLTVQSQIVNMHVVHNTSLEV	2	1.22672
LLLTVQSQIVNMHVVHNTSVEI	2	1.22672
LLLTVQSQLVNFHVTHNTSLEV	3	1.84009
LLLTVQSQLVNIHVVHNTSLEI	2	1.22672
LLLTVQSQLVNMHVTHNTSLEV	3	1.84009
LLLTVQSQLVNMHVVHNTSLEV	2	1.22672
LLLTVQSQLVNMHVVHNTSVEI	5	3.06681
LLLTVQSQLVNYHVTHNTSLEV	7	4.29354
LLLTVQSQTINFHIVHNTSVEV	2	1.22672
LLLTVQSQTINFHVTHNTSVEV	2	1.22672
LLLTVQSQTINFHVVHNTSLEI	9	5.52026
LLLTVQSQTINFHVVHNTSLEV	6	3.68017
LLLTVQSQTINFHVVHNTSVEI	60	36.8017
LLLTVQSQTINFHVVHNTSVEV	155	47.5356
LLLTVQSQTINIHVTHNTSVEI	3	1.84009
LLLTVQSQTINIHVVHNTSVEV	4	2.45345
LLLTVQSQTINMHVTHNTSLEI	2	1.22672
LLLTVQSQTINMHVTHNTSLEV	2	1.22672
LLLTVQSQTINMHVTHNTSVEV	4	2.45345
LLLTVQSQTINMHVVHNTSLEI	4	2.45345
LLLTVQSQTINMHVVHNTSLEV	9	5.52026
LLLTVQSQTINMHVVHNTSVEI	3	1.84009
LLLTVQSQTINMHVVLNTSLEI	4	2.45345
LLLTVQSQTINSHVTHNTSVEI	2	1.22672
LLLTVQSQTINVHVVHNTSVEI	2	1.22672
LLLTVQSQTINVHVVHNTSVEV	2	1.22672
LLLTVQSQTINYHVTHNTSLEI	5	1.53341
LLLTVQSQTINYHVTHNTSLEV	14	8.58707
LLLTVQSQTINYHVTHNTSVEI	129	19.7809
LLLTVQSQTINYHVVHNTSVEV	6	3.68017
LLLTVQSQTVNAHVVHNTSVEV	2	1.22672
LLLTVQSQTVNFHITHNTSVEV	117	71.7634
LLLTVQSQTVNFHVTHNTSLEI	20	2.45345
LLLTVQSQTVNFHVTHNTSLEV	20	6.13362
LLLTVQSQTVNFHVTHNTSVEV	125	10.9529
LLLTVQSQTVNFHVVHNTSLEI	18	1.22672
LLLTVQSQTVNFHVVHNTSVEI	104	15.9474
LLLTVQSQTVNFHVVHNTSVEV	12	1.47207
LLLTVQSQTVNFHVVINTSLEI	17	1.3034
LLLTVQSQTVNIHVTHNTSLEI	9	5.52026
LLLTVQSQTVNIHVTHNTSLEV	8	4.9069
LLLTVQSQTVNIHVTHNTSVEI	17	10.4272
LLLTVQSQTVNIHVVHNTSLEI	16	2.45345
LLLTVQSQTVNIHVVHNTSLEV	12	1.22672
LLLTVQSQTVNIHVVHNTSVEI	41	6.28696
LLLTVQSQTVNIHVVHNTSVEV	15	4.60022
LLLTVQSQTVNMHITHNTSLEI	3	1.84009
LLLTVQSQTVNMHITHNTSVEI	8	2.45345
LLLTVQSQTVNMHITHNTSVEV	2	1.22672
LLLTVQSQTVNMHIVHNTSLEI	7	4.29354
LLLTVQSQTVNMHIVHNTSLEV	2	1.22672
LLLTVQSQTVNMHIVHNTSVEI	12	1.84009
LLLTVQSQTVNMHIVHNTSVEV	6	1.84009
LLLTVQSQTVNMHVTHNTSLEV	91	27.908
LLLTVQSQTVNMHVTHNTSVEI	270	165.608
LLLTVQSQTVNMHVTVNTSLEV	3	1.84009
LLLTVQSQTVNMHVTVNTSVEI	6	3.68017
LLLTVQSQTVNMHVVHNTSLEI	376	115.312
LLLTVQSQTVNMHVVHNTSLEV	300	26.287
LLLTVQSQTVNMHVVHNTSVEI	2708	332.197
LLLTVQSQTVNMHVVHNTSVEV	1070	656.298
LLLTVQSQTVNMHVVLNTSLEI	26	15.9474
LLLTVQSQTVNMHVVLNTSLEV	20	6.13362
LLLTVQSQTVNMHVVLNTSVEI	352	215.904
LLLTVQSQTVNMHVVLNTSVEV	4	1.22672
LLLTVQSQTVNMHVVVNTSLEI	13	1.1391
LLLTVQSQTVNMHVVVNTSLEV	19	11.6539
LLLTVQSQTVNMHVVVNTSVEI	266	40.7886
LLLTVQSQTVNSHVTHNTSLEI	4	1.22672
LLLTVQSQTVNSHVTHNTSLEV	3	1.84009
LLLTVQSQTVNTHIVHNTSVEI	2	1.22672
LLLTVQSQTVNTHVTHNTSLEV	3	1.84009
LLLTVQSQTVNTHVTHNTSVEI	5	3.06681
LLLTVQSQTVNTHVTHNTSVEV	3	1.84009
LLLTVQSQTVNTHVVHNTSLEV	3	1.84009
LLLTVQSQTVNTHVVHNTSVEI	22	13.494
LLLTVQSQTVNTHVVHNTSVEV	6	1.22672
LLLTVQSQTVNTHVVLNTSVEI	4	2.45345
LLLTVQSQTVNVHITHNTSVEV	2	1.22672
LLLTVQSQTVNVHIVHNTSVEV	114	23.3078
LLLTVQSQTVNVHVTHNTSLEV	8	4.9069
LLLTVQSQTVNVHVTHNTSVEI	7	2.14677
LLLTVQSQTVNVHVVHNTSLEI	12	1.05148
LLLTVQSQTVNVHVVHNTSLEV	12	1.47207
LLLTVQSQTVNVHVVHNTSVEI	112	7.63295
LLLTVQSQTVNVHVVHNTSVEV	47	28.828
LLLTVQSQTVNVHVVLNTSVEI	3	1.84009
LLLTVQSQTVNYHITHNTSVEV	10	2.04454
LLLTVQSQTVNYHVTHNTSLEI	107	5.96634
LLLTVQSQTVNYHVTHNTSLEV	636	65.0164
LLLTVQSQTVNYHVTHNTSVEI	73	7.46258
LLLTVQSQTVNYHVVHNTSLEI	184	4.9069
LLLTVQSQTVNYHVVHNTSLEV	142	9.6775
LLLTVQSQTVNYHVVHNTSVEI	126	7.72837
LLLTVQSQTVNYHVVHNTSVEV	324	24.8412
LLLTVQSQTVNYHVVLNTSVEI	4	1.22672
LLLTVQSQTVNYHVVVNTSVEI	28	1.43118
LLLTVQSQTVNYHVVVNTSVEV	62	4.22539
LLLTVQSQVINYHVTHNTSLEV	4	2.45345
LLLTVQSQVINYHVVHNTSLEI	5	1.02227
LLLTVQSQVINYHVVHNTSLEV	9	2.76013
LLLTVQSQVINYHVVHNTSVEV	211	25.8839
LLLTVQSQVVNFHVVHNTSLEI	4	1.22672
LLLTVQSQVVNFHVVHNTSVEI	94	28.828
LLLTVQSQVVNFHVVHNTSVEV	4	1.22672
LLLTVQSQVVNIHVVHNTSVEI	3	1.84009
LLLTVQSQVVNMHITHNTSLEI	4	2.45345
LLLTVQSQVVNMHITHNTSLEV	4	2.45345
LLLTVQSQVVNMHITHNTSVEI	95	58.2694
LLLTVQSQVVNMHIVHNTSLEV	3	1.84009
LLLTVQSQVVNMHIVHNTSVEV	2	1.22672
LLLTVQSQVVNMHVTHNTSLEI	11	6.74699
LLLTVQSQVVNMHVTHNTSLEV	5	3.06681
LLLTVQSQVVNMHVTHNTSVEI	10	6.13362
LLLTVQSQVVNMHVTHNTSVEV	2	1.22672
LLLTVQSQVVNMHVVHNTSLEI	28	8.58707
LLLTVQSQVVNMHVVHNTSLEV	29	8.89375
LLLTVQSQVVNMHVVHNTSVEI	75	15.3341
LLLTVQSQVVNMHVVHNTSVEV	221	67.7765
LLLTVQSQVVNMHVVLNTSVEV	3	1.84009
LLLTVQSQVVNSHVTHNTSVEI	2	1.22672
LLLTVQSQVVNTHITHNTSVEI	2	1.22672
LLLTVQSQVVNTHVVHNTSVEV	3	1.84009
LLLTVQSQVVNYHVTHNTSLEV	15	3.06681
LLLTVQSQVVNYHVVHNTSVEV	24	4.9069
LLLTVQTQIVNMHVVHNTSVEI	4	2.45345
LLLTVQTQTVNIHVTHNTSVEV	2	1.22672
LLLTVQTQTVNMHVTHNTSLEI	4	2.45345
LLLTVQTQTVNMHVVHNTSLEI	3	1.84009
LLLTVQTQTVNMHVVHNTSLEV	7	4.29354
LLLTVQTQTVNMHVVHNTSVEI	6	3.68017
LLLTVQTQTVNMHVVHNTSVEV	4	2.45345
LLLTVQTQTVNMHVVLNTSLEI	5	3.06681
LLLTVQTQTVNYHVTHNTSLEI	6	3.68017
LLLTVQTQTVNYHVTHNTSLEV	3	1.84009
LLLTVQTQTVNYHVTHNTSVEI	3	1.84009
LLLTVQTQTVNYHVTHNTSVEV	3	1.84009
LLLTVQTQTVNYHVTLNTSLEI	2	1.22672
LLLTVQTQTVNYHVVHNTSLEV	4	2.45345
LLLTVQTQTVNYHVVHNTSVEI	14	8.58707
LLLTVQTQVINMHVTHNTSLEV	3	1.84009
LLLTVQVQTVNMHVTHNTSLEV	3	1.84009
LLLTVQVQTVNMHVTHNTSVEV	2	1.22672
LLLTVQVQTVNMHVVHNTSLEI	3	1.84009
LLLTVQVQTVNMHVVHNTSVEI	2	1.22672
LLLTVQVQTVNMHVVHNTSVEV	8	4.9069
LLLTVQVQTVNYHVTHNTSLEV	3	1.84009
LLLTVQVQTVNYHVVHNTSVEI	8	4.9069
LLLTVQVQVVNMHVVHNTSLEV	2	1.22672
LLVSAAAQEVNYHIVHNTSLEV	16	1.96276
LLVSAAAQLVNTHVVVNTSVEI	30	6.13362
LLVSAAAQTVNYHIVLNTSLEV	18	5.52026
LLVSAACQEINMHIVVNTSLEV	2	1.22672
LLVSAACQEINMHIVVNTSVEV	20	6.13362
LLVSAACQIINTHIVINTSVEI	19	11.6539
LLVSAACQLINFHVVHNTSLEI	24	4.9069
LLVSAASQEVNAHVVFNTSLEI	19	11.6539
LLVSAASQEVNIHVVYNTSLEV	11	6.74699
LLVSAASQEVNIHVVYNTSVEI	2	1.22672
LLVSAASQIINFHVTINTSLEI	46	28.2147
LLVSAASQTVNFHIVYNTSLEV	20	12.2672
LLVSAASQTVNTHVVHNTSVEV	2	1.22672
LLVSAASQVINIHVTVNTSLEI	2	1.22672
LLVSAASQVINIHVTVNTSVEV	2	1.22672
LLVSAASQVINMHITVNTSLEI	5	3.06681
LLVSAASQVINMHVTVNTSLEI	23	14.1073
LLVSAASQVINSHVTVNTSLEI	6	3.68017
LLVSAASQVINSHVTVNTSLEV	2	1.22672
LLVSAASQVINSHVTVNTSVEV	52	31.8948
LLVSAASQVINTHVTVNTSLEI	2	1.22672
LLVSAASQVINYHVTVNTSLEI	4	2.45345
LLVSAASQVVNSHVTVNTSVEV	3	1.84009
LLVSAAVQEVNMHVVINTSLEI	19	1.94231
LLVSAAVQEVNTHVVINTSLEI	2	1.22672
LLVSAAVQEVNVHIVVNTSLEI	33	6.74699
LLVSAAVQIINFHVTINTSVEI	11	3.37349
LLVSAAVQLINVHVVINTSVEI	4	1.22672
LLVSAAVQTVNIHVVHNTSVEV	117	10.2519
LLVSAAVQTVNVHITFNTSLEV	15	9.20044
LLVSALAQTVNAHVVYNTSVEI	25	15.3341
LLVSALAQTVNSHVVINTSLEI	12	7.36035
LLVSALCQEVNYHVVYNTSLEI	65	13.2895
LLVSALCQIVNFHVTVNTSLEV	23	14.1073
LLVSALCQIVNYHVTVNTSLEV	2	1.22672
LLVSALCQLVNVHIVINTSLEI	2	1.22672
LLVSALCQLVNVHIVINTSVEV	17	10.4272
LLVSALCQTVNMHVVHNTSLEI	2	1.22672
LLVSALSQEVNIHIVHNTSLEI	17	10.4272
LLVSALVQIVNSHIVHNTSLEI	8	4.9069
LLVSALVQTVNYHVTVNTSVEV	7	1.43118
LLVSALVQVVNIHIVINTSVEI	16	9.8138
LLVSALVQVVNIHVVINTSVEI	2	1.22672
LLVSAPAQVVNFHVTHNTSVEV	2	1.22672
LLVSAPAQVVNFHVVINTSVEV	61	37.4151
LLVSAPCQEVNFHVVYNTSVEI	11	6.74699
LLVSAPSQIINFHVTINTSLEI	2	1.22672
LLVSAPVQEINFHVVVNTSLEI	36	11.0405
LLVSAPVQTVNMHVVHNTSLEI	2	1.22672
LLVSAPVQVVNTHVVHNTSLEV	28	17.1741
LLVSAQAQTVNMHVVHNTSVEI	2	1.22672
LLVSAQCQTVNMHVVHNTSLEI	2	1.22672
LLVSAQCQTVNMHVVHNTSLEV	3	1.84009
LLVSAQCQTVNYHVTHNTSLEV	5	3.06681
LLVSAQSQTVNAHIVINTSLEI	34	20.8543
LLVSAQSQTVNAHVVINTSLEI	2	1.22672
LLVSAQSQTVNMHVTHNTSLEV	5	1.53341
LLVSAQSQTVNMHVVHNTSLEV	5	3.06681
LLVSAQSQTVNYHVTHNTSLEV	28	17.1741
LLVSAQVQEINSHIVVNTSLEI	2	1.22672
LLVSAQVQEINSHIVVNTSLEV	2	1.22672
LLVSAQVQEINSHIVVNTSVEI	33	20.241
LLVSAQVQEVNMHVVHNTSLEI	4	1.22672
LLVSAQVQEVNSHIVVNTSVEI	4	2.45345
LLVSMAAQTVNMHVVHNTSVEI	25	15.3341
LLVSMAAQTVNYHVTHNTSLEV	2	1.22672
LLVSMACQEVNAHVTHNTSLEV	2	1.22672
LLVSMACQEVNAHVVINTSLEI	2	1.22672
LLVSMACQEVNAHVVINTSLEV	2	1.22672
LLVSMACQEVNAHVVINTSVEV	33	20.241
LLVSMASQTVNIHVTINTSLEI	32	19.6276
LLVSMASQTVNIHVTINTSLEV	3	1.84009
LLVSMASQTVNIHVTINTSVEI	2	1.22672
LLVSMASQTVNMHVTINTSLEI	2	1.22672
LLVSMASQTVNYHVTHNTSLEV	2	1.22672
LLVSMATQLINFHVVLNTSLEV	2	1.22672
LLVSMAVQEINFHVVFNTSLEI	14	2.86236
LLVSMAVQEINYHVVVNTSLEI	2	1.22672
LLVSMAVQEVNMHVVHNTSLEI	17	2.60679
LLVSMLAQTVNMHVTHNTSVEI	2	1.22672
LLVSMLAQTVNMHVVHNTSVEV	5	3.06681
LLVSMLCQTVNMHVTHNTSLEI	3	1.84009
LLVSMLCQTVNMHVVHNTSVEI	2	1.22672
LLVSMLSQEVNMHVVFNTSLEI	18	11.0405
LLVSMLSQEVNMHVVFNTSLEV	18	11.0405
LLVSMLSQEVNMHVVHNTSVEV	2	1.22672
LLVSMPAQTVNSHVTINTSVEI	33	20.241
LLVSMPAQTVNYHVTHNTSLEV	2	1.22672
LLVSMPCQEINFHIVYNTSVEV	29	17.7875
LLVSMPCQEVNFHIVYNTSVEV	3	1.84009
LLVSMPCQTVNYHVTHNTSLEV	4	2.45345
LLVSMPVQEINTHVTINTSLEV	16	9.8138
LLVSMPVQEINTHVTINTSVEV	2	1.22672
LLVSMPVQTINVHVTYNTSVEI	17	10.4272
LLVSMPVQTVNMHVVHNTSVEI	2	1.22672
LLVSMPVQTVNYHVTHNTSLEV	2	1.22672
LLVSMQAQTVNIHVVINTSLEI	2	1.22672
LLVSMQAQTVNIHVVINTSLEV	2	1.22672
LLVSMQAQTVNIHVVINTSVEI	38	23.3078
LLVSMQCQTVNMHVVHNTSVEI	2	1.22672
LLVSMQCQTVNYHVTHNTSLEV	3	1.84009
LLVSMQSQTVNYHVTHNTSLEV	4	2.45345
LLVSMQVQEINFHIVVNTSLEI	2	1.22672
LLVSMQVQEINFHIVVNTSVEI	12	3.68017
LLVSMQVQEINYHVTHNTSLEV	2	1.22672
LLVSMQVQTVNYHIVHNTSLEV	17	5.21358
LLVSVAAQEVNAHIVVNTSLEI	25	15.3341
LLVSVAAQEVNVHVVVNTSLEI	14	4.29354
LLVSVAAQIINIHVVYNTSLEV	11	6.74699
LLVSVAAQTINVHIVVNTSLEI	31	19.0142
LLVSVAAQTINVHIVVNTSLEV	2	1.22672
LLVSVAAQTVNFHITHNTSVEV	3	1.84009
LLVSVAAQTVNFHVTHNTSLEI	7	1.43118
LLVSVAAQTVNFHVTHNTSLEV	17	1.73786
LLVSVAAQTVNFHVTHNTSVEI	61	5.34501
LLVSVAAQTVNFHVTHNTSVEV	202	123.899
LLVSVAAQTVNFHVVHNTSLEI	113	23.1033
LLVSVAAQTVNFHVVHNTSLEV	7	1.43118
LLVSVAAQTVNIHVTHNTSVEV	3	1.84009
LLVSVAAQTVNIHVVHNTSVEI	2	1.22672
LLVSVAAQTVNMHITHNTSLEV	2	1.22672
LLVSVAAQTVNMHIVHNTSLEV	5	3.06681
LLVSVAAQTVNMHIVHNTSVEI	86	17.5831
LLVSVAAQTVNMHIVHNTSVEV	2	1.22672
LLVSVAAQTVNMHVTHNTSLEI	11	1.68675
LLVSVAAQTVNMHVTHNTSLEV	6	3.68017
LLVSVAAQTVNMHVTHNTSVEI	5	3.06681
LLVSVAAQTVNMHVVHNTSLEI	32	2.80394
LLVSVAAQTVNMHVVHNTSLEV	15	1.31435
LLVSVAAQTVNMHVVHNTSVEI	389	79.5327
LLVSVAAQTVNMHVVHNTSVEV	10	6.13362
LLVSVAAQTVNMHVVYNTSLEI	35	21.4677
LLVSVAAQTVNTHVVHNTSVEV	2	1.22672
LLVSVAAQTVNVHIVVNTSLEI	5	1.53341
LLVSVAAQTVNYHVTHNTSLEI	13	1.59474
LLVSVAAQTVNYHVTHNTSLEV	22	4.49799
LLVSVAAQTVNYHVTHNTSVEV	6	1.22672
LLVSVACQEINYHVTHNTSLEI	2	1.22672
LLVSVACQEINYHVTHNTSLEV	3	1.84009
LLVSVACQEINYHVTHNTSVEI	25	15.3341
LLVSVACQEVNYHVTHNTSLEV	4	2.45345
LLVSVACQEVNYHVTHNTSVEI	3	1.84009
LLVSVACQIVNMHVVHNTSLEI	58	11.8583
LLVSVACQLINFHIVINTSLEI	40	24.5345
LLVSVACQLINFHIVINTSLEV	2	1.22672
LLVSVACQLVNMHVVHNTSLEV	2	1.22672
LLVSVACQTVNFHITHNTSLEI	4	2.45345
LLVSVACQTVNFHITHNTSVEI	2	1.22672
LLVSVACQTVNFHVTHNTSLEI	3	1.84009
LLVSVACQTVNFHVTHNTSLEV	4	2.45345
LLVSVACQTVNFHVVHNTSLEV	5	1.02227
LLVSVACQTVNFHVVHNTSVEI	105	21.4677
LLVSVACQTVNMHVTHNTSVEI	3	1.84009
LLVSVACQTVNMHVVHNTSLEI	3	1.84009
LLVSVACQTVNMHVVHNTSVEI	2	1.22672
LLVSVACQTVNVHVTHNTSVEI	2	1.22672
LLVSVACQTVNYHIVHNTSLEV	127	77.897
LLVSVACQTVNYHVTHNTSLEI	7	1.43118
LLVSVACQTVNYHVTHNTSLEV	8	2.45345
LLVSVACQTVNYHVTHNTSVEI	8	2.45345
LLVSVASQEVNFHVVLNTSLEI	21	12.8806
LLVSVASQEVNMHVVLNTSLEI	2	1.22672
LLVSVASQTVNFHITHNTSLEI	52	31.8948
LLVSVASQTVNFHIVHNTSVEI	2	1.22672
LLVSVASQTVNFHVTHNTSLEI	2	1.22672
LLVSVASQTVNFHVTHNTSLEV	2	1.22672
LLVSVASQTVNFHVTHNTSVEI	2	1.22672
LLVSVASQTVNFHVVHNTSLEV	5	3.06681
LLVSVASQTVNFHVVHNTSVEI	122	18.7076
LLVSVASQTVNMHITHNTSLEI	2	1.22672
LLVSVASQTVNMHVTHNTSLEI	3	1.84009
LLVSVASQTVNMHVTHNTSLEV	3	1.84009
LLVSVASQTVNMHVVHNTSLEI	5	3.06681
LLVSVASQTVNMHVVHNTSLEV	4	2.45345
LLVSVASQTVNMHVVHNTSVEI	3	1.84009
LLVSVASQTVNVHVVHNTSVEI	2	1.22672
LLVSVASQTVNYHIVHNTSLEV	2	1.22672
LLVSVASQTVNYHVTHNTSLEI	6	3.68017
LLVSVASQTVNYHVTHNTSLEV	14	2.86236
LLVSVASQTVNYHVTHNTSVEV	2	1.22672
LLVSVASQTVNYHVVHNTSLEV	47	28.828
LLVSVASQVINFHVVVNTSLEV	13	7.97371
LLVSVATQLVNYHVTHNTSLEI	2	1.22672
LLVSVATQTINAHIVHNTSLEV	2	1.22672
LLVSVATQTINAHIVHNTSVEV	24	14.7207
LLVSVATQTVNFHVTHNTSLEI	12	3.68017
LLVSVATQTVNFHVTHNTSLEV	2	1.22672
LLVSVATQTVNIHVTHNTSLEI	14	8.58707
LLVSVATQTVNIHVVHNTSLEI	4	2.45345
LLVSVATQTVNMHVTHNTSLEI	7	4.29354
LLVSVATQTVNMHVTHNTSLEV	4	1.22672
LLVSVATQTVNMHVVHNTSLEI	6	1.22672
LLVSVATQTVNMHVVHNTSLEV	9	1.84009
LLVSVATQTVNMHVVHNTSVEV	4	2.45345
LLVSVATQTVNMHVVLNTSLEI	4	2.45345
LLVSVATQTVNMHVVVNTSVEV	2	1.22672
LLVSVATQTVNSHVTHNTSLEI	10	6.13362
LLVSVATQTVNTHVTHNTSLEI	5	3.06681
LLVSVATQTVNTHVTHNTSLEV	2	1.22672
LLVSVATQTVNYHVTHNTSLEI	977	299.628
LLVSVATQTVNYHVTHNTSLEV	85	52.1358
LLVSVATQTVNYHVTHNTSVEI	13	2.6579
LLVSVATQTVNYHVTHNTSVEV	12	2.45345
LLVSVATQTVNYHVVHNTSLEI	164	11.1768
LLVSVATQTVNYHVVHNTSLEV	10	3.06681
LLVSVATQTVNYHVVHNTSVEI	9	1.84009
LLVSVATQVVNMHVVHNTSLEV	3	1.84009
LLVSVATQVVNMHVVHNTSVEV	2	1.22672
LLVSVAVQTVNFHITHNTSLEI	2	1.22672
LLVSVAVQTVNFHVTHNTSLEI	100	20.4454
LLVSVAVQTVNFHVTHNTSLEV	6	3.68017
LLVSVAVQTVNFHVTHNTSVEI	6	3.68017
LLVSVAVQTVNFHVTHNTSVEV	3	1.84009
LLVSVAVQTVNIHVTHNTSLEI	5	1.02227
LLVSVAVQTVNIHVTHNTSLEV	2	1.22672
LLVSVAVQTVNIHVVHNTSLEV	7	1.07338
LLVSVAVQTVNIHVVHNTSVEV	88	26.9879
LLVSVAVQTVNMHVTHNTSLEI	103	21.0588
LLVSVAVQTVNMHVTHNTSLEV	11	3.37349
LLVSVAVQTVNMHVTHNTSVEI	6	1.22672
LLVSVAVQTVNMHVTHNTSVEV	3	1.84009
LLVSVAVQTVNMHVVHNTSLEI	357	54.7426
LLVSVAVQTVNMHVVHNTSLEV	36	7.36035
LLVSVAVQTVNMHVVHNTSVEV	15	2.30011
LLVSVAVQTVNSHVTHNTSLEI	6	3.68017
LLVSVAVQTVNYHVTHNTSLEI	489	59.9868
LLVSVAVQTVNYHVTHNTSLEV	63	4.29354
LLVSVAVQTVNYHVTHNTSVEI	7	1.43118
LLVSVLAQIVNMHVTHNTSVEV	2	1.22672
LLVSVLAQIVNMHVVHNTSLEV	2	1.22672
LLVSVLAQLVNMHVTHNTSVEI	2	1.22672
LLVSVLAQTINMHVTHNTSLEV	2	1.22672
LLVSVLAQTVNFHVTHNTSLEI	7	4.29354
LLVSVLAQTVNFHVTHNTSLEV	2	1.22672
LLVSVLAQTVNFHVTHNTSVEI	4	2.45345
LLVSVLAQTVNFHVVHNTSVEI	4	1.22672
LLVSVLAQTVNIHVTHNTSLEI	3	1.84009
LLVSVLAQTVNIHVTHNTSLEV	3	1.84009
LLVSVLAQTVNIHVTHNTSVEI	25	15.3341
LLVSVLAQTVNIHVVHNTSLEI	2	1.22672
LLVSVLAQTVNIHVVHNTSLEV	2	1.22672
LLVSVLAQTVNMHITHNTSLEV	2	1.22672
LLVSVLAQTVNMHITHNTSVEI	8	4.9069
LLVSVLAQTVNMHVTHNTSLEI	99	60.7229
LLVSVLAQTVNMHVTHNTSLEV	85	52.1358
LLVSVLAQTVNMHVTHNTSVEV	15	9.20044
LLVSVLAQTVNMHVVHNTSLEI	55	16.8675
LLVSVLAQTVNMHVVHNTSLEV	23	14.1073
LLVSVLAQTVNMHVVHNTSVEI	11	2.249
LLVSVLAQTVNMHVVHNTSVEV	10	2.04454
LLVSVLAQTVNMHVVLNTSLEI	4	2.45345
LLVSVLAQTVNMHVVLNTSLEV	2	1.22672
LLVSVLAQTVNMHVVLNTSVEV	2	1.22672
LLVSVLAQTVNMHVVVNTSVEV	2	1.22672
LLVSVLAQTVNSHVTHNTSVEI	8	4.9069
LLVSVLAQTVNTHVTHNTSLEI	3	1.84009
LLVSVLAQTVNTHVTHNTSVEI	19	11.6539
LLVSVLAQTVNTHVVHNTSLEI	2	1.22672
LLVSVLAQTVNVHVTHNTSVEI	11	6.74699
LLVSVLAQTVNYHVTHNTSLEI	18	11.0405
LLVSVLAQTVNYHVTHNTSLEV	28	4.29354
LLVSVLAQTVNYHVTHNTSVEI	11	6.74699
LLVSVLAQTVNYHVTHNTSVEV	13	3.98686
LLVSVLAQVVNMHVVHNTSLEI	2	1.22672
LLVSVLAQVVNMHVVHNTSLEV	2	1.22672
LLVSVLAQVVNMHVVHNTSVEV	2	1.22672
LLVSVLAQVVNVHVVLNTSLEI	4	2.45345
LLVSVLCQTINMHVVHNTSLEV	2	1.22672
LLVSVLCQTVNFHVTHNTSVEV	3	1.84009
LLVSVLCQTVNIHVVHNTSLEI	3	1.84009
LLVSVLCQTVNMHVTHNTSLEI	19	11.6539
LLVSVLCQTVNMHVTHNTSVEI	16	9.8138
LLVSVLCQTVNMHVVHNTSLEI	12	3.68017
LLVSVLCQTVNMHVVHNTSLEV	4	2.45345
LLVSVLSQTVNFHVTHNTSLEV	3	1.84009
LLVSVLSQTVNFHVTHNTSVEI	49	30.0548
LLVSVLSQTVNMHVTHNTSLEI	5	3.06681
LLVSVLSQTVNMHVTHNTSVEI	4	2.45345
LLVSVLSQTVNMHVVHNTSLEI	5	3.06681
LLVSVLSQTVNMHVVHNTSLEV	5	3.06681
LLVSVLSQTVNMHVVHNTSVEI	7	2.14677
LLVSVLSQTVNYHVTHNTSVEV	2	1.22672
LLVSVLTQLVNSHIVINTSLEV	3	1.84009
LLVSVLTQTVNMHVTHNTSLEI	2	1.22672
LLVSVLTQTVNMHVTHNTSVEI	4	2.45345
LLVSVLTQTVNMHVTHNTSVEV	3	1.84009
LLVSVLTQTVNMHVVHNTSLEI	2	1.22672
LLVSVLTQVVNMHVTHNTSVEV	4	2.45345
LLVSVLVQIINFHVTINTSLEI	2	1.22672
LLVSVLVQTVNIHVTHNTSLEV	2	1.22672
LLVSVLVQTVNMHVTHNTSLEI	17	5.21358
LLVSVLVQTVNMHVTHNTSLEV	3	1.84009
LLVSVLVQTVNMHVTHNTSVEV	6	3.68017
LLVSVLVQTVNVHVTHNTSVEV	2	1.22672
LLVSVLVQTVNYHVTHNTSLEV	2	1.22672
LLVSVPAQTVNFHVTHNTSLEI	2	1.22672
LLVSVPAQTVNIHVTHNTSLEI	3	1.84009
LLVSVPAQTVNMHVTHNTSLEI	5	3.06681
LLVSVPAQTVNMHVTHNTSVEI	5	3.06681
LLVSVPAQTVNMHVVHNTSLEI	7	4.29354
LLVSVPAQTVNMHVVHNTSVEI	4	1.22672
LLVSVPAQTVNYHVTHNTSLEI	8	1.63563
LLVSVPAQTVNYHVTHNTSVEV	2	1.22672
LLVSVPCQTVNFHVVHNTSVEI	2	1.22672
LLVSVPCQTVNMHVTHNTSLEI	4	2.45345
LLVSVPCQTVNMHVTHNTSLEV	2	1.22672
LLVSVPCQTVNMHVVHNTSLEI	8	1.63563
LLVSVPCQTVNMHVVHNTSLEV	5	3.06681
LLVSVPCQTVNMHVVHNTSVEI	129	79.1237
LLVSVPCQTVNTHVVHNTSVEI	3	1.84009
LLVSVPCQTVNYHVTHNTSLEI	4	2.45345
LLVSVPCQTVNYHVTHNTSLEV	4	1.22672
LLVSVPCQTVNYHVVHNTSVEI	2	1.22672
LLVSVPSQTVNFHVTHNTSLEI	3	1.84009
LLVSVPSQTVNMHVTHNTSLEV	3	1.84009
LLVSVPSQTVNMHVVHNTSLEI	6	3.68017
LLVSVPSQTVNMHVVHNTSLEV	2	1.22672
LLVSVPSQTVNMHVVHNTSVEI	2	1.22672
LLVSVPSQTVNMHVVHNTSVEV	2	1.22672
LLVSVPSQTVNYHVTHNTSLEI	9	1.38007
LLVSVPSQTVNYHVTHNTSLEV	7	2.14677
LLVSVPSQTVNYHVVHNTSLEV	2	1.22672
LLVSVPTQTVNYHVTHNTSLEI	8	4.9069
LLVSVPTQTVNYHVTHNTSLEV	4	2.45345
LLVSVPVQTVNIHVTHNTSLEI	2	1.22672
LLVSVPVQTVNMHVTHNTSLEI	5	1.53341
LLVSVPVQTVNMHVVHNTSLEI	8	4.9069
LLVSVPVQTVNMHVVHNTSVEI	2	1.22672
LLVSVPVQTVNYHVTHNTSLEI	4	1.22672
LLVSVPVQTVNYHVTHNTSVEV	7	4.29354
LLVSVQAQEINYHVVFNTSLEI	30	4.60022
LLVSVQAQEVNYHVTHNTSLEV	2	1.22672
LLVSVQAQEVNYHVVFNTSLEI	2	1.22672
LLVSVQAQIVNMHVTHNTSLEI	6	3.68017
LLVSVQAQIVNMHVTHNTSLEV	3	1.84009
LLVSVQAQIVNMHVVHNTSLEI	20	12.2672
LLVSVQAQIVNMHVVHNTSLEV	2	1.22672
LLVSVQAQIVNMHVVHNTSVEI	2	1.22672
LLVSVQAQIVNMHVVHNTSVEV	2	1.22672
LLVSVQAQLVNMHVTHNTSLEI	2	1.22672
LLVSVQAQLVNMHVTHNTSLEV	3	1.84009
LLVSVQAQLVNMHVVHNTSLEI	7	4.29354
LLVSVQAQLVNMHVVHNTSLEV	2	1.22672
LLVSVQAQLVNYHVTHNTSLEI	3	1.84009
LLVSVQAQLVNYHVVLNTSVEI	3	1.84009
LLVSVQAQLVNYHVVVNTSLEI	3	1.84009
LLVSVQAQLVNYHVVVNTSVEI	48	14.7207
LLVSVQAQTINMHVTHNTSLEI	3	1.84009
LLVSVQAQTINMHVVHNTSLEI	2	1.22672
LLVSVQAQTVNFHVTHNTSLEI	7	2.14677
LLVSVQAQTVNFHVTHNTSVEI	6	3.68017
LLVSVQAQTVNFHVVHNTSLEI	12	7.36035
LLVSVQAQTVNIHITHNTSLEI	3	1.84009
LLVSVQAQTVNIHVTHNTSLEI	8	2.45345
LLVSVQAQTVNIHVTHNTSLEV	9	5.52026
LLVSVQAQTVNIHVTLNTSLEI	2	1.22672
LLVSVQAQTVNIHVVHNTSLEV	8	4.9069
LLVSVQAQTVNMHITHNTSLEV	2	1.22672
LLVSVQAQTVNMHIVHNTSLEI	10	6.13362
LLVSVQAQTVNMHVTHNTSLEI	115	35.2683
LLVSVQAQTVNMHVTHNTSLEV	23	14.1073
LLVSVQAQTVNMHVTHNTSVEI	26	5.31581
LLVSVQAQTVNMHVTHNTSVEV	7	4.29354
LLVSVQAQTVNMHVTLNTSLEI	7	1.43118
LLVSVQAQTVNMHVTLNTSLEV	2	1.22672
LLVSVQAQTVNMHVTVNTSLEI	2	1.22672
LLVSVQAQTVNMHVTVNTSVEI	4	2.45345
LLVSVQAQTVNMHVVHNTSLEI	64	39.2552
LLVSVQAQTVNMHVVHNTSLEV	33	6.74699
LLVSVQAQTVNMHVVHNTSVEI	9	1.84009
LLVSVQAQTVNMHVVHNTSVEV	13	7.97371
LLVSVQAQTVNMHVVLNTSLEI	39	7.97371
LLVSVQAQTVNMHVVLNTSLEV	4	2.45345
LLVSVQAQTVNMHVVLNTSVEI	3	1.84009
LLVSVQAQTVNMHVVVNTSLEV	7	4.29354
LLVSVQAQTVNSHVVHNTSLEI	2	1.22672
LLVSVQAQTVNTHVTHNTSLEI	2	1.22672
LLVSVQAQTVNVHIVHNTSLEV	3	1.84009
LLVSVQAQTVNVHVTHNTSLEI	2	1.22672
LLVSVQAQTVNVHVTHNTSVEI	2	1.22672
LLVSVQAQTVNYHVTHNTSLEI	46	7.05367
LLVSVQAQTVNYHVTHNTSLEV	30	6.13362
LLVSVQAQTVNYHVTHNTSVEI	19	5.82694
LLVSVQAQTVNYHVTHNTSVEV	5	1.53341
LLVSVQAQTVNYHVVHNTSLEI	12	1.47207
LLVSVQAQTVNYHVVHNTSVEV	3	1.84009
LLVSVQAQVINMHVVHNTSVEI	3	1.84009
LLVSVQAQVVNMHIVHNTSLEI	3	1.84009
LLVSVQAQVVNMHVTHNTSLEV	6	3.68017
LLVSVQAQVVNMHVVHNTSLEI	5	3.06681
LLVSVQAQVVNMHVVHNTSLEV	14	8.58707
LLVSVQAQVVNYHVTHNTSLEI	2	1.22672
LLVSVQCQEINMHIVVNTSLEV	3	1.84009
LLVSVQCQEINMHIVVNTSVEV	29	17.7875
LLVSVQCQEVNMHIVVNTSVEV	2	1.22672
LLVSVQCQTVNFHVTHNTSVEI	2	1.22672
LLVSVQCQTVNIHVTHNTSLEI	2	1.22672
LLVSVQCQTVNIHVVHNTSLEI	3	1.84009
LLVSVQCQTVNIHVVHNTSLEV	5	3.06681
LLVSVQCQTVNMHVTHNTSLEI	20	6.13362
LLVSVQCQTVNMHVTHNTSLEV	9	5.52026
LLVSVQCQTVNMHVTHNTSVEI	10	6.13362
LLVSVQCQTVNMHVVHNTSLEI	23	14.1073
LLVSVQCQTVNMHVVHNTSLEV	50	30.6681
LLVSVQCQTVNMHVVHNTSVEI	3	1.84009
LLVSVQCQTVNMHVVHNTSVEV	6	3.68017
LLVSVQCQTVNMHVVLNTSLEI	2	1.22672
LLVSVQCQTVNMHVVVNTSLEV	2	1.22672
LLVSVQCQTVNYHVTHNTSLEI	8	2.45345
LLVSVQCQTVNYHVTHNTSLEV	22	13.494
LLVSVQCQTVNYHVVHNTSLEV	6	1.84009
LLVSVQCQTVNYHVVHNTSVEV	32	19.6276
LLVSVQCQVVNMHVVHNTSLEI	3	1.84009
LLVSVQSQIVNIHVTHNTSLEV	2	1.22672
LLVSVQSQIVNYHVVHNTSLEI	3	1.84009
LLVSVQSQLVNMHVVHNTSLEV	2	1.22672
LLVSVQSQTINMHVVHNTSLEV	2	1.22672
LLVSVQSQTINMHVVHNTSVEV	2	1.22672
LLVSVQSQTINYHVTHNTSLEV	2	1.22672
LLVSVQSQTVNFHVTHNTSLEI	12	7.36035
LLVSVQSQTVNFHVVHNTSLEV	3	1.84009
LLVSVQSQTVNFHVVHNTSVEI	4	1.22672
LLVSVQSQTVNIHVTHNTSLEI	17	10.4272
LLVSVQSQTVNIHVTHNTSVEV	2	1.22672
LLVSVQSQTVNIHVVHNTSLEV	8	4.9069
LLVSVQSQTVNMHITHNTSLEI	2	1.22672
LLVSVQSQTVNMHITHNTSLEV	2	1.22672
LLVSVQSQTVNMHVTHNTSLEI	52	10.6316
LLVSVQSQTVNMHVTHNTSLEV	45	27.6013
LLVSVQSQTVNMHVTHNTSVEI	26	7.97371
LLVSVQSQTVNMHVTHNTSVEV	6	3.68017
LLVSVQSQTVNMHVTLNTSLEI	3	1.84009
LLVSVQSQTVNMHVTLNTSLEV	2	1.22672
LLVSVQSQTVNMHVTLNTSVEI	4	2.45345
LLVSVQSQTVNMHVTVNTSLEI	2	1.22672
LLVSVQSQTVNMHVVHNTSLEI	79	24.2278
LLVSVQSQTVNMHVVHNTSLEV	67	41.0953
LLVSVQSQTVNMHVVHNTSVEI	30	3.68017
LLVSVQSQTVNMHVVLNTSLEI	8	2.45345
LLVSVQSQTVNSHVVHNTSLEI	2	1.22672
LLVSVQSQTVNTHVTHNTSLEI	4	2.45345
LLVSVQSQTVNTHVTHNTSVEV	2	1.22672
LLVSVQSQTVNVHVTHNTSLEV	8	4.9069
LLVSVQSQTVNYHITHNTSLEI	3	1.84009
LLVSVQSQTVNYHIVHNTSLEV	2	1.22672
LLVSVQSQTVNYHVTHNTSLEI	82	10.0591
LLVSVQSQTVNYHVTHNTSVEI	21	2.14677
LLVSVQSQTVNYHVTLNTSLEI	2	1.22672
LLVSVQSQTVNYHVTVNTSLEV	2	1.22672
LLVSVQSQTVNYHVVHNTSLEI	19	5.82694
LLVSVQSQTVNYHVVHNTSLEV	14	8.58707
LLVSVQSQTVNYHVVHNTSVEI	10	2.04454
LLVSVQSQTVNYHVVHNTSVEV	3	1.84009
LLVSVQSQVVNMHVTHNTSLEI	7	2.14677
LLVSVQSQVVNMHVTHNTSLEV	3	1.84009
LLVSVQSQVVNMHVTHNTSVEI	2	1.22672
LLVSVQSQVVNMHVVHNTSLEI	8	4.9069
LLVSVQSQVVNMHVVHNTSLEV	6	3.68017
LLVSVQSQVVNMHVVHNTSVEV	5	3.06681
LLVSVQSQVVNYHVTHNTSLEI	4	1.22672
LLVSVQSQVVNYHVTHNTSLEV	4	2.45345
LLVSVQTQTVNFHVTHNTSLEI	6	1.84009
LLVSVQTQTVNIHVTHNTSLEI	5	3.06681
LLVSVQTQTVNIHVTHNTSVEI	2	1.22672
LLVSVQTQTVNMHVTHNTSLEI	18	3.68017
LLVSVQTQTVNMHVTHNTSLEV	15	9.20044
LLVSVQTQTVNMHVTHNTSVEI	5	1.53341
LLVSVQTQTVNMHVVHNTSLEI	21	12.8806
LLVSVQTQTVNMHVVHNTSLEV	4	2.45345
LLVSVQTQTVNMHVVHNTSVEI	3	1.84009
LLVSVQTQTVNMHVVHNTSVEV	8	4.9069
LLVSVQTQTVNMHVVLNTSLEI	5	3.06681
LLVSVQTQTVNVHVTHNTSVEV	2	1.22672
LLVSVQTQTVNYHVTHNTSLEI	13	3.98686
LLVSVQTQTVNYHVTHNTSLEV	44	26.9879
LLVSVQTQTVNYHVTHNTSVEV	2	1.22672
LLVSVQTQTVNYHVVHNTSLEI	7	4.29354
LLVSVQTQTVNYHVVHNTSLEV	4	1.22672
LLVSVQTQTVNYHVVHNTSVEV	3	1.84009
LLVSVQTQTVNYHVVLNTSLEI	2	1.22672
LLVSVQTQVINMHVTHNTSLEI	2	1.22672
LLVSVQTQVINMHVTHNTSLEV	2	1.22672
LLVSVQTQVVNMHVTHNTSLEV	2	1.22672
LLVSVQVQIVNMHVVHNTSLEI	2	1.22672
LLVSVQVQTVNFHVTHNTSLEV	2	1.22672
LLVSVQVQTVNIHVTHNTSLEI	2	1.22672
LLVSVQVQTVNMHIVFNTSVEI	3	1.84009
LLVSVQVQTVNMHVTHNTSLEI	16	4.9069
LLVSVQVQTVNMHVTHNTSLEV	5	3.06681
LLVSVQVQTVNMHVTHNTSVEI	5	3.06681
LLVSVQVQTVNMHVTHNTSVEV	2	1.22672
LLVSVQVQTVNMHVVHNTSLEI	11	1.3494
LLVSVQVQTVNMHVVHNTSLEV	7	4.29354
LLVSVQVQTVNMHVVHNTSVEI	3	1.84009
LLVSVQVQTVNMHVVHNTSVEV	3	1.84009
LLVSVQVQTVNYHIVFNTSVEI	20	12.2672
LLVSVQVQTVNYHVTHNTSLEI	10	6.13362
LLVSVQVQTVNYHVTHNTSLEV	8	1.63563
LLVSVQVQTVNYHVTHNTSVEI	2	1.22672
LLVSVQVQVVNIHIVVNTSLEI	29	17.7875
LLVSVQVQVVNIHIVVNTSLEV	2	1.22672
LLVSVQVQVVNYHVTHNTSLEV	2	1.22672
LLVTAAAQLVNVHITVNTSVEI	3	1.84009
LLVTAAAQTVNMHVTHNTSLEI	2	1.22672
LLVTAAAQTVNMHVVHNTSLEI	2	1.22672
LLVTAAAQTVNYHIVLNTSLEV	4	2.45345
LLVTAAAQTVNYHVVHNTSLEI	20	1.53341
LLVTAACQEVNMHIVINTSLEV	21	12.8806
LLVTAACQTVNMHVTHNTSLEV	66	40.4819
LLVTAASQTVNMHVTHNTSLEV	3	1.84009
LLVTAASQVINIHIVINTSVEV	3	1.84009
LLVTAATQTVNMHVVHNTSLEV	2	1.22672
LLVTAAVQIINIHVTFNTSVEV	3	1.84009
LLVTAAVQIINMHVTVNTSLEI	2	1.22672
LLVTAAVQIINMHVTVNTSVEI	61	37.4151
LLVTAAVQIINMHVTVNTSVEV	2	1.22672
LLVTAAVQIINMHVVHNTSLEV	2	1.22672
LLVTAAVQIINSHVTFNTSLEI	2	1.22672
[truncated: 14,156 more rows]

## Sheet: FigS7AB
Functional Class	False Positive Rate	True Positive Rate	ROC Threshold	Recall	Precision	Precision/Recall Threshold
AmCyan (405/525)	0	0	1.99468
AmCyan (405/525)	0	0.000631712	0.994675
AmCyan (405/525)	0	0.0360076	0.975658
AmCyan (405/525)	2.82662e-05	0.0360076	0.975032
AmCyan (405/525)	2.82662e-05	0.037271	0.974743
AmCyan (405/525)	5.65323e-05	0.037271	0.974245
AmCyan (405/525)	5.65323e-05	0.0442198	0.970902
AmCyan (405/525)	8.47985e-05	0.0442198	0.970725
AmCyan (405/525)	8.47985e-05	0.0448515	0.970649
AmCyan (405/525)	0.000113065	0.0448515	0.970603
AmCyan (405/525)	0.000113065	0.0568541	0.965762
AmCyan (405/525)	0.000141331	0.0568541	0.965387
AmCyan (405/525)	0.000141331	0.0852811	0.955534
AmCyan (405/525)	0.000169597	0.0852811	0.955524
AmCyan (405/525)	0.000169597	0.0859128	0.955439
AmCyan (405/525)	0.000197863	0.0859128	0.955343
AmCyan (405/525)	0.000197863	0.0871762	0.955303
AmCyan (405/525)	0.000226129	0.0871762	0.955218
AmCyan (405/525)	0.000226129	0.133291	0.938954
AmCyan (405/525)	0.000254395	0.133291	0.938923
AmCyan (405/525)	0.000254395	0.147821	0.93511
AmCyan (405/525)	0.000282662	0.147821	0.934956
AmCyan (405/525)	0.000282662	0.150347	0.933838
AmCyan (405/525)	0.000310928	0.150347	0.933832
AmCyan (405/525)	0.000310928	0.151611	0.933505
AmCyan (405/525)	0.000339194	0.151611	0.933426
AmCyan (405/525)	0.000339194	0.174352	0.925689
AmCyan (405/525)	0.00036746	0.174352	0.925492
AmCyan (405/525)	0.00036746	0.178774	0.923918
AmCyan (405/525)	0.000395726	0.178774	0.923871
AmCyan (405/525)	0.000395726	0.192672	0.917714
AmCyan (405/525)	0.000423992	0.192672	0.917548
AmCyan (405/525)	0.000423992	0.193936	0.91668
AmCyan (405/525)	0.000452258	0.193936	0.916555
AmCyan (405/525)	0.000452258	0.194567	0.916462
AmCyan (405/525)	0.000480525	0.194567	0.916228
AmCyan (405/525)	0.000480525	0.21036	0.911697
AmCyan (405/525)	0.000508791	0.21036	0.911694
AmCyan (405/525)	0.000508791	0.220467	0.909174
AmCyan (405/525)	0.000565323	0.220467	0.909
AmCyan (405/525)	0.000565323	0.223626	0.90783
AmCyan (405/525)	0.000593589	0.223626	0.907506
AmCyan (405/525)	0.000593589	0.244473	0.900921
AmCyan (405/525)	0.000621855	0.244473	0.900884
AmCyan (405/525)	0.000621855	0.252053	0.898118
AmCyan (405/525)	0.000650122	0.252053	0.897769
AmCyan (405/525)	0.000650122	0.257738	0.895016
AmCyan (405/525)	0.000678388	0.257738	0.894829
AmCyan (405/525)	0.000678388	0.25837	0.89482
AmCyan (405/525)	0.000706654	0.25837	0.894492
AmCyan (405/525)	0.000706654	0.269741	0.890772
AmCyan (405/525)	0.00073492	0.269741	0.890743
AmCyan (405/525)	0.00073492	0.271636	0.890265
AmCyan (405/525)	0.000763186	0.271636	0.889715
AmCyan (405/525)	0.000763186	0.279848	0.886954
AmCyan (405/525)	0.000791452	0.279848	0.886646
AmCyan (405/525)	0.000791452	0.28427	0.88553
AmCyan (405/525)	0.000847985	0.28427	0.884938
AmCyan (405/525)	0.000847985	0.288692	0.883148
AmCyan (405/525)	0.000876251	0.288692	0.883012
AmCyan (405/525)	0.000876251	0.289956	0.882089
AmCyan (405/525)	0.000932783	0.289956	0.881938
AmCyan (405/525)	0.000932783	0.296273	0.879056
AmCyan (405/525)	0.000961049	0.296273	0.879011
AmCyan (405/525)	0.000961049	0.313329	0.870842
AmCyan (405/525)	0.00101758	0.313329	0.869011
AmCyan (405/525)	0.00101758	0.319015	0.865875
AmCyan (405/525)	0.00104585	0.319015	0.865595
AmCyan (405/525)	0.00104585	0.320278	0.863914
AmCyan (405/525)	0.00107411	0.320278	0.86336
AmCyan (405/525)	0.00107411	0.322173	0.862468
AmCyan (405/525)	0.00110238	0.322173	0.862341
AmCyan (405/525)	0.00110238	0.325332	0.862065
AmCyan (405/525)	0.00113065	0.325332	0.861995
AmCyan (405/525)	0.00113065	0.327227	0.860145
AmCyan (405/525)	0.00115891	0.327227	0.85982
AmCyan (405/525)	0.00115891	0.330385	0.858259
AmCyan (405/525)	0.00118718	0.330385	0.858157
AmCyan (405/525)	0.00118718	0.332912	0.857448
AmCyan (405/525)	0.00121544	0.332912	0.857338
AmCyan (405/525)	0.00121544	0.346178	0.852927
AmCyan (405/525)	0.00124371	0.346178	0.85229
AmCyan (405/525)	0.00124371	0.364498	0.844579
AmCyan (405/525)	0.00127198	0.364498	0.844205
AmCyan (405/525)	0.00127198	0.368288	0.843132
AmCyan (405/525)	0.00135678	0.368288	0.841572
AmCyan (405/525)	0.00135678	0.382186	0.833501
AmCyan (405/525)	0.00138504	0.382186	0.833249
AmCyan (405/525)	0.00138504	0.384081	0.832212
AmCyan (405/525)	0.00141331	0.384081	0.831459
AmCyan (405/525)	0.00141331	0.394188	0.82585
AmCyan (405/525)	0.00144157	0.394188	0.825723
AmCyan (405/525)	0.00144157	0.39482	0.824611
AmCyan (405/525)	0.00146984	0.39482	0.823375
AmCyan (405/525)	0.00146984	0.396715	0.822507
AmCyan (405/525)	0.00152637	0.396715	0.821211
AmCyan (405/525)	0.00152637	0.404927	0.81679
AmCyan (405/525)	0.00155464	0.404927	0.81614
AmCyan (405/525)	0.00155464	0.406822	0.815729
AmCyan (405/525)	0.0015829	0.406822	0.815534
AmCyan (405/525)	0.0015829	0.408718	0.815367
AmCyan (405/525)	0.00161117	0.408718	0.815062
AmCyan (405/525)	0.00161117	0.411876	0.811914
AmCyan (405/525)	0.00163944	0.411876	0.811876
AmCyan (405/525)	0.00163944	0.414403	0.810427
AmCyan (405/525)	0.0016677	0.414403	0.809839
AmCyan (405/525)	0.0016677	0.415035	0.809779
AmCyan (405/525)	0.00172424	0.415035	0.80912
AmCyan (405/525)	0.00172424	0.418193	0.80811
AmCyan (405/525)	0.0017525	0.418193	0.807938
AmCyan (405/525)	0.0017525	0.440935	0.793957
AmCyan (405/525)	0.00178077	0.440935	0.793756
AmCyan (405/525)	0.00178077	0.444093	0.790157
AmCyan (405/525)	0.0018373	0.444093	0.789395
AmCyan (405/525)	0.0018373	0.454201	0.78514
AmCyan (405/525)	0.00186557	0.454201	0.784995
AmCyan (405/525)	0.00186557	0.456096	0.78424
AmCyan (405/525)	0.00189383	0.456096	0.784037
AmCyan (405/525)	0.00189383	0.457991	0.783492
AmCyan (405/525)	0.00195036	0.457991	0.783217
AmCyan (405/525)	0.00195036	0.459886	0.78218
AmCyan (405/525)	0.00197863	0.459886	0.781638
AmCyan (405/525)	0.00197863	0.469994	0.771262
AmCyan (405/525)	0.0020069	0.469994	0.771
AmCyan (405/525)	0.0020069	0.477574	0.764585
AmCyan (405/525)	0.00203516	0.477574	0.764175
AmCyan (405/525)	0.00203516	0.478838	0.763901
AmCyan (405/525)	0.00206343	0.478838	0.763866
AmCyan (405/525)	0.00206343	0.481364	0.763396
AmCyan (405/525)	0.0020917	0.481364	0.762615
AmCyan (405/525)	0.0020917	0.48326	0.76198
AmCyan (405/525)	0.00211996	0.48326	0.761975
AmCyan (405/525)	0.00211996	0.492104	0.753229
AmCyan (405/525)	0.00214823	0.492104	0.753146
AmCyan (405/525)	0.00214823	0.492735	0.751997
AmCyan (405/525)	0.00217649	0.492735	0.751928
AmCyan (405/525)	0.00217649	0.493367	0.75123
AmCyan (405/525)	0.00220476	0.493367	0.750464
AmCyan (405/525)	0.00220476	0.504738	0.736151
AmCyan (405/525)	0.00226129	0.504738	0.735359
AmCyan (405/525)	0.00226129	0.506001	0.732369
AmCyan (405/525)	0.00228956	0.506001	0.732225
AmCyan (405/525)	0.00228956	0.512318	0.727927
AmCyan (405/525)	0.00231782	0.512318	0.726561
AmCyan (405/525)	0.00231782	0.516109	0.723367
AmCyan (405/525)	0.00234609	0.516109	0.7231
AmCyan (405/525)	0.00234609	0.517372	0.722483
AmCyan (405/525)	0.00237436	0.517372	0.721738
AmCyan (405/525)	0.00237436	0.519267	0.721078
AmCyan (405/525)	0.00240262	0.519267	0.720579
AmCyan (405/525)	0.00240262	0.521162	0.719694
AmCyan (405/525)	0.00245916	0.521162	0.718627
AmCyan (405/525)	0.00245916	0.522426	0.718183
AmCyan (405/525)	0.00248742	0.522426	0.717547
AmCyan (405/525)	0.00248742	0.526216	0.713817
AmCyan (405/525)	0.00251569	0.526216	0.713731
AmCyan (405/525)	0.00251569	0.526848	0.713254
AmCyan (405/525)	0.00254395	0.526848	0.712739
AmCyan (405/525)	0.00254395	0.527479	0.712626
AmCyan (405/525)	0.00257222	0.527479	0.712156
AmCyan (405/525)	0.00257222	0.534428	0.706454
AmCyan (405/525)	0.00262875	0.534428	0.705385
AmCyan (405/525)	0.00262875	0.535692	0.704481
AmCyan (405/525)	0.00265702	0.535692	0.704297
AmCyan (405/525)	0.00265702	0.536323	0.703771
AmCyan (405/525)	0.00268528	0.536323	0.702597
AmCyan (405/525)	0.00268528	0.53885	0.701023
AmCyan (405/525)	0.00271355	0.53885	0.700793
AmCyan (405/525)	0.00271355	0.539482	0.700431
AmCyan (405/525)	0.00274182	0.539482	0.698597
AmCyan (405/525)	0.00274182	0.540114	0.69793
AmCyan (405/525)	0.00282662	0.540114	0.696923
AmCyan (405/525)	0.00282662	0.540745	0.696757
AmCyan (405/525)	0.00285488	0.540745	0.696719
AmCyan (405/525)	0.00285488	0.542641	0.696564
AmCyan (405/525)	0.00288315	0.542641	0.696188
AmCyan (405/525)	0.00288315	0.543272	0.694918
AmCyan (405/525)	0.00291141	0.543272	0.694209
AmCyan (405/525)	0.00291141	0.543904	0.693311
AmCyan (405/525)	0.00299621	0.543904	0.691154
AmCyan (405/525)	0.00299621	0.544536	0.69076
AmCyan (405/525)	0.00308101	0.544536	0.690262
AmCyan (405/525)	0.00308101	0.547694	0.688721
AmCyan (405/525)	0.00313754	0.547694	0.688683
AmCyan (405/525)	0.00313754	0.549589	0.687643
AmCyan (405/525)	0.00319408	0.549589	0.687213
AmCyan (405/525)	0.00319408	0.558433	0.67696
AmCyan (405/525)	0.00325061	0.558433	0.675359
AmCyan (405/525)	0.00325061	0.560328	0.673975
AmCyan (405/525)	0.00327887	0.560328	0.673845
AmCyan (405/525)	0.00327887	0.56096	0.673693
AmCyan (405/525)	0.00330714	0.56096	0.673479
AmCyan (405/525)	0.00330714	0.565382	0.669292
AmCyan (405/525)	0.00336367	0.565382	0.668169
AmCyan (405/525)	0.00336367	0.567909	0.666839
AmCyan (405/525)	0.00339194	0.567909	0.666694
AmCyan (405/525)	0.00339194	0.569172	0.6646
AmCyan (405/525)	0.00344847	0.569172	0.663051
AmCyan (405/525)	0.00344847	0.570436	0.662214
AmCyan (405/525)	0.003505	0.570436	0.661978
AmCyan (405/525)	0.003505	0.574226	0.658155
AmCyan (405/525)	0.00353327	0.574226	0.658098
AmCyan (405/525)	0.00353327	0.57549	0.656719
AmCyan (405/525)	0.00361807	0.57549	0.653656
AmCyan (405/525)	0.00361807	0.588124	0.643127
AmCyan (405/525)	0.00364633	0.588124	0.643102
AmCyan (405/525)	0.00364633	0.590019	0.641259
AmCyan (405/525)	0.00373113	0.590019	0.638778
AmCyan (405/525)	0.00373113	0.590651	0.638421
AmCyan (405/525)	0.00390073	0.590651	0.633356
AmCyan (405/525)	0.00390073	0.591282	0.632844
AmCyan (405/525)	0.003929	0.591282	0.632764
AmCyan (405/525)	0.003929	0.592546	0.631848
AmCyan (405/525)	0.00398553	0.592546	0.631531
AmCyan (405/525)	0.00398553	0.593809	0.630898
AmCyan (405/525)	0.00404206	0.593809	0.628259
AmCyan (405/525)	0.00404206	0.594441	0.62716
AmCyan (405/525)	0.00415512	0.594441	0.621313
AmCyan (405/525)	0.00415512	0.595704	0.620399
AmCyan (405/525)	0.00423992	0.595704	0.618658
AmCyan (405/525)	0.00423992	0.598863	0.617434
AmCyan (405/525)	0.00426819	0.598863	0.616744
AmCyan (405/525)	0.00426819	0.600126	0.615997
AmCyan (405/525)	0.00429646	0.600126	0.615433
AmCyan (405/525)	0.00429646	0.60139	0.61468
AmCyan (405/525)	0.00432472	0.60139	0.613958
AmCyan (405/525)	0.00432472	0.602021	0.613582
AmCyan (405/525)	0.00438125	0.602021	0.611197
AmCyan (405/525)	0.00438125	0.604548	0.610272
AmCyan (405/525)	0.00443779	0.604548	0.6098
AmCyan (405/525)	0.00443779	0.60518	0.609385
AmCyan (405/525)	0.00446605	0.60518	0.609056
AmCyan (405/525)	0.00446605	0.607075	0.606861
AmCyan (405/525)	0.00449432	0.607075	0.606565
AmCyan (405/525)	0.00449432	0.609602	0.604356
AmCyan (405/525)	0.00452258	0.609602	0.604132
AmCyan (405/525)	0.00452258	0.610865	0.602931
AmCyan (405/525)	0.00455085	0.610865	0.601627
AmCyan (405/525)	0.00455085	0.611497	0.601455
AmCyan (405/525)	0.00457912	0.611497	0.601385
AmCyan (405/525)	0.00457912	0.612129	0.601237
AmCyan (405/525)	0.00460738	0.612129	0.600891
AmCyan (405/525)	0.00460738	0.613392	0.600213
AmCyan (405/525)	0.00469218	0.613392	0.597826
AmCyan (405/525)	0.00469218	0.614656	0.595697
AmCyan (405/525)	0.00472045	0.614656	0.595693
AmCyan (405/525)	0.00472045	0.615919	0.594701
AmCyan (405/525)	0.00474871	0.615919	0.593503
AmCyan (405/525)	0.00474871	0.616551	0.59334
AmCyan (405/525)	0.00477698	0.616551	0.592942
AmCyan (405/525)	0.00477698	0.617183	0.590791
AmCyan (405/525)	0.00480525	0.617183	0.589289
AmCyan (405/525)	0.00480525	0.619078	0.586923
AmCyan (405/525)	0.00489004	0.619078	0.584443
AmCyan (405/525)	0.00489004	0.620341	0.583775
AmCyan (405/525)	0.00497484	0.620341	0.582151
AmCyan (405/525)	0.00497484	0.622868	0.578538
AmCyan (405/525)	0.00500311	0.622868	0.578506
AmCyan (405/525)	0.00500311	0.6235	0.578145
AmCyan (405/525)	0.00503138	0.6235	0.575756
AmCyan (405/525)	0.00503138	0.626658	0.570424
AmCyan (405/525)	0.00505964	0.626658	0.570039
AmCyan (405/525)	0.00505964	0.62729	0.569886
AmCyan (405/525)	0.00508791	0.62729	0.568184
AmCyan (405/525)	0.00508791	0.629185	0.56675
AmCyan (405/525)	0.00514444	0.629185	0.56614
AmCyan (405/525)	0.00514444	0.629817	0.565707
AmCyan (405/525)	0.00520097	0.629817	0.564555
AmCyan (405/525)	0.00520097	0.630449	0.562405
AmCyan (405/525)	0.00531404	0.630449	0.560925
AmCyan (405/525)	0.00531404	0.63108	0.560847
AmCyan (405/525)	0.0054271	0.63108	0.55855
AmCyan (405/525)	0.0054271	0.63487	0.553653
AmCyan (405/525)	0.00545537	0.63487	0.553161
AmCyan (405/525)	0.00545537	0.635502	0.552907
AmCyan (405/525)	0.00548363	0.635502	0.551251
AmCyan (405/525)	0.00548363	0.636134	0.551182
AmCyan (405/525)	0.00554017	0.636134	0.547824
AmCyan (405/525)	0.00554017	0.638029	0.543707
AmCyan (405/525)	0.00565323	0.638029	0.540525
AmCyan (405/525)	0.00565323	0.638661	0.53996
AmCyan (405/525)	0.00570976	0.638661	0.5393
AmCyan (405/525)	0.00570976	0.639292	0.538848
AmCyan (405/525)	0.0057663	0.639292	0.538385
AmCyan (405/525)	0.0057663	0.640556	0.536844
AmCyan (405/525)	0.00579456	0.640556	0.536297
AmCyan (405/525)	0.00579456	0.643083	0.530681
AmCyan (405/525)	0.00587936	0.643083	0.528723
AmCyan (405/525)	0.00587936	0.643714	0.528315
AmCyan (405/525)	0.00590763	0.643714	0.528315
AmCyan (405/525)	0.00590763	0.644346	0.52772
AmCyan (405/525)	0.00593589	0.644346	0.527246
AmCyan (405/525)	0.00593589	0.644978	0.526718
AmCyan (405/525)	0.00596416	0.644978	0.526497
AmCyan (405/525)	0.00596416	0.646873	0.525595
AmCyan (405/525)	0.00599242	0.646873	0.525229
AmCyan (405/525)	0.00599242	0.647505	0.525062
AmCyan (405/525)	0.00602069	0.647505	0.524119
AmCyan (405/525)	0.00602069	0.650032	0.521705
AmCyan (405/525)	0.00604896	0.650032	0.520832
AmCyan (405/525)	0.00604896	0.650663	0.520187
AmCyan (405/525)	0.00607722	0.650663	0.519023
AmCyan (405/525)	0.00607722	0.651295	0.518165
AmCyan (405/525)	0.00613376	0.651295	0.517837
AmCyan (405/525)	0.00613376	0.651927	0.517631
AmCyan (405/525)	0.00616202	0.651927	0.516251
AmCyan (405/525)	0.00616202	0.65319	0.514327
AmCyan (405/525)	0.00627509	0.65319	0.511852
AmCyan (405/525)	0.00627509	0.655085	0.509953
AmCyan (405/525)	0.00633162	0.655085	0.508853
AmCyan (405/525)	0.00633162	0.658244	0.507252
AmCyan (405/525)	0.00635988	0.658244	0.506749
AmCyan (405/525)	0.00635988	0.658876	0.505916
AmCyan (405/525)	0.00641642	0.658876	0.505454
AmCyan (405/525)	0.00641642	0.660139	0.504001
AmCyan (405/525)	0.00644468	0.660139	0.503811
AmCyan (405/525)	0.00644468	0.662666	0.502196
AmCyan (405/525)	0.00647295	0.662666	0.502073
AmCyan (405/525)	0.00647295	0.665193	0.501739
AmCyan (405/525)	0.00652948	0.665193	0.499012
AmCyan (405/525)	0.00652948	0.667088	0.497325
AmCyan (405/525)	0.00658601	0.667088	0.496788
AmCyan (405/525)	0.00658601	0.66772	0.494348
AmCyan (405/525)	0.00667081	0.66772	0.492488
AmCyan (405/525)	0.00667081	0.669615	0.491827
AmCyan (405/525)	0.00672734	0.669615	0.491041
AmCyan (405/525)	0.00672734	0.670878	0.487621
AmCyan (405/525)	0.00675561	0.670878	0.484262
AmCyan (405/525)	0.00675561	0.672142	0.483236
AmCyan (405/525)	0.00678388	0.672142	0.482612
AmCyan (405/525)	0.00678388	0.672773	0.481935
AmCyan (405/525)	0.00681214	0.672773	0.481735
AmCyan (405/525)	0.00681214	0.673405	0.480921
AmCyan (405/525)	0.00684041	0.673405	0.479792
AmCyan (405/525)	0.00684041	0.674037	0.479505
AmCyan (405/525)	0.00686868	0.674037	0.479246
AmCyan (405/525)	0.00686868	0.674668	0.477001
AmCyan (405/525)	0.00689694	0.674668	0.476545
AmCyan (405/525)	0.00689694	0.676563	0.47433
AmCyan (405/525)	0.00692521	0.676563	0.473187
AmCyan (405/525)	0.00692521	0.677195	0.472769
AmCyan (405/525)	0.00698174	0.677195	0.472091
AmCyan (405/525)	0.00698174	0.677827	0.471916
AmCyan (405/525)	0.00703827	0.677827	0.471062
AmCyan (405/525)	0.00703827	0.67909	0.470117
AmCyan (405/525)	0.00712307	0.67909	0.468436
AmCyan (405/525)	0.00712307	0.679722	0.468229
AmCyan (405/525)	0.0072644	0.679722	0.466415
AmCyan (405/525)	0.0072644	0.680354	0.465444
AmCyan (405/525)	0.00732093	0.680354	0.464812
AmCyan (405/525)	0.00732093	0.680985	0.464399
AmCyan (405/525)	0.00737747	0.680985	0.463189
AmCyan (405/525)	0.00737747	0.681617	0.463153
AmCyan (405/525)	0.007434	0.681617	0.462163
AmCyan (405/525)	0.007434	0.683512	0.460816
AmCyan (405/525)	0.00746226	0.683512	0.460455
AmCyan (405/525)	0.00746226	0.684776	0.459586
AmCyan (405/525)	0.00757533	0.684776	0.457816
AmCyan (405/525)	0.00757533	0.686671	0.45543
AmCyan (405/525)	0.0076036	0.686671	0.4548
AmCyan (405/525)	0.0076036	0.687303	0.454307
AmCyan (405/525)	0.00766013	0.687303	0.45411
AmCyan (405/525)	0.00766013	0.687934	0.453628
AmCyan (405/525)	0.00771666	0.687934	0.453333
AmCyan (405/525)	0.00771666	0.688566	0.452967
AmCyan (405/525)	0.00774493	0.688566	0.452583
AmCyan (405/525)	0.00774493	0.689198	0.452512
AmCyan (405/525)	0.00780146	0.689198	0.451363
AmCyan (405/525)	0.00780146	0.689829	0.450628
AmCyan (405/525)	0.00799932	0.689829	0.445229
AmCyan (405/525)	0.00799932	0.691093	0.444698
AmCyan (405/525)	0.00805585	0.691093	0.443171
AmCyan (405/525)	0.00805585	0.691725	0.442064
AmCyan (405/525)	0.00808412	0.691725	0.441798
AmCyan (405/525)	0.00808412	0.692356	0.441706
AmCyan (405/525)	0.00819718	0.692356	0.440131
AmCyan (405/525)	0.00819718	0.69362	0.439306
AmCyan (405/525)	0.00831025	0.69362	0.437224
AmCyan (405/525)	0.00831025	0.694251	0.437206
AmCyan (405/525)	0.00833852	0.694251	0.436736
AmCyan (405/525)	0.00833852	0.694883	0.436549
AmCyan (405/525)	0.00839505	0.694883	0.432479
AmCyan (405/525)	0.00839505	0.695515	0.431686
AmCyan (405/525)	0.00842331	0.695515	0.4315
AmCyan (405/525)	0.00842331	0.696147	0.4299
AmCyan (405/525)	0.00847985	0.696147	0.428337
AmCyan (405/525)	0.00847985	0.698042	0.426048
AmCyan (405/525)	0.00850811	0.698042	0.426026
AmCyan (405/525)	0.00850811	0.698673	0.422966
AmCyan (405/525)	0.00856464	0.698673	0.422271
AmCyan (405/525)	0.00856464	0.699305	0.42199
AmCyan (405/525)	0.00859291	0.699305	0.421796
AmCyan (405/525)	0.00859291	0.699937	0.421779
AmCyan (405/525)	0.00862118	0.699937	0.421182
AmCyan (405/525)	0.00862118	0.700569	0.421045
AmCyan (405/525)	0.00864944	0.700569	0.42047
AmCyan (405/525)	0.00864944	0.702464	0.419649
AmCyan (405/525)	0.00870598	0.702464	0.419101
AmCyan (405/525)	0.00870598	0.703095	0.417241
AmCyan (405/525)	0.00890384	0.703095	0.413891
AmCyan (405/525)	0.00890384	0.704359	0.413431
AmCyan (405/525)	0.0089321	0.704359	0.412741
AmCyan (405/525)	0.0089321	0.704991	0.41182
AmCyan (405/525)	0.00898864	0.704991	0.411671
AmCyan (405/525)	0.00898864	0.706886	0.410628
AmCyan (405/525)	0.00912997	0.706886	0.406747
AmCyan (405/525)	0.00912997	0.707517	0.406189
AmCyan (405/525)	0.00915823	0.707517	0.405743
AmCyan (405/525)	0.00915823	0.708149	0.405728
AmCyan (405/525)	0.00921477	0.708149	0.404409
AmCyan (405/525)	0.00921477	0.708781	0.404306
AmCyan (405/525)	0.00932783	0.708781	0.402651
AmCyan (405/525)	0.00932783	0.709413	0.401496
AmCyan (405/525)	0.0094409	0.709413	0.398869
AmCyan (405/525)	0.0094409	0.710044	0.398453
AmCyan (405/525)	0.00946916	0.710044	0.396846
AmCyan (405/525)	0.00946916	0.710676	0.396404
AmCyan (405/525)	0.00949743	0.710676	0.396109
AmCyan (405/525)	0.00949743	0.711308	0.396049
AmCyan (405/525)	0.00963876	0.711308	0.391484
AmCyan (405/525)	0.00963876	0.712571	0.390801
AmCyan (405/525)	0.00975182	0.712571	0.390039
AmCyan (405/525)	0.00975182	0.713834	0.389776
AmCyan (405/525)	0.00986489	0.713834	0.388462
AmCyan (405/525)	0.00986489	0.716361	0.385987
AmCyan (405/525)	0.00989315	0.716361	0.385638
AmCyan (405/525)	0.00989315	0.717625	0.385209
AmCyan (405/525)	0.00997795	0.717625	0.384446
AmCyan (405/525)	0.00997795	0.718256	0.384043
AmCyan (405/525)	0.0100345	0.718256	0.383315
AmCyan (405/525)	0.0100345	0.718888	0.38267
AmCyan (405/525)	0.0100628	0.718888	0.382297
AmCyan (405/525)	0.0100628	0.720152	0.381565
AmCyan (405/525)	0.010091	0.720152	0.381454
AmCyan (405/525)	0.010091	0.720783	0.381449
AmCyan (405/525)	0.0101193	0.720783	0.381048
AmCyan (405/525)	0.0101193	0.721415	0.380888
AmCyan (405/525)	0.0102889	0.721415	0.377377
AmCyan (405/525)	0.0102889	0.722047	0.376937
AmCyan (405/525)	0.0103737	0.722047	0.376175
AmCyan (405/525)	0.0103737	0.722678	0.375935
AmCyan (405/525)	0.0104302	0.722678	0.375828
AmCyan (405/525)	0.0104302	0.72331	0.375663
AmCyan (405/525)	0.0105433	0.72331	0.373353
AmCyan (405/525)	0.0105433	0.723942	0.373055
AmCyan (405/525)	0.0108825	0.723942	0.365881
AmCyan (405/525)	0.0108825	0.724574	0.364847
AmCyan (405/525)	0.0109955	0.724574	0.363326
AmCyan (405/525)	0.0109955	0.725205	0.363038
AmCyan (405/525)	0.0110238	0.725205	0.362966
AmCyan (405/525)	0.0110238	0.727732	0.361351
AmCyan (405/525)	0.0110521	0.727732	0.360542
AmCyan (405/525)	0.0110521	0.729627	0.359911
AmCyan (405/525)	0.0110803	0.729627	0.358875
AmCyan (405/525)	0.0110803	0.730891	0.358241
AmCyan (405/525)	0.0111086	0.730891	0.357818
AmCyan (405/525)	0.0111086	0.731522	0.357712
AmCyan (405/525)	0.0111651	0.731522	0.356525
AmCyan (405/525)	0.0111651	0.732154	0.355738
AmCyan (405/525)	0.0111934	0.732154	0.355349
AmCyan (405/525)	0.0111934	0.732786	0.353849
AmCyan (405/525)	0.0112217	0.732786	0.353629
AmCyan (405/525)	0.0112217	0.734049	0.353016
AmCyan (405/525)	0.0113347	0.734049	0.351829
AmCyan (405/525)	0.0113347	0.735313	0.351041
AmCyan (405/525)	0.0114195	0.735313	0.34926
AmCyan (405/525)	0.0114195	0.735944	0.349248
AmCyan (405/525)	0.0114478	0.735944	0.348379
AmCyan (405/525)	0.0114478	0.737208	0.346992
AmCyan (405/525)	0.0115043	0.737208	0.345908
AmCyan (405/525)	0.0115043	0.73784	0.345854
AmCyan (405/525)	0.0115326	0.73784	0.345796
AmCyan (405/525)	0.0115326	0.738471	0.345552
AmCyan (405/525)	0.0117022	0.738471	0.344597
AmCyan (405/525)	0.0117022	0.739103	0.344029
AmCyan (405/525)	0.0117587	0.739103	0.343441
AmCyan (405/525)	0.0117587	0.739735	0.341981
AmCyan (405/525)	0.0118718	0.739735	0.340861
AmCyan (405/525)	0.0118718	0.740366	0.340826
AmCyan (405/525)	0.0119848	0.740366	0.340121
AmCyan (405/525)	0.0119848	0.74163	0.337675
AmCyan (405/525)	0.0120696	0.74163	0.336827
AmCyan (405/525)	0.0120696	0.742262	0.33634
AmCyan (405/525)	0.0120979	0.742262	0.335439
AmCyan (405/525)	0.0120979	0.743525	0.334952
AmCyan (405/525)	0.0122392	0.743525	0.332633
AmCyan (405/525)	0.0122392	0.744157	0.33255
AmCyan (405/525)	0.0122958	0.744157	0.332278
AmCyan (405/525)	0.0122958	0.746052	0.330866
AmCyan (405/525)	0.0123523	0.746052	0.329807
AmCyan (405/525)	0.0123523	0.746684	0.329044
AmCyan (405/525)	0.0123806	0.746684	0.328981
AmCyan (405/525)	0.0123806	0.747315	0.328942
AmCyan (405/525)	0.0125502	0.747315	0.323974
AmCyan (405/525)	0.0125502	0.747947	0.323442
AmCyan (405/525)	0.0125784	0.747947	0.323241
AmCyan (405/525)	0.0125784	0.74921	0.32267
AmCyan (405/525)	0.0128046	0.74921	0.319682
AmCyan (405/525)	0.0128046	0.749842	0.319041
AmCyan (405/525)	0.0128328	0.749842	0.318903
AmCyan (405/525)	0.0128328	0.750474	0.318424
AmCyan (405/525)	0.0128611	0.750474	0.318162
AmCyan (405/525)	0.0128611	0.751105	0.316989
AmCyan (405/525)	0.0129176	0.751105	0.31615
AmCyan (405/525)	0.0129176	0.752369	0.315502
AmCyan (405/525)	0.0129742	0.752369	0.315211
AmCyan (405/525)	0.0129742	0.753001	0.314852
AmCyan (405/525)	0.013172	0.753001	0.313404
AmCyan (405/525)	0.013172	0.753632	0.312784
AmCyan (405/525)	0.0132568	0.753632	0.310835
AmCyan (405/525)	0.0132568	0.754264	0.310425
AmCyan (405/525)	0.0133134	0.754264	0.309774
AmCyan (405/525)	0.0133134	0.754896	0.309398
AmCyan (405/525)	0.0133699	0.754896	0.309
AmCyan (405/525)	0.0133699	0.755527	0.308949
AmCyan (405/525)	0.013483	0.755527	0.305152
AmCyan (405/525)	0.013483	0.756159	0.304962
AmCyan (405/525)	0.0137091	0.756159	0.302398
AmCyan (405/525)	0.0137091	0.757423	0.301759
AmCyan (405/525)	0.0138787	0.757423	0.29891
AmCyan (405/525)	0.0138787	0.758054	0.29879
AmCyan (405/525)	0.0139069	0.758054	0.298157
AmCyan (405/525)	0.0139069	0.759318	0.297133
AmCyan (405/525)	0.0139635	0.759318	0.296612
AmCyan (405/525)	0.0139635	0.759949	0.295699
AmCyan (405/525)	0.0139917	0.759949	0.295588
AmCyan (405/525)	0.0139917	0.761213	0.294701
AmCyan (405/525)	0.0141048	0.761213	0.294033
AmCyan (405/525)	0.0141048	0.761845	0.293498
AmCyan (405/525)	0.0141613	0.761845	0.293203
AmCyan (405/525)	0.0141613	0.763108	0.29258
AmCyan (405/525)	0.0142179	0.763108	0.292463
AmCyan (405/525)	0.0142179	0.764371	0.292114
AmCyan (405/525)	0.0145288	0.764371	0.286812
AmCyan (405/525)	0.0145288	0.765003	0.285408
AmCyan (405/525)	0.0148397	0.765003	0.281416
AmCyan (405/525)	0.0148397	0.765635	0.280897
AmCyan (405/525)	0.014868	0.765635	0.280771
AmCyan (405/525)	0.014868	0.766267	0.280744
AmCyan (405/525)	0.0150941	0.766267	0.277204
AmCyan (405/525)	0.0150941	0.768162	0.27661
AmCyan (405/525)	0.0152637	0.768162	0.275035
AmCyan (405/525)	0.0152637	0.768793	0.274438
AmCyan (405/525)	0.0156594	0.768793	0.272223
AmCyan (405/525)	0.0156594	0.769425	0.271784
AmCyan (405/525)	0.0158008	0.769425	0.270019
AmCyan (405/525)	0.0158008	0.770057	0.269926
AmCyan (405/525)	0.015829	0.770057	0.269736
AmCyan (405/525)	0.015829	0.770689	0.268736
AmCyan (405/525)	0.0160269	0.770689	0.266
AmCyan (405/525)	0.0160269	0.77132	0.265788
AmCyan (405/525)	0.016253	0.77132	0.261992
AmCyan (405/525)	0.016253	0.772584	0.261556
AmCyan (405/525)	0.0166205	0.772584	0.258109
AmCyan (405/525)	0.0166205	0.773215	0.257881
AmCyan (405/525)	0.0166488	0.773215	0.257385
AmCyan (405/525)	0.0166488	0.773847	0.257382
AmCyan (405/525)	0.0167053	0.773847	0.256997
AmCyan (405/525)	0.0167053	0.774479	0.256814
AmCyan (405/525)	0.0168466	0.774479	0.256197
AmCyan (405/525)	0.0168466	0.775111	0.255822
AmCyan (405/525)	0.0168749	0.775111	0.255639
AmCyan (405/525)	0.0168749	0.775742	0.255012
AmCyan (405/525)	0.0172424	0.775742	0.250868
AmCyan (405/525)	0.0172424	0.777637	0.249427
AmCyan (405/525)	0.0172706	0.777637	0.249354
AmCyan (405/525)	0.0172706	0.778269	0.249124
AmCyan (405/525)	0.0176946	0.778269	0.245657
AmCyan (405/525)	0.0176946	0.778901	0.24407
AmCyan (405/525)	0.0183165	0.778901	0.238442
AmCyan (405/525)	0.0183165	0.780796	0.238221
AmCyan (405/525)	0.0184013	0.780796	0.23705
AmCyan (405/525)	0.0184013	0.781428	0.236878
AmCyan (405/525)	0.0189949	0.781428	0.230615
AmCyan (405/525)	0.0189949	0.782059	0.23048
AmCyan (405/525)	0.0194471	0.782059	0.223148
AmCyan (405/525)	0.0194471	0.783323	0.222713
AmCyan (405/525)	0.0195602	0.783323	0.220741
AmCyan (405/525)	0.0195602	0.783955	0.220433
AmCyan (405/525)	0.0197015	0.783955	0.219313
AmCyan (405/525)	0.0197015	0.784586	0.2192
AmCyan (405/525)	0.019758	0.784586	0.218139
AmCyan (405/525)	0.019758	0.785218	0.217835
AmCyan (405/525)	0.0198428	0.785218	0.21764
AmCyan (405/525)	0.0198428	0.78585	0.217098
AmCyan (405/525)	0.0199559	0.78585	0.215613
AmCyan (405/525)	0.0199559	0.786481	0.214926
AmCyan (405/525)	0.020069	0.786481	0.211906
AmCyan (405/525)	0.020069	0.787113	0.211655
AmCyan (405/525)	0.0202668	0.787113	0.21093
AmCyan (405/525)	0.0202668	0.788377	0.210556
AmCyan (405/525)	0.0204647	0.788377	0.209469
AmCyan (405/525)	0.0204647	0.789008	0.208273
AmCyan (405/525)	0.020606	0.789008	0.207167
AmCyan (405/525)	0.020606	0.78964	0.206932
AmCyan (405/525)	0.0209735	0.78964	0.204949
AmCyan (405/525)	0.0209735	0.790272	0.204928
AmCyan (405/525)	0.0210583	0.790272	0.204683
AmCyan (405/525)	0.0210583	0.790903	0.204598
AmCyan (405/525)	0.0213975	0.790903	0.202393
AmCyan (405/525)	0.0213975	0.792167	0.20219
AmCyan (405/525)	0.021454	0.792167	0.201764
AmCyan (405/525)	0.021454	0.792798	0.201658
AmCyan (405/525)	0.0218215	0.792798	0.198582
AmCyan (405/525)	0.0218215	0.794062	0.198239
AmCyan (405/525)	0.0221889	0.794062	0.195848
AmCyan (405/525)	0.0221889	0.794694	0.195715
AmCyan (405/525)	0.0229521	0.794694	0.190336
AmCyan (405/525)	0.0229521	0.795325	0.189178
AmCyan (405/525)	0.0236022	0.795325	0.184574
AmCyan (405/525)	0.0236022	0.795957	0.184058
AmCyan (405/525)	0.0236588	0.795957	0.183823
AmCyan (405/525)	0.0236588	0.796589	0.183672
AmCyan (405/525)	0.023687	0.796589	0.183618
AmCyan (405/525)	0.023687	0.797852	0.183417
AmCyan (405/525)	0.0238284	0.797852	0.182639
AmCyan (405/525)	0.0238284	0.798484	0.182599
AmCyan (405/525)	0.0238566	0.798484	0.182055
AmCyan (405/525)	0.0238566	0.799116	0.181975
AmCyan (405/525)	0.0241393	0.799116	0.180496
AmCyan (405/525)	0.0241393	0.799747	0.180163
AmCyan (405/525)	0.0242241	0.799747	0.179275
AmCyan (405/525)	0.0242241	0.801011	0.179207
AmCyan (405/525)	0.0243654	0.801011	0.178304
AmCyan (405/525)	0.0243654	0.801642	0.178195
AmCyan (405/525)	0.0244502	0.801642	0.177813
AmCyan (405/525)	0.0244502	0.802274	0.177775
AmCyan (405/525)	0.0246481	0.802274	0.175847
AmCyan (405/525)	0.0246481	0.802906	0.175791
AmCyan (405/525)	0.0246764	0.802906	0.175774
AmCyan (405/525)	0.0246764	0.803538	0.175753
AmCyan (405/525)	0.0251569	0.803538	0.173065
AmCyan (405/525)	0.0251569	0.804169	0.173041
AmCyan (405/525)	0.025383	0.804169	0.172004
AmCyan (405/525)	0.025383	0.804801	0.171964
AmCyan (405/525)	0.0255526	0.804801	0.171199
AmCyan (405/525)	0.0255526	0.805433	0.170929
AmCyan (405/525)	0.0258353	0.805433	0.169497
AmCyan (405/525)	0.0258353	0.806064	0.169359
AmCyan (405/525)	0.0262593	0.806064	0.167019
AmCyan (405/525)	0.0262593	0.806696	0.166941
AmCyan (405/525)	0.0263158	0.806696	0.166606
AmCyan (405/525)	0.0263158	0.807328	0.166593
AmCyan (405/525)	0.0268811	0.807328	0.16161
AmCyan (405/525)	0.0268811	0.80796	0.161479
AmCyan (405/525)	0.0269659	0.80796	0.1607
AmCyan (405/525)	0.0269659	0.808591	0.160627
AmCyan (405/525)	0.0269942	0.808591	0.160573
[truncated: 149,104 more rows]

## Sheet: FigS7C
True Functional Class	Predicted Functional Class
[truncated: 36,961 more rows]

[truncated: 5 more sheets: FigS8A, FigS8B, FigS14 Emission, FigS14 Excitation, FigS17A]
